# Supplementary material for: Draft genome sequence of myo-inositol utilizing Aeromonas dhakensis 1P11S3 isolated from striped catfish (Pangasianodon hypopthalmus) in a local fish farm in Malaysia
Source: Data Brief. 2022 Feb 22;41:107974. doi: 10.1016/j.dib.2022.107974 (PMC8889345; doi:10.1016/j.dib.2022.107974)
Supplement: Supplementary file 1 [file mmc1.zip]

Archive with 1 entries (1 files):
- 1P11S3.gapfilled.final.fa
