# Supplementary material for: Draft genome sequence of myo-inositol utilizing Aeromonas dhakensis 1P11S3 isolated from striped catfish (Pangasianodon hypopthalmus) in a local fish farm in Malaysia
Source: Data Brief. 2022 Feb 22;41:107974. doi: 10.1016/j.dib.2022.107974 (PMC8889345; doi:10.1016/j.dib.2022.107974)
Supplement: Supplementary file 1 [file mmc1.zip › 1P11S3.gapfilled.final.fa]

>scaffold1|size2163280
TGGCATTCGCCATGCGAGAGTAGGACACTGCCAGGCACCCAATTAAACGGTGATGTGAAA
GACATGACCGGCTGCGAGGATGACACCTCAGAATAAGCGGCAACAGCTTTAGCGAAAGCT
AACCGAATGCGGAGCGGTAGTTCAGTCGGTTAGAATACCGGCCTGTCACGCCGGGGGTCG
CGGGTTCGAGTCCCGTCCGCTCCGCCACTAACAAGAAGCCCAGTCGAAAGACTGGGCTTT
TTTTCGTTTCCGACACCGTCCTCATTTCCCCGAATTGCCTCTTTTTCCTCACGCGACTCA
GTAAAAAACGCAGAGCCAGACAGTGGTCATGTCGGGATGGGTCCACTCGACCCTGTGCTT
CTGGCGGGCAGGGATATTGATGTGATCCCCCGGACCCTGCTGGATCAGCTGCTACCGCTG
TCTCTCTTGCCTGCAATGAAATGAGAGGAGAACGACACTCCACTGAGTGTCGTGGAAGAC
TGCATAGCGCCTCTGTGCCCTGTACTCATGCGCGAAGTGCAGCTTGAATGTCTCGGCGCT
TCTTTCAGGCCTTTAGAGAGGTCTTGTCGAAAGACTCAGTCAAGGCATGGGCGAGAGTGA
CGAGCAGCAGGAACAAGCGCAGGGAAGTGGCATGCACAACATCTGCAGCGTGAGTGATTT
GATTGGGTTGCAGCTAGTAAAAAGCGCAAAAAGAAAAGGGGACGGCAGCTGCCGTCCCCT
CGAGTCATTTCGTCCAGTCCCTGAACTTCAACGCTCCCTGCAATCCCTGACTTTATCCTG
ATCCTTCGGAATATCCCCTTCCCAATCCGTTGAGGTGTCCTGTGGCCATCCTAGCCTGGC
AATCGATCCTGATTGCTGCACTCTCTCCATCCTGGAGGTGTCCGTTACCACATCCCGTGG
TGTTCCTTGCGTCATCCTGACAGATAACCATCCGGGTTATCTCGCTTCATCCTGAAGCTG
TCCTGCTCGCCTCCAGCGAGGTTCCTGTTCGTCCTGAAGAGCAACCATCCTGCTGCTCTG
CCTCATCCCGAGGTGTCCTCAACCACGTCCCGCGGTGTCCTGTATTCCCTTTGATAACCA
TCCTGGCTATCGGCCTCATCCTGAGGTGTTCCCTGCCCACGTCCTGTGGTTTATTCCCTG
CTTATGCGCTGCTTCTGCATCCTGCCGAACCAGCTTCGTCCTTGTGAGACCCATATTAAG
GGAACCAGAGGGCGGAACAAGGGAGGATCCGGCGTTGTCGGCGTGATGGGAGCGCTTAAA
CGATCATGGTTGTGATAATAAATTCATATTAATCATGGCGTTAATTTGTTTCACGGGAAA
GCATAAGGATTCAAAGATGGCTTCGCGTACGGTTCGACACAGTGGCCTCTTACAGCGGCG
ATGGCTGATCTCTCACACGCAAAAACATGGCGAAAACGATGGTAAAAACAGGCTCAATTC
GGAGGGTAAGGCTTAAAAATTAGTTGAATAAATATGCTCAAAAAGAATACAAAAAGCCGG
GCTTGGCCCGGCTTTTTGAGAAGGTGTCAGCTGACGCGACTACCCGGTGTCGGATATGCC
TTGCGCAAGGATTCTGGCGCCAGCACTTCCAGGTTCCCGCTCATGTTGTTGAGCCAGGTA
CGGAACTCCGGAGTGTCCTGCACTTCGGTTTCCACCACCACGCTGCGCTTGTCGTAACGG
GTCATGCGCGGGTTGTGGCCGGGGATCTGGCCGTCGACCAGGGTCGGGCAGTTGGCATCG
ATGCGGCCGACGAAGCGGATCGGCCCGCTGACATCCTGGTACCCCTGATCGCGGATCAGT
TTCTGGATATTGAAATCCTTCGGCTGGGTCGCGCTGAAGTTGGTCAGCTCCACGTTCTTG
ATGTGGTCGAACGGGATGCCGTAGACCTTGGGATCCAGCTCGGACAGGGTGCAGAGCAGG
GTCGGCCCCTCCGCCTGGTTCAGAATGCCGAGCGGATTGATGCGGTCATAGCAGAGCCAC
ACGGTGCGCTCCTTGATGACACGCTGGATCTCGGCGCTGAACTTGCGGCCACGCCACAGA
GCATCGCGGATCAGGGTGCTGCGGCGGATCTCCGGGTTGCCGGCAAACGGACGCGGTGAC
TGGTGCACGCTCTCGAGCCAGCGTTCCGCCAGTTCGCTCTGGCTGTCACGGATCACCTGG
CTGGCCTTGTCGACCAGCGGGTTCAATTCGGTCAGGACACTGGCGGGCAGCAGCTGGCTG
GCCTGGTCGCTCCAGGTTTTCAGCGCCACTGCCAGCGACAGCGGCATGATGTTGGCAAAA
TCGTTGAGGCCATGGCGCTCGAAGCACCAGCCGTGTGGTTTGCTGCGTTCATCCGAGGTG
AGATCGAACAACCCCATGCCGGACATCTCTTCCAGGTCCCGTTGCACGGTACGCAGACTG
ACATGAATGCCTTCTTCTTCCAGTTTTACCTGGAGTTGGCTGGCGGTCAGCTTGTAAGGG
CGGTGCGGGATGCAACGCGCCAAGGTCAGTTGTCGTAACAGCTTCTTACTCATGGTGCAT
GCCTTCACTGGTTTAGCGTTGAGTGTATCCTAGCCATGCCTTGCGACAGTCTATGTCGCA
AGTTTTGCTACGACAACTGTCGCCATTTTCATACAAACCAAGCTAACTACATGATCATAA
AAGAGAACGATCTCTTTTCTGGCAGCAATTGAGGCTAAAAAATGATGAAAATTCGCCAAA
TGAAAGTGCTGTCTTACGGATTTGGTATAGAAGAAAAAACAGAAATGATGGGTAAGTGCA
GAATATGATGTGGAGGAGAGGACTCTCCTCCACCGGGCGGGGATTTTTGCTGTCGGATCA
GGCCAGCCAGGACCAGGCCGACTTGGTGATGGCGGCGCCCACCATGTAGCCGAATACCGC
CAGGGCCGCGAGGCCGGCCACCAGCTTCTGACTGCGCGCAGGGCGCTTGAGCGCCATGAC
GCCGAGGCCGATGTAAACCACCAGCGCGATCAGCTTGGCCATCAGCCAGGGCTGCTGACC
CGGGCTCATCTGCAGGGTCACCGCCAGCACTACCCCGAACAACAACAGGAAGGTGTCGTT
GACATGGGGCAGGATCTTCAGCCACTTCTGCTGCAGGCGGGCACTGCCCCCCAGGGCCAG
CAGCCAGCGATAGAGGAACAGCAGCACGCTGACCAGTGCCAGCGTCATGTGCAGGTGTTT
GAGCAGGGGGTAATAGGCAATCATATTGCTTCCTTGTCGTTGTCGGGCAGACCGCTGTTC
CAGTTGTGGGCGTGAATGCGCTCCTGTCCTTCCTGATCGTCTTGCAGCAGATCGGAGAGG
ATGTCCCGGTATTGCAGGCTCTTGTTGATATAGGTGTGTTCGTCGTCCAGGTAGTTGACC
TGCTCCCGCAGCAGCCAGTTGTCGTGCTGCTTGAAGGTCTGCCCGGCCCGCCAGGCCTGG
TTGGCCCGAAAACCGAGCTGGGTCAGGGCTTCCACCCCCAGATCCACGGCGGAACCCAGG
GTTTCCCGATACACGCTGCCCACGCCCTGGCGCAGGATCTCGTGAGCGTGGGGACGATCC
TGGGCTCGCGCCAGTATCTTAAGGTGCGGGAAGTGTTTCTTCACCATTTCAATCACTTCG
AGTGACGTTGCAGGGTCGTTGATGGAGAGCACCAGCAATTTGGCCTTGTGGGCACCGGCG
GCGTGCAGCAGGTCGAGCCGGCTGGCATCGCCGTAGAACACCTGATAGCCATACTTGCGC
AGCATCTCGATCTGGCTGGCATCCTGTTCGAGGATAGTGGTACCTATGCCATGGCCGTGC
AGCAGACGGCCCACTATCTGGCCGAAGCGGCCGAAGCCGGCGATGATCACCGGGTGCTCC
ACCAGCTCCGGCTGCTCGTGCTGCGGGACCTCGCTCTGGTTGCGGTAGTCGAACCAGGGT
TGGATCACCCGATCGTTGAGGATCAGCAGCAGCGGCGTCAGCGCCATGGAGAGCGCCACC
ACCAGGGTCAGCAGGGCTATGGTATCCCCCGGTAACACCCTGTTCTGGGCGGCGAACGAG
AACAGCACGAAGGCAAACTCCCCCCCCTGGGCCAGCGCCAGCCCGAAGGTCCAGCGCTGG
CTCGGCGAGATGCGGATGATGAAGCCGAGCGCCATCAACACCAGCCACTTGAGCAGCATC
AGGCCGACCACCAGGGCAGGGATCAGCAGCGGATGTTCGGCAAACAGCCCGAAGTTGATA
CCGGCGCCCACCGACATGAAGAAGAGGCCGAGCAGCAGCCCCTTGAACGGCTCTATGTCC
GCCTCCAGTTCGTGGCGGTATTCGCTGTCCGCCAGCACCACCCCGGCCAGGAAGGAGCCG
AGGGCGGGGGAGAGGCCGACCGACTCCATCAGCACGGCGATGGCGATCACCAGCAGCAGG
GCGGCGGCGACGAAGATCTCCCGCATGTGGGACTGGGCGATGGCGCGAAACACCGGGCGC
ATCAGGTAATGACCCCCCAGCACTATGCCGGAGATGGCGGCAACCACCAGCAGGCCGTGT
TGCCAGCCGGCCAGCTCCGAGCTGCCGCTGCTGGCCACCGGCGCGATGGCCAGCAGCGGC
AGGATCGCCAGGATGGGGATGACGGCGATGTCCTGGAACAGCAGCACGGCGAAGGCGGAG
CGGCCGCTCTCGCTCTGCATCAGTTTGCGCTCCTGCAGGCTCTGCAGCACGATGGCGGTG
GAGGAGAGCGCCAGGATGAGGCCGATGGCCAGCCCCTGTTGCCAGGGCAGGCCAATGAGG
TGGGCCACGCCGGTCAGGGCTGCCGTGGTGAGCAGCACTTGCAGTCCGCCGGTGCCGAGA
ATGGGCCCCTTCAGCTGCCACAGCAGCGCCGGCCTGAGCTCCAGCCCGACCAGAAACAGC
ATCAGCACCACCCCGAACTCGGCGAAGTGCATCACATCTTTTTGCTCACCCACCAGCCCC
AGCAGGAAGGGGCCTATGATGATCCCCGCCAGCAGGTAGCCGAGCACGGATCCCAGCCCC
CAGCGCTTGGCCAGCGGCACCGCGATCACCGCGGCGGAGAGGTAGATGAAGGCATCGAAC
AGCAAACCATGTCCCATCAGCGGATCCTCCGCGCCGTGGTGGAGGCCGATGAAGGCAGGC
CGGGCTGGCGCCCGGATCGAGAGCGGGTCATGAGAGTACCTCCAGCAGATCACGCAGATA
GGGGCTGCCGCCGAGTTGTTCCGGGGTCAGCTGCTCGTCGCGCAGGGCGCACAGCAACTG
GCGATAGTCCTGGCCGCAGCGGCGCAGCGCCTCCGGGTCCCGGATCTTGTGAAAGGAGTG
CAGCACGAACGGGGGCAGCCAGCTCATGCCGCACAGCTGGGCCGTCTGCTGAAAGGGGAG
CAGGAAGTCGAGCAGCGGGCGCTGGTTGTAGCCGGCACTGCAGTAGGATTCGGGGGCTCC
GCCGGTGGTGATGGCCGACAGCCACTGCTTGCCGTTGAGGGCGTGGGCTTCCGGGCCATA
GGCGTAGCCGTACTCCAGCACCAGATCCATCCACTCCTTCATGATGGCGGGACAGGAGTA
CCAGTAGAAGGGGTGCTGGAAGACGATGATGTCGTGTTCAGAGAGCAGGGCCTGCTCCCG
CTTCACGTTGATGAACATGTCCGGGTAGTGCAGATAGAGGTCGTGCAGGGTGACGCCCTC
CAGCCCGTCGATGGCCTGCAGCAGCTGCTTGTTGGCCCGGGAGCTCTGCAGCGCCGGGTG
TGAGAAGATGACCAGAATGCGTTTCATGGGGTCCTGACCTGAAGAGGGGTGGATGCCGGC
AAAAGATGCATTGCACAGCGACGTTAGCAAGAAGCGCCGTGGCTCGCCAGCTCAGGGATC
AGCTCGCGCAGCGCCGGATTGAGGGTCTGGTGGGCGGGATAGCAGAGACCGATGCGCCGG
AACATCCGGGGCCCGCTCACGGGCACGGTGCACAGCCCCGCCTCGTCCTCCACCAGCCCG
TCCGGCAGGAAGCTGATGCCGATCCCGGCCAGTACCAGCGCCATCACCAGCCCCTTGCTC
TCTGCCTTGGCCACCAGATTGAGGGTGAGCCGATCACAGGCCAGCAGGCCTATGGTCTGC
TGATGGGCCTCGCAGGGTGGGCACTCAATAAAATCATAATGTTGTAGCTCGGCCAGTTCG
AGTTGCCGGCGGCCGGCGAGGGGATGGTCGCGGCGCACGCACAAGACATAGTCCTCTTCC
CACAGCGGCAGAAAGATCTCGTCCTCCCGGCGCAGGGCATCCAGGGTCAGCCGACAGTCG
GCAGGCGTCCCGTAATCGGAGAGGGTGAGATCCAGCTCGGGCAGCACCGCCTGTACCTGC
TGCAGCAATCCCGCCAGCCGGCGCCGGCTCAGGTCCGGCATGATGGCAAGATTGAGCCGC
GCACGCGTCGCCTTCTGGCGAAACAGCTCGGGCAGCCGGCGCGCCTCCTCCACCAGCTTG
ACCGCGTGGGGATAGAGGTAGTGGGCCGGGTCCTTCGCCTCGACCCCCTTCTTGCCCCGG
ATGAACAGGCTGTCACCCAGGGTCTCTTCCAGCTGGCGCAGCCCCGCCGAGAGGGAGGGC
TGGCTGACGTGGCAGCGTTCGGCCGCCGCCGTGATGTTCTTCTCTTCATAGATGGCGATG
AAGAAGCGCAGCAGTCTCAGATCCAGCATAAGCCCAACCATAGTTTTTTCAGATGATAAC
CAGCGGAAAACAATATTTATCACTGATGGATGCAGTGACTATAGTGATCCCGTTCCGTGC
TGGCCAGCCGCTTGTTTGCTCAAACCGACTCTTGAATCAGAAGGAAAACATCATGTCCAA
GCCTCTCGTCGTGATCACCGGTGCCTCCGCCGGGATCGGTGCCGCCATCGCCCGTGCCTT
CTCGGCCGCCGGCCATCCGCTGCTGCTGCTGGCCCGCCGGGTCGAGCCCATGCAGGCGCT
GGGCCTGCCCGATACCCTCTGCATCGGGGTCGACGTGACCGACACCGCTGCCATGAAGGC
CGCCATCCAGCAGGCAGAGGCGCAATTCGGCCCGGTCGGCTGCCTGGTCAACAATGCCGG
TGTCATGCTGCTGGGCCAGGCCGACGTGCAGGACCCGGCCGAGTGGCAGCAGATGCTCAA
CATCAACGTGATGGGGGTGTTGAACGGTGTTCACGCCGTGCTGGCCGGGATGAAGGCGCG
CCGCAGCGGCACCATCATCAACATCAGCTCCATCGCCGGTCGCAAGACCTTCCCGAACCA
TGCCGCCTACTGCGCCACCAAGTTCGCGGTACACGCCCTGACCGAAAACATCCGGGAAGA
GGTGGCCGATGTCGGCGTGCGGATGGTGACCATAGCCCCAGGCGCGGTGGAGACCGAGCT
GCTCAGCCACACCACAGACGAGAGCATCAAGGCCGGCTACTACGACTGGAAGGATCAGAT
GGGCGGCGTCATTGCGCCCGAGGTGATCGCCGAGGCAGTGCTCTATGCATGGAGCCAGCC
GGCCAATGTCTGCGTGCGCGAGATCGTGTTGGCGGCCACCCGTCAGCAACCTTGATGGAG
GCTGACTGGAAGAGGGGGAGGGCTTGACCCTCCCCCTGGGCCAGGGGTTACCATAGGCCA
CCTTTCGTCAATGAGTCGTCTCATGGTTCTGACCCGTCGCCAACTCGCTCGCGCCCGCCG
CTGGCTCCCCTTGTGGAGTCTGCTGATGGTGCTGATGTCGTTTGGCAGCAGGGCGGCGAC
CGATCTCTGTACCCTGACGCCTCATTGCAGCCAGAGCGAACGCACCCTGGAGAAAGCCAT
GCCCTGCGGCAGCTTCACCTCGGCGCTCGCCATGACGGTGCTCAGCAGTGACAGCCTGAC
GGTTGCCATGCTGGAACCCGACGCCCCGGATTTCATCTCCCCTTCCCAGTTCATGCCGGA
TGTCCCGACCGACCGGCTGGAGCGTCCTCCCCGCACCCAGGCTTGAATCTGACCCCCGTT
CCCGGGCATGTTTCATTCAATCTGAGGTGAGTTATGTACAAATCCCTGCTACTGGCCGTG
CTGGCCGGTACCGTCAGCTTTTCTGCTCTCGCGGCCGAGAAGATGACCGTCTACAAATCC
AAGTACTGCGGCTGCTGCCAGGCCTGGAACAAGCACATGGAAGAGAATGGCTTCGAGCTC
GAGGTCATCGAAACCGAACAGCTTGCACCGGTCAAACAGCAGTACGGCATCACTCCGCAG
CTGGCCTCCTGCCACACCGGCGTGGTCAACGGCTATGTGATCGAGGGACACGTGCCCGCC
GCCGATGTGCAGAAACTGCTCAAGGAAAAACCGGCGATCCGCGGCCTGACCATTCCGGGC
ATGCCCCAGAGTGCGCCGGGCATGGATATTCCGGGTCAGCCCTATCAGGTGCTGAGCATC
AGCAATGAGGGCGCGACCAGGGTCTGGTCGAGCTACCCCGGCTGATGAAGACTGGCCGTG
AGCAGACACACTTCCATCATGTGAGGCACACCTGAGCGAGCCCGTGTCGCTCACGGTCAG
GTATGGGGGCCGCCATCGCGATATGGCGGCCCTTTTACATCCCGGCGCGGGAGAACTTGC
AACTGAAGGCGACAAGGGGCAGATTGGTCCCCTGTCCAAGGAGCCAAGGCTCAGGTCCGC
CAACCCTTTTAAAGCGCAAAGGATGCGACATGTTCACCTTTTCCCGAGGGCTTCTGCTGC
TGGCTTGCCTGGCCGCCGTTCCCTGTTCATATGCCAATGATGAGTCCGCCATGCCCACAC
GCGACACCCAGATCCAGCCTCCCGTGGCCGCCAAACACCCCCATACCCTGAAAAAACACG
GGGATACCCGGGTCGACAACTACTACTGGCTGCGCGATGACGAGCGCCAGAAACCCGAGG
TGCTGGCCTACCTGGAGGCCGAAAACGTCTACACCGACGCCATGCTCAAACCGGTCAAGC
CGCTGCGCGACCAGCTCTATCAGGAGATGGTGGCCCGCATTCCCCAGCAGGACGAGTCGG
TGCCTTATGTGAAGAACGGCTATCGCTACCAGACCCGCTACGAGCCGGGCAAGGAGTACG
CCATCTATTCACGCAGCAAAATTGGTGAAGAGGCTACAAGCCTGCTGCTGGACGGCAACC
AGCGCGCCGAGGGCCACGAGTTCTACGCTCTGGGGGCGCTCGAGGTGAGCCGCAACAACC
GCTGGCTGGCGGTGGCGGAAGATTTCCTCTCCCGCCGCCAGTACCAGATCCAGTTCTTCG
ATCTGGAGAGCGGCAAGTGGGCCGCCGACACGCTTCCGAACACCTCCGGCAATCTGGTGT
GGGCCAACGACAGCAAGACGGTGTTCTACGTGCGCAAGCACCCCAAGACCCTGCTGCCCT
ACCAGGTCTATCGCCACGAGCTGGGTACGGATCCCGCCAAGGACACCCTGGTCTACGAGG
AGAAGGACGACACCTTCTATGTGAGCCTCTATGCCACCACCTCGGAAGATTTCATCGTCA
TCGCCCTCTCCAGCACCACTACCGGCGAGGCACGCCTCATCGATGCCAACGTGCCGACCC
AGGCGCCGCGGTTGTTCCTGCCGCGCCAGGTGGATCACGAGTACAGCCTGGATCACTACC
GCGGCCGCTTTTATGTGCGTTCCAACAAGGACGGCAAGAACTTCGGCCTCTACGAGACCA
AAGAGAGCCCGGTGGAGCGCTGGAAGGCAGTGATCGCCCCCAATCCGGATGTACTGCTGG
AGAGCTATGCCCTGTTCAAGGAGTGGCTGGTGCTGGAGGAGCGCAGCCAGGGGCTGACCC
GGTTGCGCCAGGTCAACTGGCAGAGCGGCGAGCAGAAGGAGATCGCCTTCGACGACCCGG
CCTATGTCACCTGGCTTGCCTACAACCCGGAGCCGGACACCAGCGCCCTGCGCTATGGCT
ACTCCTCCATGACCACGCCGTCTTCCACCTACGAGCTCGACCTGAACAGCGGCAAGCGCA
CCCTGCTCAAGCAGCAGCCGGTGGCGGGCTTCAAGGCCGACCAATATGCCAGCGAGCGGC
TCTGGATCACTGCCCGTGACGGCGTGGCCGTGCCGGTGTCGCTGGTCTATCGCAAGGACC
AGTTCAAGAAGGAAGGGACCGGCGCAGGCACCAATCCGTTGCTGGTCTACGGCTACGGCT
CCTATGGCGCCAGCATGGATCCGGACTTCAGCAGCGCCCGGCTGAGCCTGCTGGATCGCG
GCTTCGTCTACGCCATCGCCCACATTCGTGGTGGCGAGGAGCTGGGCCGCCACTGGTATG
AGGATGGCAAGCTGCTGAAGAAGCAGAACACCTTCAACGACTTCATCGACGTGACCGAGG
CGCTGGTGGCGCAGGGCTATGGTGCCAGGGATCAGGTCTACGCCATGGGCGGCAGCGCCG
GCGGCCTGCTGATGGGGGCCGTCATCAACCAGGCGCCCCAGCTCTATCGCGGCGTGGTGG
CCCAGGTGCCCTTCGTCGACGTGGTCACCACCATGCTGGACGAGTCCATCCCCCTCACTA
CCGGCGAGTACGACGAGTGGGGCAACCCGAACCAGAAGCGCTACTACGACTACATGAAGG
CCTACAGCCCCTACGATCAGGTCAAGGCGCAGGCCTACCCTAATCTGCTGGTGACCACAG
GTCTGCACGATTCCCAGGTGCAGTATTGGGAGCCGGCCAAGTGGGTGGCCAAGCTGCGGG
AGCTGAAGACGGATGATAACAAGTTGTTGCTGAGCACTGACATGGACGCCGGCCACGGCG
GCAAGTCGGGCCGCTTCAAGGCCTACGAGGATATCGCGCTGGAGTTTGCGTTTATCCTGG
ATCTGGCCAAGCCAAAAGCATAAGTCACCAAGGTTGCAGCCCTTGCCAGACAAGGGCTGC
AAAAGAATCTCCTTTCCCTCTTCCCGCCTGCCGTCCGGTAGCACAACCAATTAATCTTCG
ATCGGCAAATTAATGATCGGCTTCAAATTTCTGGCGACCGATATCCTTCATTTTGTGTTT
TTGTTTGATTTATGTTGGCGTCGTGTGCTTAATCGATGCCGTTATAACTCTTTAATTGGC
CCCCTCGGTGCCAATTATCTCTGGTTGGCATGAAGCCGACTGTCTCACCACAGGATGCTG
GTGGCTTTTTGGGGAACGCAGGTCGTTCACCCATTTCCTCATCGCGAGGTCACGGACGAC
CGCCGACGCAGCACGGCGGTTTGTCTTGCATTCGCCCGTGGAACGGGCGAGCTGAATCAA
TCAAAAAGGATGAACAACATGAAAGGATTATCCCTGGCGTGTGCCTTGTCGGCAGCTCTG
GTCGGTGTCTCGTTTGGTGGCCCGGTACAGGCGCAGGAGCGCTTCGTGACCATAGGTACC
GGCGGTCAGACCGGTGTCTACTACGTGGCGGGCCAGTCCATCTGCCGCTTCCTCAACCGC
GGCGCCGCCGATCACCAGATCAAGTGCAACGCCCCGGCCAGTGGCGGCGGTGTTGCCAAC
GTCAACGGCATCCGCTCCGGCGAGTTCAACTTCGGCATCATGCAGTCCGACCACCAGTAC
AAGGCGATGAAAGGCGTCGAGCCGTTCAAGGCCGAGGGTCCGATGGATGACATCCGCGCC
GTCTTCTCCCTGCAGAGCGAAGTGTTCACCATCCTGGCCCGCAAGGACGCCAAGATTGCC
GGCTTCGACGATCTGAAGGGCAAGCGCGTCAACATCGGCAACCCGGGCTCCGGCCAGCGC
GACACCTTCGAAGAGATCATGGCCGTCAAGGGCTGGGACAAGTCCGTGTTCAGTCTGGTC
TCCGAGCTCAAACCCGCCGAGCAGGCCTCTGCCCTGGGTGACAACAACATCGATGCCATG
AGCTACTTCGTCGGCCACCCCAACGGCGCCATCCAGGAAGCCTCCACCACCACCGATACC
GTGCTGGTGCCGGTGACCGGCCCCGAGATCGACAAGCTGCTGGCCGAGAAGAGCTACTAC
AGCAAGGCCGAGATCCCGGGTGGTCTGTACAAGGGCAGCCCGAACCCGACCCCGTCCATC
GGTGGCAAGGCCGTACTCTCCACCAGCGCCAAGGCCGATCCGGAAGTGGTCTACCAGCTG
GTCAAGTCCGTGTTCGACAACCTGGATCGCTTCAAGCGCCTGCACCCGGCCTTCGCCGAC
CTGAAGGAAGCCGACATGATCAAGGTGGGTCTCTCCGCCCCGCTGCATGAAGGCGCGGTG
CGCTACTACAAGGAACGTGGCTGGATGTAATCCGGTTGCGGTTTCGGATGTGCCCCAGAC
TCGCTCCTCCCCCGGGGGGGCGAGTCTCATTTATTGCAGTACCAACAGAGCCACACTATG
CAGCAAACACAACAACAAGAGGCGCTCTCGGCCGAGGAGCTGATCGCCCAGGATGTGGGA
GCCCGCCTGCCGGTGGGCACCATGAGCTGGATCATCGCGGGTCTTGCGCTGATCTGGTCC
CTGTTCCAGCTCTGGATCGCTTCGCCGCTGCCGTTCTCTCTCGGCATCGGTGTTCTCAAC
GACACGGAAACACGCTCGATTCACCTGGCTTTCGCCATCCTGCTCGCCTATCTGGTGTTC
CCGGCCATGCGCAGCTCGCCGCGCGACCGCGTGCCGCTCGGTGACATCGCCCTTGGCCTC
ATCGGCGCCGCCGTCGCCAGCTACCTGTTCATCATGTATGAGCAGCTGGCCCAGCGCCCC
GGCAACCTGACCACCATGGACTTCGTGGTCGCCTGTATCGGCATTCCGCTGCTGCTGGAG
GCCGCCCGCCGTGCCCTCGGCCCGGCCCTGGCGGTGATCGCCATCGTCTTCCTGGCCTAC
AGCCTGGCCGGTCCCTGGATGCCCTCCCTGCTGGCGCACCGTGGGGTGAGCCTGCACGCG
CTGGCCAACCACCAGTGGATCACCACCGAAGGGGTGTTCGGCATCGCCCTCGGGGTCTCC
ACCAGCTTCGTCTTCCTGTTCGTGCTGTTTGGCGCCCTGCTCGAGCGCGCCGGTGCGGGC
CACTACTTCATCCAGCTCGCCTTCAGCCTGCTCGGCCACCTGCGCGGCGGCCCGGCCAAG
GCGGCCGTGGTGGCCTCTGCCCTGACCGGCGTCATCTCCGGTTCCTCCATCGCCAACGTG
GTGACCACGGGCACCTTCACCATCCCCATGATGAAACGGGTCGGCTTCTCCAAGGAGAAG
GCCGGCGCGGTGGAAGTGGCCTCCTCGGTCAACGGCCAGATCATGCCCCCGGTCATGGGC
GCCGCCGCCTTCCTGATGGTGGAGTACGTCGGCATCCCCTACGTTGACATCATCAAGCAC
GCCTTCCTGCCGGCGGCGATCTCCTATATCGCCCTGCTCTACATAGTGCACCTCGAGGCG
CTCAAGCTCGGCATGCAGCCCATCGGCAACCGTCAGCCGCGTCCCTGGCTGCGTCGCCTG
ACCGGCTTCGCCTTCGGTGCCGCTCTCATCAGCGGCCTCTCCATGGCGGTCTACTACGGC
CTGGGCTGGCTCAAACCGGCGCTGGGCGACTACGCCCTGCCGGGGATCAGCGTGCTGCTG
GCCGCCGCCTATCTGGGACTGCTGAAGATCGCCGCCAGCAACGAGCCGCTGCCGTCGGAA
GATCCGGACAAGCCCCTGGACGAGCTGCCCGAGACCCGCGCCGTGCTTCTCTCCGGCCTG
CACTTCCTGCTACCGGTGGTGGTACTGGTGTGGTGTCTGATGGTGGAGCGACTCTCCCCC
GGCCTGTCGGCCTTCTGGGGCTCGGTGATGCTGATCATCATACTGCTGACCCAGCGCCCG
CTGCTGAACTGGCTGCGCACCGACGGCAAGCATGACTACGGCAGCTTTACCGACGGCGTG
GTGGATCTGCGCGAGGGGCTGATCGCTGGTGCCCGCAACATGATCGGCATCGGCATCGCC
ACCGCCACTGCCGGCATCATAGTCGGGGCCGTCTCCCAGACCGGCGTCGGCCTGGTGCTG
GCGGATCTGGTGGAGTTCCTCTCCATGGGCAACCTGCTGCTGATGCTGCTGCTGACCGCC
CTGCTGAGCCTGATCCTCGGCATGGGCTTGCCCACCACCGCCAACTACATAGTGGTGTCG
AGCCTGCTGGCGCCGGTGATCGTCACCCTGGGGCAGCAGAACGGCCTCATCGTGCCGCTT
ATCGCCGTGCACCTGTTCGTCTTCTACTTCGGCATCATGGCCGACGTGACCCCGCCGGTG
GGGCTGGCCTCGTTCGCCGCGGCTGCCGTCTCCAAGGGCGACCCCATCAAGACCGGGATC
ACGGCGTTCTACTACAGCCTGCGCACCGCGGCACTGCCGTTCCTGTTCATCTTCAACACC
GACCTGCTGCTCATCAACGTGGACTTCGCCCACGGCGTGCTGATCTTCATCGTGGCCACC
ATCGCCATGCTGATCTTCGCCGCCGCCACCCAGGGCTACTTCCTGGTGAAGAGCCGCTGG
TACGAGAGCGTGCTGCTGCTGCTGGTGGCCTTCACCCTGTTCCGTCCCGGCTTCTGGATG
GACATGCTGCACGACCCGTATCGCGACGCCGCGCCAGCCGAGCTGGCCCAGACCATGGGC
CAGGTGGAGGCCGAGAGCACCCTGCGCCTGCGGATGGAAGGGGAAGATGCGGTGGGCAAG
CTGCGCCGCTTCACCGTGCTGCTGCCGGTGCCGGATGGCGCGAGCGGTGAGGATCGTCTG
GCCAAGCTGGGGATCCAGACCTATGAGCAGGACGGCAAGATCCTGATCGACAGCGTCACC
TTCGGCAGCCAGGCCGCCGAGCTGGGGCTGGAGATGGATCAGCAGATCCTGAGCGTCAAG
GCGCCCACCGAGCGCTGGCCCAAGGAGCTGATGTGGCTGCCGGGCTTCCTGCTGTTCGGT
GCCGTGATCTGGCTGCAGCGGCGCCGTCAGGCACGCTGATCCCGCACCCAATAAAAACGG
CGCCACGATGGCGCCGTTTTTATTTACCCCGTGTGGGGTTATTCCTGCGGAGCTTGCTTT
TGCGGCAGGTTGAAAGGCTGTTGCTTCACCTAGCTCAGTTCCGGCTGCTCTCAGACCTAT
TCAACGCGGCACATCATGATATCTATACGGGCCGCGGGAGGGCTTATTCTTGCGGATCCT
GCTCCTGCAGCAGGCTCAGGGTCTGTTGCTCCACCTGGCTCAATCCCAGCTGCTCGCAGG
CTTGCTCAAAGCTGATTCCCAAGTGACACATCATGATGTCGATGGCGGGCAGATAGTTTC
TCATTGCTTCTTCCATGGTGATCCTCCGAACCCGTTCCTTATGCCCGAACCGGGTGTGCG
GGACAATTAGACTTTAGGCGTAGAGTGCTCGTTTGCTGAGCGCCTCTGCCACTGGCCGGG
GGAATTTGTTACTCTCCCTGTCAGCAAGAAGATGTTGCCGTATGACTGCGAGCGACACGT
GAGGAGCAGGGCATGTTATTGAGTTTCTTGATCATCGCATCGGGCTGGTGGCACATTCGT
GCGGCCTACGGCTCAGACTCCCGTCAGTTCTACATCAGCAAGCCGCTGACCATGCTGCTC
ATCATAGCGCTGGCGTTCGGCTATCAGGGCTATGACCACGACGGCTCCCACGCCTGGATC
CTGCTCGGTCTCTGCCTGTCGCTGGCCGGCGACGTGCTGCTGATGCTGCCGAGCGACCGC
TTCATCCAGGGGCTGGCGGCATTTCTTGTCGCGCACCTCTGCTACATCGTTGGCTTCGCC
CAGGGGCCGCTGGTGCTGAACCTGGTGGATGGCCTGCTGTTGCTGCTGGTGGCCGGCATG
GTGTTCGGCCTGCTGTGGGGCAAGCTCGGGGAGATGAAGATCCCCGTCTTCTGCTACATG
CTGGTGATCATCGGCATGGCCTGGGTGGCCGCCGGTGCCTGGCACGCCTCCCTCACCGCT
GGCAGCGCCGCCGCCCTGGTGGGGGCACTGATGTTCCTGTTCTCCGACAGCATGCTGGCG
CTGGACCGCTTCCGTCGCCCCTTTCCCCATGCCACCGCCTGGGTGATGAGCAGCTACTTC
GCCGCCCAGTTCCTGATCGCCGCCTCGCTGGCGGGTTGACCGGCGGGCCGCAATAAAAAA
CGGGCCTGCCGGCCCGTTTTACTATTCCCTTCCCACTCTTTCACGCTTCGACCGGTTCGG
CATCCGGCGCCCTCGGGGCCGGCTGCTTGAGCAGCAGCATCAGGGCGCTGGCGATCAGCA
GGAAGATACCCATCACGAAGAACACCTGGTTGTAGGCCATGATGGCCGCCTCGCGGCTGA
TGGTGTTCGACAGCATGGCCTGGGCCTGCAGACGGGCCAGCTCGGGGCCGGAGCCCTGGG
CCATCATGCTCTGGGCCAGCTGCAGCAGATAGGCCTGTCCCTCTATGCTGGTGGCGGCCA
GGGTACTGCCGATCTGGCTGACGTGGGTGCGGGTATCGTTGTCGATCAGGGTCGCTATGA
TGGCGATGCCGAAGGCACCGCCCAGGTTGCGCAGCACGTTGAGCAGGGTGGAGGAGGAGG
GGATCTCGTCCGGCGTCAGGCTGGCGGTCGCCACCAGGGAGAGCGGCACCATGATGAAGG
GCTGTCCCAGCGCCCGTACGATGAGCGACTGGATCAGCTGGGGTCCGGCGTAATCCGCAC
TCATGTTCATGTTCATGAAGCAGCTGACGGCGAACACCAGAAAACCGAAGCTCACCAGAT
AGCGCGGGTCTATCTTGTGGGTCAGCTTGGGCACCAAGGGCAGTACCAGCAGCTGGGGCA
ACCCCATCCACATCAGCACCTCGCCGATTTCCAGCGCGTTGTAGTTGTGGATCTGGGTCA
TGTAGAGGGGCAGCACATAGATGGAGCCCATCAACGCCATGCCGAGCACCAGGTAGGCGA
AGCAGGCCAGCGCGAAGCGCGGGTTGTGCAGCAGCCGCAGGTTGACCAAGGGGTGGCGGC
GCAGCAGCTGGCTGATGACGAAGAACACCAGCGTCACCACCGAGATGACGGTGAGCCGCA
CGATGAAGCTGGAACCGAACCAGTCCTCCCGGTTGCCCTCTTCCAGCACCACTTCCAACA
GGCCAAGCCCCACCGCCATGGTAAGGATGCCGATGAGATCCACCCGCTTGATCACCTCCC
AGTCCACCGGCTTCTTGTCCAGCCCGTGGGCCAGCATGGCCATCACCAGCAGTCCCGGCG
GCACGTTCAGGTAGAAGATGTAGTGCCAGGACATCTGCTCGGTCAGCCAGCCGCCCAGGG
TCGGGCCGATGGCGGGGGCGAAGGTGGCGCACAGGCCGAACAGTGCCATGCCGGTGGCTC
GCTTGTGCAGCGGCAGCAGACTGACGATGAGGGAGAAGGCCATGGGGATCAGCGCCCCGC
CGGTGAAGCCCTGCAGCGCCCGAAAGACGATCATGCTGGTGAGGTTCCAGCTGAACGAGC
AGAGCACGGAGGCGACGATGAAGGCGCCTGTGGTCCACAGCAGGTAGCGCCGCACGCTCA
GCCCCCGGCTCAGCCAGCCGCTCAGCGGGATGGCGATCATCTCCGCCACCAGATAGGAGG
TGGAGATCCAGGAGCTCTCGCTCAGGGTGGCCGACAGGGCCCCCTGAATGTCCTTCAGGG
AGGCGTTGGTGATCTGGATGTCGAGGATGGCCATGAAGGCGCCGATGAGGCCCCCCATGA
CCGCGATCCAGTTGCGGCGTGGTATGGCGTCCATCAGTTGGCGGCGACCACGGGATCAGG
GCTGCGGGTGTCGACGATCACCTCGGTGGAGAGGCCAGGCAACAGCTTGCCCGCCAGGGC
GCCCGGATCCGGAATGCGGATCTTGACCGGTACCCGTTGCACGATCTTTGTGAAGTTGCC
GGTGGCGTTCTCTGGCGGCAGCAGGGCGAACTTGGCGCCGGTGGCCGGTGCCAGGCTGTC
GATGATCCCCTCTACCGGCTGATCCGGATAGGCATCCAGGATCACCTCCACCTTCTGGCC
GGGCTGCATGTGGAGCAGCTGGGTCTCCTTGAAGTTGGCCTCGACCCACACCTGCTGCAG
CGGCACCAGGCTGGCCACCTGCATGCCGGACTGGACGTAGAGCCCGGCCCGCAGGCTGCG
CTTGCCGATGATGCCGTCGGCCGGTGCCCGCAGCTCGGTATAGGCCAGCTCCAGCTTGGC
CTGCTCCAGCTGGGCGGCACTCAATGCCAGCTTGGCCTGGTTCTGTTTGGCCTCGGCATC
CAGCACCAGCAGCCGCTCGCGGGCGGCCTGCAGGGCCGCTTTGGCCTCCTGTTCCTGGGC
CTGATTGACCTGCAAGCCGGCACGCACCTCGTCCAGGCTGTCCTGGGAGCTGTAGTGGCG
CTGGTTGAGCTGGCTGACACGGCGCACCTGCTGCTGGGCCCGGACCTGTTCGGCATTGGC
CGAGCTGACCTTGGCCTCGGCCTGACGGATGAGGCTCAGCTGCTGGGTGCGAGTGGCGGC
CAGGTTCTCCGCCGTCGCCTGGTTGAGGCGCAGGTCGGCCTCGGCCTCGGCCACCTTGGT
CTTGTACTCCCGGTCGTCGAGGCGGGCGATGAGCTGGCCGGCCTTCACCGGCTGGTTGTC
GGTCACCAGCACTTCGCTGATGTAGCCGGAGAGCTTGGAGCCGATGCCGGTCACCTCGCT
CTGCAGGTAGGCGTTGTCGGTACTCTCGAAGTAGCGGCCGTGCAGATACCAGTAACCGGC
AAACAGCAGGCCGAGCAGGGCCAGTATCATGGCGGCCAGCAGGGGGATCTTCTTGTGTTG
ACTCATGGGGGGGATTCCTGAACTTAAGAGAGGCAGGCTAACACTGGCCAACTGTTTCGA
TTAGTATCCATTTATGAGATATACAGTTTCACTGGTGCAACAATGGATCTGAACGCTGCA
TTGATTCTAGTGCGGATCGTCGACAAGGGTTCCTTCACGGCGGCTGCCCAGGAGCTGGGC
ATGACCAAGGCGACGGTGAGCCGGCGCATCGCCGAGCTGGAGCAGCGCCTCGGCGTGCGG
CTGCTCTACCGCTCGACCCGCCAGCTCACCCTGACCGAGGCCGGCGAGCAGTACTATCTG
CGTTGCAGCAAGGCGGTGGACGAGCTGGCCCAGGCCGAGCTGATGGTGAGCGCCAGCCAG
CAGGAGGTGACCGGCACCCTCAAACTGGCGGTGCCCATCGAGGCAGGGCAGCTGGTGGTG
GGCCGACTGGTAGCGGAGTTTCTGCAGGCCTATCCCGGCCTGCAAGTGGAGCTGGAGCTG
ACCAATCGCATCGTGGATCCCATCAACGAGGGGCTGGATGCGATCGTGCGGATCGGCGAC
ATGAGCGACTCGAACCTGGCGGCACGGCGGTTGTGGAGCAATGCCCGCCTGATCTGTGCC
AGCCCGGCGTACCTGGCGCGCAGCCCCGCCATCACTCATCCCGAGGATCTGGTGCAACAT
GAACGGGTGGCGGTGACCAGCGGTTTTTTGGCCTCGCACTGGTGCTTCGAGCGGGATGAC
AAGGAGGTGCTGGTTGACCCTCCCTCCCGCTTTCGGGTTAATAATATAACCTGTGCCCGA
GAGGCGGCGAAGGCAGGGCTGGGGCTCGCCTCTCTGCCCGCCATGCTCTGCCACGAGGAG
CTGGCGAGCGGGACCTTGGTGTCCGTGCTGCCCGAGTGGCAGCAGCCCAGGGTACCCATT
TACCTGCTGTTTCCGGAGCGGCGGCTGATGCCGCGAAAATTGCGGGTGTTCATCGATTTC
ATAGTGGCCAAGGGGGCCGACTACGGCATAGACACCCTGCTGTAGCCGGCCAGAGCCGGT
GCCGTGGGAACGGCATCGTGGGGGGATCTGAGGGGGAAGACATGGATCACTGGATCAATC
TGTATCGGGCTTCCCATTCGCTGGAGGCCCACGCCCTGAAAGGGGCGCTGGAAGTGGAAG
GGGTGCCGGTGCGGCTCAATGGCGAGGCGCTGTCGGGCGCCCTGGGCGAACTGCCGGTGG
ACATGCTGCAGGTGACCCTGATGGTGCGCGAGCAGGATCGCAGCAAGGCGGGACGGGTCA
TCGAACGCTATCAGCAGCGTCAGGGCAACGGCTGGCTGTGCGGCCAGTGCGGGGAGGAGA
ACGGCGCCAACTTTGATGTCTGCTGGCGCTGCCACCACGATCCCCACGAAAATTAATCGC
TCGCCCTGCCTCAGCGCAGGGTGAAGTCGATGTCCTCCCCTGCGCTGGCGTCGTGATAGG
TCGCCAGATCCAGCTCCCGCTCGCTGCGGGCAATCAACACGGAAACCAGAATATCGCCGG
AGACGTTGACCGTGGTGCGCGCCATGTCGAGGATCCGGTCGATCCCGGCGATCAGTGCCA
CCCCCTCCAGCGGCAGTCCCACCGCGGTCAGGGTCAGCGTCAGCAGCATCAGGCCGGTGC
CCGGCGTGCCCGCTGTGCCGATACTGGCCAGGGTGGCGATGCTGATGATGGTCAGGTAAT
CCACCAGGTGCAGATCCACCCCGAAGGCCTGAGCTACAAACAGGGCAGTCACCCCCTGAT
AGAGGGCGGTGCCGTCCATGTTGATGGTGGCGCCGATGGGCAGCACCTTGGCGGTGATGG
CGGGGGAGACCCCGAGCCGGCGCTCGGCGCAGGCCAGGCTGATGGGCAGGGTGCTGTTGC
TGGAGCTGCTGGTGAAGGCCACCGCCTGGGCATCGACGATGCTCTTGAAGTAGTGCAGCG
GATTGAGGCGGGCCAGCAGGATCAGCAGGCTGCTGTAGACGCCGAGCACGTGCAGCAGGC
AGCCGAGGTAGACGGCACCGATCACCTTGAGCAGCGGTAGCAGCAGGCTCATGCCGTACT
TGCCGGTCATCCAGGCCATCAGGGCGCAGACGCCGTAAGGGGCCAGTGCCATCACCATCT
GGGTCAGCTTGAACATCCCCTCCGCCAGCGAGGTGAAGAAGAGGATGGCAGGGCGGCCGC
GCCGACCGGTGGCGTTGAGGGCGAGGGCGAGGGCCACCGCGAACACGATCACTTGCAGGA
TCTTGCCGTCCACCATGGCCTGCACCGGGTTGCGCGGCACCAGGTGGCTCAGCACGCTGG
CCAGGGTGGGGGATTCCGCCATGCCGACCCGCTCATAGGGCCCCATATTGGCACCCATGC
CGGGTTCCAGCAGCCAGCCCATCATCAGGCCGATGCAGATGGCGACAGCGGTGGAACAGA
GGTAGAGGCCGATGGCCTTGCCGGCGATGCGGTCGAGGGCCTTGCCCTTGAGCAGCGAGG
TGAGACCGGCGATGACCGAACAGAAGATGAGGGGCACCATCAGCATCTGGATGGTGTTGA
CGAACAGCACGCCAATGGGTTTGAGCAGCAATGCCTGTTCGCTGAAAGCGGCGCCGAGCC
CGATCCCCGTCAGCATGCCGAGCAGGGTCTTCAACCAGAGCGGACGGCGGGTCCAGATCC
GCCAGGGTTTGAAAGCCAGTCCATGGAACAGCATGACGCCAATGTCCTTATATTCGGTCT
GCGGTGGCAAAAAGGGGCGTTAGTGTAGCCATCCCCTGCTCAGGTTGCCACATTATCGAC
AAAGCCGTGACCATCACCAGTGCGGGGGCAGGGAAATCGGCAATTTGTTGGCCTATATCA
AGGTCGTCGGCAGTGGGGCAGGATTTAATAGGCATCAAATATGTCTATTCAAGAGGTTTG
CAATGACTCAATCGGTACACGGCCACGAAGTGATGGAGATGATGCTGGCGCAAGGCGGCC
AGTTTACCCGGGCCAGCCTCAAGCAGGCCATCGACGCACGCTTCGAGGCGGATGCCCGTT
TCCACACCTGCAGCGCCAGCGAGATGGATGCCGAGGCTCTGATCGACTTCCTGGCCAAAC
GCGGCAAGTTCATCGAATCGGAGCAGGGTTTCCAGACCCGCGCCGACAAGATCTGCAACC
ACGGTTGATCCCCGCCGGCGAGCGCCTGCTGCGCTCGCCGAATCCAGCCGCCTTTGTTAT
ATTCGCCCTCTTTCCCCTCCTCTGTTGAAGGCTTGGTCTGGGCGTTGTATGGATACTTTC
TCCGCTGCCGTCATGTTGTTTCTGATCATGGATCCGCTGGGCAACCTGCCGGTCTTTTTG
TCGATCCTCCGTCATATCGATCCCAAGCGACGTCGCAAGGTGATGATGCGGGAGCTGCTG
TTCTCGCTGGTGATCATGATGGCCTTCCTGTTCGTCGGGCAGCAGATCCTCAATTTCCTC
AATCTGCGGCAGGAGGCGGTCAGCATCGCCGGCGGCATCATCCTATTCCTCATCGCCATC
AAGATGATCTTCCCGAGTGAAGGGGGGGTGACCGGGCTGGCCGCGGGGGAGGAGCCCTTC
CTGGTGCCCATGGCGATCCCCATGATTGCCGGCCCCTCGATCCTGGCCTCCTTGCTGCTG
CTGGCCAACCAGGAGCCGACCCGGATGGCGGACTGGTCGCTGGCCCTGCTGATGGCCTGG
GGCGCCAGCGCGGTGATCCTGATGTTCTACGAGGTATTCAACAAGCTGCTGGGTGAGCGA
GGACTCACCGCGGTGGAGCGTCTGATGGGCATGCTGCTGGTGATGATCTCGGTGCAGATG
CTGCTCGACGGGGTGCATCACTACCTGGCGGTGACCGGTCAGAACTGACCAGCCGGCATA
CCAACAAGCAAGACACGGGGCTCGATGAGCCCCGTTTTTTTTGTTTGTGATCCGGCGTGC
TGGCTATCAGGTGCCTGCGGCTGCCGAAGGGGCCAGCTTGCTCATTCTGTCGGGTGCTCG
CGGCCCAGCACCTGTATCAGGCCGGTTCGGCCGCTGTTGGTTCCAGCTTGCCCATGATCA
GGGCCAGCAGGGTTTCCCGCAGCCAGCGGTGGCCAGGATCCTCCTCGTGGCGCTGATGCC
AGATTAACAGGTGGGAGATGCTGTCGAGCGCGATGGGCAGCGGCAGCGGTACCAGGGGGT
AGACCTGGGTGGCATGGCGGGCGTAGAGCCGGGAGAGGGTCACTATCATGTCCGAGTGCA
TGCCCATCCGCAGCGCCGCCTCGAAGGAGGGGACGGTCGCCTCGATGCGGCGGTAGAGAT
CCTGCTCCGCCAGCTTGTGATCCAGCATCCAGCGGTCCCTCCCTTCGCAATAGGTCTGCA
CGTGGGGATAGGCCAGGTAGCGGGTGAGATCCCATTCGGGTTCGTGCAGGGCAGGGTGGT
CGTGCTGCACCAGGCAGGTCAGATCGTCGATGGCGAGCAGCCGCTGACAGATGGCGTTGG
GCAGGGTGTCGAGCCGAAAGTCCGAGTTGATGCAGTTCTCCCGCACCGTGAAGGCGATGT
CCACCTGGCCTTGGCTCATCTCGGTCAGGCTGTTCTCGGTCCACTCCTCGTAGCGCAGCC
GGATGCCGGGGGCCTGCCGTTTCAGCTCGCTCAGGTAGAGCGGCGCGAACAGGGTGAAGG
CGCTGTCCATGCTGGCGATGACGAACTCCCGCTCGGTGGTGGTCGGGTCAAAATCCGGCG
GCTGGATCAGGTTGTCCAGCGACAGCAGGATCGGCTGCAGTTGCTGCTGCAGGCTGAGGG
CGCGTGCTGTGGGTTCCAGCCCGTAGGCCGAGCGCACGAACAGGGGATCGTCGAAGGTTT
CCCGCAGCCGGCCGAGGGCCTTGCTGACGGCAGATTGGCTCAGATGCAGGCGACGGGCCG
CCCGGCTGCCGTTTCGTTCCTCCAGCAAAACTTGCAGGATTATCAATAGATTGAGGTCGA
TACGCCCCAGCTGTTCCAGCAACATGATATGAATCCTCTTCAATTCTTAGATGAATTTAT
ACCATTTGTTTTCATATCTAGGCGAACTTATGCTCGAAACGTCTCTCGCCTTCAATGGCG
GCTGGTACAGGATGTAGTGGTTGAGGGGACAAGTAGCATCAAGCAATACGGCGGCCTTCG
GGTCGCCGTATTTTTTGGTGATTTATTTGCAAACTTGCGCCTGTCTTGATTTTGCCCAAC
AATCTTTGCGCCTTCTTTTGATACAAACGATCGGTATCTATCAGTCAGGAGTATCCCTAT
GGGACTCGGTGGAATTCATATCTGGCATTTGTTGATCCTGCTCGTCGTCGTGGTCGTGGT
GTTTGGCAGCAAACGCCTGGCCGGCGCCGGGGAAGATCTGGGCACCGCCATCAGGGATTT
TCGTAAAGCCTTGCGTGACGATGAATCACAGCCGAAATAAGTGGGAGTTGAATGATGTCC
GTAGAAGAGAAAGTGGAATTGAACGAGACCTGTGACAGCTGCGGCTGCTTCGCCGAAATT
GGCACCATCATCGGCGAGGGTGACGATGTGATGGAGCTGGTGATCGAGGCCGCCGAAGAG
GCCGACGCCCGCGCCAAGCTGGCCGCCTACGAGGCGCTGGCCAAGCAGGTCACCGCCGAA
GCCAAGAGCAGCAGCGAACTGAGCCAGGGCGCCAACGGCGTGATCCTGAAAGCCCGCCTG
CAATTCACCTGCACCGCCGAAAAACTCATTTTCGAGATGCGTGCCCGCTCTATCTGAGCC
CCCTGAAAACACGGCAGGCTTGCCTGCCGTGCTGACCCTTCTGCTGTGGGTCTGCGTTCT
ATAGTTAGTTATCCCACAGACGGTTTTGCCCGACGCGAGTCGGCCAACAGAAGGCGATCT
CATCATGGTTCAGCGCAGGCTCTTCGCCACCCCTCTCCACGTCGCTCATCACCTCTTTGA
CCTGCCCGGACAGCCACTGGCGGTGACGCCATGAGGCGGCGCTGGCTCTGGAGCCTGCTC
ATTCTGTGGGCGCTGCCGCTGCTGGCGGCGGATCTCAAGCCACAACGGCTGCCCCAGCCA
GGGGATCTCGCCAGCATATTGCAAAAGAAAGAGCTGAGGGCCCTGGTGGTCTATGAGCGG
GGTTTCTTCTTCCTCGACAAGGGGACCCAGCACGGCATCCTGGTCAACCAGCTGCAGGGG
TTCGAGCGCTGGCTGAACCAGACCTATCTGGCCAAGGAGAAGATCAAGCTCAAGATCATC
TACATCCCGGTGCGCCAGGACAAGCTGCTGGACTACCTCGCCGAAGGGCGAGGGGATCTG
GTGGCCGCCAACATGACGGTGACACCGACCCGGCGCGAACAGGTGACCTTCTCCAACCCG
GTGATCGCCCCCATCGAAGAGTGGGTGGTGAGCCAGCACAGCCTGCCGACCTTCAACCGC
ATTACCCAGCTCTCTGGCCGGCGGGTCTGGGTGCGGGCCAGCTCCAGCTATTACGAGAGC
CTGCGCCAGCTCAACTGGCTGTTTCGCGAGCTGGGGCTGCCCCCCGTCTATATCGAAACC
GTGCCTGAATACCTGCAGGACGGGGATCTGCTGGAGATGGTGGCGGCCGGCATCATACCG
CTCACCGTGACCGACAGCTTCAAGGGGCGGATCTGGCTCGGCATGATCAGCGGGCTGCGA
GCCCACAAGTTGATCCCGCTGCGGGACAACGGCCGCAGCGCCTGGGCCCTGCGCAACAAC
AGCCCAGAGCTGCTCAAGGCGGTCAACGACTATCTGGCCGATGCCGGCAAGCGCACTCTT
TACAGCGACATGGCCCTGCGCCGCCTGCTGGCTCGCAACGACCAGATGAGCAACATACTG
GCGCCGGATCCGCTGGGCCGGTTGTCAACCATCCGCAAGGTGCTGGAGCAGCAGGCCGAC
AAGTACCGGCTGGACTGGCTGATGCTGGCGGCGTTGGCCTACAAGGAGTCTGGCCTCAAT
GCCAATATCCGTTCCGAACGGGGGGCGGTGGGGATCATGCAGCTGTTGCCGAGTACTGGC
AGCGAAGTGGGCATTCGCGGCGCTCGCCTCGCCAGCCTGGAGGGTAACGTGGAGGCGGCC
TGCCGCTACATGCGGTTGATCCTCGACACCTATTTCAACGATCCCAAGCTGGACGTGCTC
AACCGCCACCTGTTTGCACTGGCGGCCTACAATGCCGGCCCGAACCGGGTGCAGGCGCTC
AGGGCCAAGGCCGAGGCCGCCGGGCTGGATCCCGACGTCTGGTTCGGCAACGTGGAGCAG
CTGGTGGCCAACGAGGTGGGGCAGGGTCCCATCAACTATGTCAGCACCATCTACAAGTAC
TATGTGGCCTACCGCTTCAGTCTGCCCCAGCTGGAGGGCAAGGCGGCCGCCATCGAGGCG
GTGGCCCAGCCCTGACGTCCGGCTAGTGCGATGGGGCGGGCGAGGTGAAGGGCTGCCAGG
CCTGATCCCTGTGTTGCAGATACCAGGGGGTCAGCTGGCCGCTCGGCGAGGGATCCGGCT
CACTGGCCTGCGGTCTGTGACTGATGGCGGGGCGATCCGTGAGTTCCATGGTAAATTCCT
TCATCCTGTTGCTACGAGGCCCTTAGCCAGCGTTATGCCATTTCCTCATGACAGGCGGAT
GACGCCATGATCCCCGCTGAATTCGCCCTGATCGACCAGCCCGAGCTGGCGCTCAAGCTG
CGCTGTCAGCTGATCCGCGGCGCCAGAAGCCGGATCCAGGCCCAGTACTACAGCTGGGAG
GAGGACAGCAGCGGCAAGCTGCTGCTGTCGGAGCTGCTGCATGCCGCCAAACGCGGGGTG
CGGGTGCAACTGCTCATCGATGACCTCTATGCCGGCGACAACCGCTTCCTGGAGATGGTG
GCCCACCAGCCGGGCATCGAGGTGCGTCTGTTCAATCCCTTCTGGTTGCGCGGCTGGCGG
CCACTGACCCTGCTGCTGGAAGGGCTGCTCAGCTTTCGCCGCATCAATCACCGCATGCAC
AACAAGCTGCTGCTGGTGGATGGCAGCCAGGCGGTGATCGGGGGTCGCAATATCGGGGAT
CGTTACTTCGGACTCGGTGGTGCCCCCCAGTTCGTCGATCTGGATCTCGCCTGCCGCGGC
CCGCTCTGCCAGCGGGTCGAGCAGGGGTTTGATCAATTCTGGCGCAGCCGCTGGAGCCAC
CCGATCCGCCGTCTGTTGCGCCGCCCGCTGCAACGGGCCGAGGTGCAGGTGGTGAACGAC
TTCCTGCTGACCCTGAACGAGCCGCAGATCGCGGCCGTCTATGACCTGCCGGCCAGCCTG
TTCGATCCCGAGCCCATCCCCCTGCGCTGGCATGCCGGGCGGGCCGAGATGTGGTTTGAC
CGCCCCGGCAAGGGGCTGGTATCCCGGCCCACCACGGCGCGCCTGCTCTGGCGCAAACTG
GCCGACAATCAGGGCACATTGCGCCTGGTCACCCCCTATCTCATCCTGACCCGAGGTCTG
CGCCGCCGACTCAGGCAGCAGCGTCAGGCGGGGGTGACCATCGACATCCTGACCAACTCC
CTGGCCAGCACGGATGTGCCGCTGGTGTACGGCGCCTACCGTCGTCACCGCCCCTGGCTG
ATACGCCAGGGCATAGCGCTGTCGGAGCTGGAGGGGGCATCTCTCAGCCTGCACGCCAAG
CTGATCCTGGTGGGGGAGGAGGAGGCACTGCTCGGCAGCTTCAATCTGGATCCGCGCTCC
CTGCTGCTCAACACCGAGCTGGTGTTGCATCTGGCCTGCCCTGCGCTGTGCGCCGAGTTG
CAGCAGTGGCTGACGACCTGGCAGCAGCGTTCATCCCACTCGGTGGCTGCCCCGCCCTCG
ACCCTGCGCCGCCTGCTGGCCAGGGTCAGCGACTGGTTGCCGTTGCAGCGCTGGCTGTGA
GTGGATCACGGTTTGTGCGAGATCTCGCAAAGCCTTGTGCGCCTTCGAGGATAACGTTTG
CCATCCAATGGCGATGGAGTGATTTATCGTATTGTTTTTAATCAGATTGTTTTCTGGTTG
AAGTTGGATGAGCGGCAGATGCTTGCATAGATGGCCGAATATATCGGTTTTTTATTTTAT
TTATCTGCGTAATATTTCAACTGCAAGGACAACACGGCGGCTTGCCGTCGTGCGGAAGAG
GGTCGTGAAGGGGATCGGCCGACTGGATCGCTCCAGCCGGAACCTGCTTCAGATGGGTAG
CGGAAAACTCAGGAAGCAGGAGAGGAACCCAACGGGACCGGATTCCAATATGGAACATGC
TATTTGCGAGGGGGTGACATGCGAGTGTCACCCCATTTTTTATGGCCTGCTGGCTGGGCT
GAACAAAAAAACCGCTGATTGGCGGTCTTTTTGTTTGTGTCGTCTGACGGTCTATGGTCA
GGCGATGCCTGCCAACAGGCGGCTCCAGTTGCGCTTGGCCACGGTGAAGGCATCGTGCAG
GCTGCGATACTCCAGCTGCAGTTTCAGCTGATCGTAACGGGCCAGCGCCTTGCGCTTGCG
CTGCTCCAGCAGGCGTTTGCGGCTGGCGTAGTAGTGCTGCAGCTGCTGGCTCAGCTTGTC
GTACTCCTCTTGCAGCAACGCCTGCCACAGCTCCCTGTCGTCCTGTCTGTGCAGCCTGGC
CTGGGCCCGTTTCAGCTGCATCTCCAGCCTGGCCTGCTCGATCCGCTCTTCCGGGCAGGC
GCGCAGATCCCGTGCCAGCCCGCACCAGGCGGCACTGCGGATCAGCCACTTGGTGGGATC
GTACTGCCACCAGCGGATGCCGTTGCGATAGTCGTTCTCGAACAGGTGGTGGAAGTTGTG
GTAGCCCTCGCCGAAGGTGAAGAAGGCCAGGATGCCGTTGTCCCGCGCGCTGTTGCGGTC
GGTGAAGGGCTGGCTGCCCCAGATGTGGGCCAGGGAGTTGATGAAGAAGGTGGTGTGATG
GGTCATCACCATGCGCAGCACTCCGGCCAGCAGCAGCATGCCGAGCAGATCGCCGTGGAC
GAGCCCCAGCAGCAGCGGGATGCCGATGTTGGTGGCCAGGGTTAGCGCCAGATAGTGCCT
GTGCTGGAAGGCGACCACTGGGTTGTTCTGCAGATCCCGCACGTTGCTGTAGTCGTGGTA
GATGTCGCGCTGATATTCCCGCAGCATCCAGCCGATGTGGGAAAACCAGAAACCGCGGCC
AGCACTGTAGGGATCCTGCTGGTTGTCATCCACGTGGCGGTGGTGGCGACGATGATCGGA
AGACCAGTGCAGCGCCGAGTTTTGCAGGGCGAGGGCACCGCCGATGGCGAAGATCCACTG
CAGGATAGGGTGCGCCTTGTAGGCCTTGTGCGACCAGAGCCGGTGGTAGCCGGCGGTGAT
GGAGATGCCGCAATAGCAGAACAGCAGCAGGAAGCTGCCCCACTGCCAGAGGTCATAGCC
ATGGGTCATGCCGTACCAGGGCACGGCGATCAGGGCGGTCAGCCCGGAGAGGGCGAACAG
CAGGGTGTTGGTCATGATGATCGGGGGGCGTTCCATCTCACTCGGTTCCTTTCAGCGAAC
AGCTGTGCGCTATTTTCCATGCAGCCGGAATTGGGGTCAATGGTAAAAAAGTAGGAGACA
AACCTGATCCTGGCGCAGCCTTCGGGTTATCATTTGGCCTCGATAACCTGAAGGTGACTG
TTTTCGTGGGTATTCGCGCGCAACAAAAAGAAAAAACCCGGCGTACTCTGATCGAGGCGG
CGTTCAGCCAACTGTGCGCCAATCGCAGCTTTTCCAACCTCAGTCTGCGGGAAGTGGCGC
GGGAGGCCGGCATTGCGCCCACCTCCTTCTATCGTCATTTTCGCGACATGGAGGAGCTGG
GGCTGACCCTGGTGGATGAAGGCGGCCTGACCCTGCGCCAGTTGATGCGCCAGGCGCGTC
AGCGCATCGCGGGTGGCGGCAGCGTCATCAGCACCTCGGTACAGACGTTCATGGAGTTCG
TCGAGAACAACCCGAACATCTTCCGGCTGCTGCTGCGCGAGCGCTCCGGCACCTCTGCTG
CATTTCGCCAGGCGGTGGCGCGGGAGATCCAGCACTTCATCGCCGAGCTGACCGACTACC
TCGAAGCCACCACGGGGGCGCCGCGGGAAGAGGCCTACATCCAGGCCGAGGCCATGGTGA
CCATCGTCTTCAGTGCCGGTGCCGACGCCCTCGACATGACCAGCGAGGAGTGCCGGGCCC
TGTCCGATCGCACCATCCGTCAGCTGCGCATGATCGCCATGGGCGCCGAGGTCCAGAACC
AGAAGCGCCGTGAACCTCTCTCTTAAGTCAAAGGATGGACAGCTCCATGCATGACCAGAA
CACGATTCCGAAGAAACCCCTGCTGCTGGCCCTGCTCATCGGCATCTGTGGTGATGCCTC
CCTGACGGTCTTGTCAGAGTCGGCGGTGCCCTTCTCCTTCTTCCCGATGATCGCCTTCGT
GCTGGCCGCCTATCAGCTCTACCAGCACTATCGTCATGTCTCGCTGGAGGGCAACACCCC
GGTCTGCATGCTGCTCAGCTTCTTCATCGGCGTGTTCGGCCATTCGGCGCTGGTCAAGGT
GCAGTACCCAGAGCTTGGCAGCAACTTCTTCTCGCTGATCATGATGTTGCTGCTGCTGGC
CGTGCTCTCCATCAAGCTCGGTATCAGTGTGGGGAAAAAAGAGAAGGAGTGACCAGCACT
CCTTCCATCACCACCATGACAGAGCCGGGATCACCCGGCTTTGTTGTCTTCGCCGCGCCG
CTTGGCATCGACGATGGCTTGCAGCCTGGCGCGGATCTCAACCATGCCGAATACCCCGAA
CACCAGCACCTGGGTAAACTCGAGCCGGCTCACCGCGAAGTAGGGCTTGCAGGCAGCCTT
GACCATGCTGGCCTGCACCCAGTGCATCAGGATCACGATCACGCCGCACACCGGCAGGAA
GCCGTTGAGCTTGCCCGGCAGCGGGGCGATCAGGCTGACCAGTACGCCGAACCAGAAGAA
CAGGATCAGACCCATCGCCAACAGATTAAACACCCGCTTCATCGTTTACCTCCCGCACAT
AGTGTTGATAGCAGACCTGATTTGATCGGCCTGTGTGTCCTTGAGTCGTTGTCCAGATTG
ACGGGGAGGAGCTCTGTGCCCATCTTCCCCTGCCATCCGGTTGCTAAACCGCGGCGTCAT
TCTTGATCTCCCGCAGATAGAGCTGGTAGCAGACTTGGCCTGCCTGTTTGTCCTTGAGCA
GTTGCCAGCTGGCCGGCAGCGGCAGATCGGCCATCTCCTTCTCCCGCTCCAGATAGATGA
GGGCGTCCGGCGCCAGCCAGCCGCGCTGCTCCAGCAGCTCGCACACCTGGGGCAGCAGCT
CGCGGCGAAAGGGGGGGTCGAGAAACACCAGGTCGAACGGCGTGGCCGGCCCCTGCAGCC
AGCTGACGGCATCGGCCTGGATCACCAGGCCCTGGCTACTGCCGAGGGTGGTCAGGTTCT
TCTTGATCTGCTCGGCGGCGCCCCTGTCCATCTCGATCAGGGTGACCTGCTCGGCGTAAC
GCGACAGCGCCTCCAGCCCCAGCCCGCCGCTGCCGGCGAACAGATCCAGGCAGCGGGTGC
CGCGCACATGGGGAGCCAGCCAGTTGAAGATGGTCTCCTTGACGCGATCCGTGGTGGGTC
TGAGTCCTTCCACATCCCTGACCGGCAGTTTGCGGCCTCGCCACTGGCCGCTGATGATTC
TTACAAAGCCCGATTTCCCCTGCTGGGCTGGGCTCTTGCTCGGGCCGTTACGGCTGGATT
TCACTCTGGGCATCGCGTTTCGTCGTCAGAAAATAAAGTGATAGTATAAGGCGGTTCATT
TTTATGCCGACCCGCCGAGGGACGGCTATCTTAGCAGTCAGCCTTTGATGTGAGTATTTT
TAGATGGCAAAAGGTTTGTTTTCCTGGCTGGGTTTCGGCCGCAAGAAAGAAGAGGCTGAG
GCTGTCCAACCACAGACACCGCAAGCCACCCCGACTACCGCTGAGCCCGACGTTGCGGCT
CACCCCGCTCCCGTTTCCGAGACGACTGTTTCCGATAGTACGCCGGCCGTCGCTGCTGAA
GTGCCCGCCAGCGCACAGAATTCCGTTTTGCACGATGATTGCTGCCCGCCTGCCGAGCTG
GACGACCATGGTCCGCTGGTGGTGGAGGAGTGTGCCTCCGATCTGGAGCCGGTGATCGTC
AATGAAGCCCTGATCGCCGAAGAGGAGCGCGCGGCTGCCGAGGCGCAAGCCGCCGAAGCT
GCCCGGGTTGCGGCCGATCTCAAGGCAGCGGAAGAGGCCCGCCTTGCCGCTGCCGCTCAG
GCTGCCGAAGAGGCCCGTATTGCCGCCGAAGCTCGCGCCGCAGAAGAGGCTCGTGTTGCT
GCCGAAGCCCGCGCCGTAGAAGAGGCTCGTCTTGCCGCCGAAGCCCGCGCCGCGCAAGAG
GCTCGCGTTGCCGCCGAAGCCCGCGCCGCAGAAGAGGCTCGCATTGCTGCCGAAGCCCGC
GCGGCGGAAGAGGCTCGTATTGTTGCCGAAGCCCGTGCCGCAGAAGAAGCTCGCCTTGCT
GCCGAAGCCCGCGCCGTGGAAGAGGCTCGTATTGCCGCCGAAGCTCGCACTGCGGAAGAG
GCTCGTCTTGCCGCCGAAGCCCGCGCCGCAGAAGAGGCGCGCATTGCTGCCGAGGCCCGC
GCCGCAGAAGAGGCTCGAATTGCTGCCGAAGCTCAGGCTGCCGAGGAAGCCCGTCTCGCC
AAAGAGGCCCAGCGGGCGGAAGATTTGCGCCTGGTGGCCGAGATGGAGGCTGAGGCCGCC
GCGCTGGCCGCACTGCCACTGGCAGCCAAGGTGGACGACGACACCCAGGACAAGCCGCAG
CGGGAGGGCTTCTTCGCCCGCCTCAAGCGCAGCTTGGTGCGCACCAAGGAGAATATCGGT
TCCGGTTTCTTCGGCCTGTTCCGTGGCAAGAAGATCGACGATGAGCTGTTCGAGGAGCTG
GAGACCCAGCTGCTGACTGCGGATCTCGGCGTCGACACCACCACCCGTATCATCGAGGGG
CTGGTGCAGCACGCGGATCGCAAGCAGCTCAAGGATGCCGAGGCGCTCTACGGCCTGCTC
AAGCAGGACATGGGCGAGATGCTGGCCAAGGTCGAGCAGCCGCTGGTGATCGACACCGAC
AAGAAGCCTTACGTCATCCTGATGGTGGGCGTGAACGGGGTCGGCAAGACCACCACCATC
GGCAAGCTGGCCAAGCAGTTCCAGGCCGAGGGCAAGAGCGTGATGCTGGCCGCTGGCGAT
ACCTTCCGCGCCGCCGCCGTCGAGCAGCTGCAGGTGTGGGGCCAGCGCAACAACATTCCG
GTGATTGCCCAGCACACCGGCGCCGACTCCGCCTCCGTCATCTATGATGCCATCGAGGCT
GCCCGCTCGCGCGGTGCCGACGTGCTGATCGCCGATACCGCCGGCCGCCTGCAGAACAAG
AGCAACCTGATGGAAGAGCTCAAGAAGGTGGTGCGGGTGATGAAGAAGCTGGACGATGCG
GCGCCCCACGAAATCATGCTGACCCTGGACGCCGGCACTGGCCAGAACGCCCTGAGCCAG
GCCAAGCTGTTCAGCGAGGCGGTGGGGCTGACCGGCATCACCCTCACCAAGCTGGACGGC
ACCGCCAAGGGTGGCGTCATCTTCGCGGTAGCCGACAAGTTCCAGATCCCGATCCGCTAC
ATCGGGGTGGGCGAGGGGATCGACGATCTGCGTCCGTTCGTGGCCAACGACTTCATCGAG
GCGCTTTTCAGTCGCGAGGAGTGAGTGTCTTCGCGATGAGCAAGCTCGGGCGCCGTGAGT
TGAGCGCCCCCTGCCCCGACCTTGGTCGGGGCTTGTCACTGTCAGGGAACCGTTATGATC
CGTTTTGACAAGGTCAGCAAGGTTTACAGCGGCGGCCATCAGGCGCTGCAGAAGGTCAGT
TTTCATCTGCGCAAGGGGGAGATGGCCTTTCTGACCGGGCACTCGGGCGCAGGCAAGAGT
ACTCTCCTCAAACTCATCAGCGTAATGGAACGGCCGACCGACGGCCGTGTCTTCTTTCAT
GGCGACGACGTCAGCCATATCAAGCGGGGGGAGATCCCCTATGTGCGCCGCCAGATCGGC
ATGATCTTCCAGGATCACCGCCTGCTGATGGACAGAACTGTGTTCGACAACGTGGCGCTG
CCGCTGGTGATCGACGGCTACAGCCATGGGGACATCAACAAGCGGGTGGCCGCTGCGCTC
GACAAGGTGGGGCTGCTCGGCAAGGAACGCTACCAGCCGCGCATGCTCTCCGGCGGTGAA
CAGCAGCGGGTCGGCATCGCCCGCGCCATCGTCAACAAGCCGCCGCTGCTGCTGGCGGAT
GAGCCGACCGGCAACCTGGATCCCCAGCTCTCCATGGACATCATGCGGCTGTTCGAGGAG
TTCAACCGCTTCGGCGTCTCCGTGCTGATTGCCACCCACGATCTGGGGCTGATCGCCCGC
ATGCGCTATCGCACCCTGACCCTCAAGGCGGGTCGCATGTATTCGTCCGGGGAGGAGCTC
TGATGGCCATTCGTGCGCGTCACAAACAGCCGCCGCTGCGGCGTTTCATGATGTACTGGG
TTGACCACGCCCGCCAGGCCTTTGCCAGTCTGGGGGAGCTGTGGCGCAATCCGCTCGCCT
CCCTGATGACGCTGGCGGTGCTGGGGGTCAGCCTGGCGCTGCCCTCCTGCTTCCACGTGC
TGCTGAAAAACGCCGAGGTGGTGGAGGGGAGCTGGCAGACCAGTTCCCAGATCTCCCTCT
ACCTGCGCAAGGATCTGCCCGAGCAGAACATCCTCGACATGAAGCAGCGGATCCTGCTCT
ACCCTGAGGTGGAGTCGGTCACCTACATGAGCCGGGATGAGGCGCTCAAGGAGTTTCGCG
AGATCTCCGGCTTTGGCGATGCGCTCGACTACCTCGACAGTAACCCGCTGCCGCCGGTGT
TGAGCGTGATCCCGGATCCGCGCTGGCAGAACCCGGAAGGGGCGGCCGAGCTGCTCAACA
AATTGAGCAATGAAGACGGGGTCGAGCAGGGCAAGCTGGATCTGCAGTGGCTGACCCGGT
TGCAGGGGATCATGAACCTGCTGCGCCACACCATCACCGGCATCGCCGTGTTGCTGCTCT
CCGCGGTATTGCTGATCGTCGGCAACACCCTGCGCCTGAATATCCTCAACCAGCGTTCCG
AGATCGAAGTGCTCAAGCTGGTGGGGGCGACCGATGCCTTCATCCATCGTCCCTTCCTTT
ATACCGGCATCTGGTTCGGGGTTATCGGCGGCATGCTGGCCTGGTGGCTGACCGAGGTGA
TGGTGATCTGGAGCGAAGGAGTGGTGAAGGAGCTGGCGGGTCTCTACAACAGCAACTTCA
GGCTGGTGGGCATGGGAGCGGTGGACGGGATCAACCTGATCCTGCTGGGGGCCCTGCTGG
GTCTGATCGCCTCCTGGTTTTCGGTCCATCGCCACATTCGCGACATCGAACCGTCCTGAT
TAATTTATCAGCGTTTCAAAGCGCTGGATTTTGCGACCTGGATCAAGTAAAAGAGTGGCC
GTTTCTGGCACGGCCACCGTTCTGGGAGTAATCTGGATAGCACCAGTCTTCAGGATCTTC
TCTGGATCCTGTGAACCTTCTGATTTATAAGCAGTCTACAATTGCGAAGAATTTATACGG
GTGTGGCCCCTATGCCTTGCTCGTCTGACTTGGCAAGCATGTGAAGGTTGCGAGCTCCGC
AACAATGGACTTAGCATGCTACTTTTCGGGGGTCCTTCATTGTGACCCCCTTTTTTTGAC
TGTTCATTCATGATTCATCCTGCCGGCCTAAGATGATTCCGGTTCAGACATGCCAGTCAT
GTTTGATGCAGGCCGCAGAATGGCGTCCGGTCAGTAGACAGGCCCTCTCAGGGTGTTAGA
CTGATTCGATTGAAAAGTAAGAGGTAGAACATGGGAACTTCATTGCAGCGCACTATGGCT
CTGATTCCGCAAGGTAGTCTGGAAGGCTATATCCAGGCAGTAAACTCGATTCCGGTGCTG
AGCGCAGAGGAAGAGCGTGAGCTGGCTGAGCGTTTGCAGCAGGAAGGCGATCTCGAGGCT
GCCCGTCAGCTGGTCATGTCGCACCTGCGTTTTGTCGTTCACGTCGCCAAGAGTTATGCC
GGTTACGGTCTGCCCCAGGCCGACCTGGTGCAGGAAGGCAACATAGGCCTGATGAAGGCG
GTCAAGCGCTTCGACCCGAGCGTCGGCGTGCGTCTGGTCTCCTTCGCGGTGCACTGGATC
AAGGCCGAAATCCACGAATACGTGCTGCGCAACTGGCGCATGGTCAAGGTGGCAACCACC
AAGGCCCAGCGCAAGCTCTTCTTCAACCTGCGCAAATCCAAGAAACGTCTCGGCTGGCTG
AACCACGAAGAGGTGCAGGCCGTGGCTGCCGACCTCGGCGTCTCCGCCGCCGACGTCACC
GAGATGGAAGCGCGCATGAGCAACTACGATCAGGCGTTCGATCTGGTCGGTGATGAGGAC
GAAGAGGGCGGTTTTGCGCCGGTCCACTATCTGGAGGACAAATCCTCCGATCTGGCGGCC
ACCATCGAGAACGACAACTGGGACGATCATGCAACCCGTCGTCTGAGCTCGGCCCTGGCC
ACCCTGGATGAGCGCAGCCAGCACATCATCCGTGCCCGCTGGCTCGACGACGACAGCAAG
ACCACCCTGCAGGAGCTGGCCGATACCTACGGCGTCTCCGCCGAGCGGGTGCGTCAGCTT
GAGAAGAATGCCCTCAAGAAGCTGAAGGATGCGATGGAAGCATAATCCTGTGCGCCGGGC
GGGTTCGTCAGTTTGAGTAGCACGCGCCCAGGCAGCTGAAAGATACGATGGAGGCCTGAG
CCTCCTGATGAAAACAGGGCCTGATGGCCCTGTTTTTGTTTGGCGGGGATCTGGTCGGCC
TTGCCTTGGTTACCCTTGTGTATGGTATGTTGCCGCCACTGCCACAGTAGGGAGAGCAGA
TAGTGAAACTCTTGAACGACCTGTTTACCAACAACCGCGAGTGGGCGGAACGGATCAAGG
CCGAGGATCCCGAATTCTTTGCTACCCTCTCCGCCCAGCAGGCCCCCGAATACCTCTGGA
TCGGCTGCTCCGACAGCCGGGTACCCGCCAACCAGCTGATGGGGCTGCTGCCGGGGGACG
TGTTCGTCCACCGCAACGTTGCCAACCTGGTGGTACACACCGACTTCAACTGCCTCTCGG
TGCTGCAATACGCGGTCGAGGTGCTCAAGGTGAAGCACATCATCGTCTGCGGCCATTACG
GCTGCGGCGGCGTCAAGGCGGCGATGCAGAACCAGGAGCTGGGGCTCATCGACAACTGGC
TGCGCAACATCAAGGATGTCTACTTCAAGTATCGCGAGCAGCTGGATGCCATCGAGGATG
AGCACGAGCGCTTCGACTACCTGTGCGAGCTGAACGTGGCCGAGCAGGTGGCCAACGTCT
GCCACACCACCATCATCCAGAACGCCTGGCGCAAGGGGCAGGAGCTGGCGGTGCACGGCT
GGATCTACGGCATCAAGGACGGTCTGCTGCACGATCTCGACCTCTGCATCAGCGGGCCTG
AGCAGATCCCGGACGTCTATCGCGCCTGGCCGGACATGCGTCCGCCCCACCGCCGTCGCT
GAGGAGCATTCCGTTGGCACCGGCCCTCTATCTGCAGATCAAGCAGCACATCCTGGACGG
GATCCGCGAACGCCACTATCAGGCAGGCGACCGGATCCCGACCGAGGCCGCCCTGTGCGA
GCAGTTCACCGTGAGCCGGATGACGGTCAACAAGGCGCTGCGCGAATTGGTGGCCGAGGG
CTGGCTGGTGCGCACCGCCGGCTCCGGCAGCTTCGTGGCGGACCGGCGCACCGAGTCGCC
GCTGCTGGCCATTCGCAACATCGCCGACGAGATCGCCGAGCGGGGCAGCGAGTACAGCGG
CCGGGTGATCCGGCTGCAGCGCCAGGCCGCCGACGAGAAGGTGGCGGTGCAGCTGGGGCT
GCGGGTCGGGGCGCCCATCTTTCACAGCCTCATCGTCCATCAGGCCGACGGTGAACCGCT
GCAGCTGGAGGAGCGCTTCGTCGATGCGGAGCGGCTGCCGGAGTACGGCGAGCAGGATTT
TGCCAGCCAGACCCCCAATCGTTATCTGATGGAGGTCTGTCCCCTCTCCGAGATGGAGCA
TGTGGTGGAGGCGGTGCTGCCGAGCGCCGGCGAGGCCGGCTTGCTGCAGGTACGGGTCGA
CACCCCCTGCCTGCTGCTGCATCGGCGTACCTGGTCAGATGGTTATCTGGTCTCCTATGC
CCGCCTGCTCTCGCCAGGCTCCCGCTACAAGTTGAGCTCCAAGACCAGTCTCAGCTAATT
GTATATACATATCATTTTTGACAAAGCCCGCCTCTGGCGGGCTTTTTTGTGTTTAAGCTC
TAATGAACACGCTGTTATCAAGATGTGAACTTGATCCTTTCTTTCCCGTCAGAGATCGGA
TATAAGTTAATGTATATACATTTAGAGGTCGGTATGAACAAGGAACTGTTGAACTGCGAG
CGGGTCTGGCTCAACGTGACACCCGCCACCCTGCGCTCCGATCTGGCTGACTACGGTCTG
CTGGAGCCCCATGCCCTCGGCGTTCATGAGGGGAGGATCCACGCCCTGGTGCCCATGCAG
GATCTCAAGGGCCCCTATCCCGCCCATTGGCAGGACATGAAGGGCAAGCTGGTTACCCCC
GGCCTCATCGATTGCCACACCCACCTCATCTTCGCCGGCAGCCGTGCCGAAGAGTTCGAG
CTGCGCCAGAAAGGCGTGCCCTATGCCGAGATCGCCCGCAAAGGCGGCGGCATCATCAGC
ACGGTGCGCGCCACCCGTGCCGCCAGCGAGGATCAGCTGTTTGAGCTGGCGCTGCCACGG
ATCAAGTCGCTGATCCGGGAAGGGGTCACCACGGTGGAGATCAAGTCCGGTTACGGCCTC
ACCCTGGCAGACGAGCTCAAGATGCTGCGGGTGGCCCGCCGGCTGGGAGAGGCGCTGCCC
ATCCGGGTCAAGACCACCCTGCTGGCAGCCCATGCAGTGCCGCCGGAGTATCGCGACGAT
CCCGACTCCTGGGTCGAGACCATCTGTCAGGAGATCATCCCGGCCGCCGCCGAGGCGGGC
CTGGCCGATGCGGTGGACGTCTTCTGTGAACACATCGGCTTCTCGCTGGCCCAGACCGAG
CAGGTCTATCTGGCGGCGGATCAATATGGCCTGGCGGTGAAGGGGCACATGGATCAGCTC
TCCAACCTGGGGGGCAGCACGCTGGCTGCCAACTTCGGCGCCCTCTCGGTGGATCATCTG
GAGTATCTGGATCCGGAAGGGGTCCAGGCGCTGGCCCATCGCGGCGTGGTCGCGACTCTG
CTGCCCACCGCCTTCTATTTCCTCAAGGAGACCAAGCTGCCGCCGGTCGCCGCCCTGCGC
AAGGCGGGGGTGCCGATGGCGGTCTCCTCCGACATCAACCCGGGCACGGCCCCCATCGTC
TCCCTGCGGATGGCCATGAACATGGCCTGCACCCTGTTCGGCCTGACCCCGGTGGAGGCC
ATGGCCGGGGTGACCCGCCACGCCGCCCGGGCGCTTGGCGAGCAGGAGCAGCTGGGGCAG
CTCCGGGTCGGCATGCTGGCGGATTTCCTGGTCTGGAACTGCGGCCATCCGGCCGAACTC
AGCTACCTCATCGGCGTCGATCAGTTGGTGAGCCGGGTGGTCAACGGGGAGGAGACCCTG
CATGGATAAGATCAACGGGATCGACATGTCGGTCTGGCAGGGGCGTCAGGATCCGGAAGA
CGGTGAACTGGCCCTGCGCTGGCACGACAAGGTGCAGGCATGGCAGGGACGCGGTGAACC
CGGCGTGGTACTGCTCGGCTTCGCCTGTGACGAAGGGGTGCGCCGCAACAAGGGGCGTGT
CGGCGCCGCCGGTGCGCCGCTGGCGGTGCGCAAGCTGCTCGCCAACACCGCCTGGCATCT
GGGCCAGCCCGTCTACGACGGCGGCGATGTGCGCTGCGAGGATGGCGATCTCGACGCCGC
CCACGAGCGGCTGGCCGAGCGGGTCGCCACAGCCCTGGAGCAGGGCCAGTTTCCGCTGGT
GCTGGGGGGCGGTCACGAGGTGGCGTTTGGCAGCTGGAGCGGCCTCAACCGTCATCTGGG
CGGCCGTGGCAGGGTGGGCATCATCAACTTCGACGCCCACTTCGACCTGCGCATGAAGCT
GGAGCAGGCGAGTTCCGGCACCCCCTTCTTCCAGATTGCCGAGCAGTGCGCTGCCCAGGG
CTCGACCTTTACCTACGCCTGCCTCGGGGTGGCCGAGACCGCCAACACGGCGGCCCTGTT
TGCCCGCGCCGAGGCGCTGGGGGCGTGGCATGTGCTGGACGAGGCGATGACGCCGACCGA
GCTGCCAGCCTTGCTCAACGGGCTGGATGCCTTTATCGCCCGCTGTGACCACCTCTATCT
GACCATCGATCTGGACGTGCTGCCCGCCGCCGTGATGCCGGGGGTAAGTGCCCCTGCGGC
CCGCGGCGTGGAGCTGGCCGTCATCGAACCGCTGATCGCCCATATCCGGGCCAGCGGCAA
GCTCAGGCTCGCCGATCTGGCCGAGTACAACCCGAACCTGGATCAGGACAACCGCAGCGC
CCGCGTGGTCGCGCGCCTGGTCCACCAGTTGACCAAGTAACGGCGCACCGCGCCGCCTGA
CCGTATCGCTAAACAAGGAGTGTCTATGTCTGTACAACACCAGGATCCCCGCCACGATCC
GAGCCGGATCATCCGTGCTCCCCACGGCACCCAGCTGACTGCCAAGAGCTGGCTCACCGA
GGCACCCCTGCGGATGCTGATGAACAACCTGGATCCGGAAGTGGCCGAGCATCCCCAATC
CCTGGTGGTGTACGGCGGCATCGGTCGCGCCGCCCGCAACTGGGCCTGCTACGACAAGAT
CGTCGAGGTGCTGACCCGGCTCGAGGGGGATCAGACCCTGCTGGTGCAATCTGGCAAGCC
GGTTGGCGTGTTCCAGACCCACAAGGACGCCCCGCGGGTGCTGATCGCCAACTCCAACCT
GGTGCCGCACTGGGCCAACTGGGAGCACTTCAACGAGCTCGACAAGAAGGGCCTGATGAT
GTACGGCCAGATGACCGCCGGCTCCTGGATCTATATCGGTACTCAGGGCATCGTGCAGGG
CACCTACGAGACCTTCTTCGCGGTGGCCAACCAGCACTTCAACGGCGAACCCAAGGGGCG
CTGGATCCTGACCGGGGGCCTGGGTGGCATGGGCGGTGCCCAGCCCCTGGCCGCCACCAT
GGCCGGCTTCTCCATGATCGCCGTGGAGTGCGACGAGACCCGCATCGATTTTCGCCTCAA
GACCCGCTACGTCGACAAGAAGGCCCATAGCCTGGATGAGGCGCTGGCCATGGTCGAGGC
AGCCAAACAGAGCGGCACTGCCGTCTCCGTCGGCCTGCTCGGCAATGCCGCCGACGTCTT
TGCCGAGTTGGTGGCCCGCGGCATCACGCCGGACGTGGTGACCGACCAGACCTCAGCCCA
CGACCCGATCCACGGCTACCTGCCCCAGGGCTGGAGCGTGGCCCAGTGGCGCGACCTGCA
GAAGAGCGCGCCGCAAGAGGTCAATGTGGCCGCCCGCCGCTCCATGGCTCGTCAGGTGGA
AGCCATGCTGACCCTGCAATCCCGCGGCGCCGCCACGCTCGATTATGGGAATAACATCCG
CCAGATGGCGCTGGAAGAGGGGGTCAAGAATGCCTTCGACTTCCCGGGCTTCGTGCCGGC
CTACATCCGCCCGCTGTTCTGCGAGGGCATTGGCCCGTTCCGCTGGGTGGCCCTCTCCGG
CGACCCGGAAGACATCTACAAGACCGATCAGAAGGTGAAGGAGCTGATCCCGGACGATCC
CCACCTGCACAACTGGCTCGACATGGCCCGCGAGCGCATCGCCTTCCAGGGCCTGCCGGC
GCGGATCTGCTGGGTCGGGGTCAAGGATCGGGTACGCCTCGGCCTGGCCTTCAACGAGAT
GGTGAAGAACGGCGAGCTGAAAGCCCCCATCGTCATCGGCCGCGATCACCTGGATTCCGG
CTCGGTGGCGAGCCCGAACCGTGAGACCGAGTCCATGATGGATGGCTCAGACGCCGTCTC
CGACTGGCCGCTGCTCAACGCCCTGCTCAACACAGCCGGCGGGGCGACCTGGGTCTCCCT
GCACCACGGTGGCGGGGTCGGCATGGGCTTCTCCCAGCACTCCGGCGTGGTGATCGTCTG
TGACGGCACCGACGACGCCGCCAAGCGGGTCGGCCGCGTGCTGCGCAACGACCCGGCCAC
CGGGGTGATGCGTCACGCCGATGCCGGCTACGAGATTGCCATCAACTGTGCCGTTGATGA
GAAACTGGATCTGCCGATGATTGACGGCGCCAACGGTGTCAAAGGAAAGGTGTAACACCA
TGTTTGAACTGACTATTACCCCGGGCGAGCTGGATCTCGCCACCCTGCGCCGCGTCAGCC
GCGAGCCGGTACACGTTTCACTGGATCCTGCCGCCCTGGCGGGGATCCACGCCTCCGCCG
CCGTGGTCACCAAGGTGATCGAACAGAATCGCGTGGTGTATGGCATCAACACCGGCTTCG
GCCTGCTGGCCAACACCCGCATTCCGGTGGAGCAGCTGGACGAGCTGCAGCGCTCCATCG
TGCTCTCCCATGCCGCCGGCATCGGCGAGTACATGGATGACGCTACCGTGCGGCTGATGA
TGGTGCTCAAACTCAACTCCCTGGCCCGCGGCTTCTCCGGTATCCGGCTGGTGGTGCTGG
AGGCCCTGATGCGCCTCATCAACGCCGAGGTCTACCCGGTGGTGCCGAAGAAGGGCTCCG
TCGGCGCTTCCGGCGACCTGGCGCCGCTGGCCCACATGAGCTGCCTGCTCATCGGTGAAG
GCAAGGCGCGCCACAAGGGCGAGCTGATCGACGCCACCACGGCCCTCAAGATTGCAGGCC
TGGAGTCCATCGCGCTGGCACCGAAAGAGGGGCTGGCCCTGCTCAACGGCACCCAGGCGA
GCACCGCCTTCGCGCTGGAAGGGCTGTTCCACGCCGAGGATCTCTACGCCGGCGCCATCA
CCATTGGGGCCATGAGCGTGGAGGCAGCCCTCGGCAGCCGCCGTCCGTTCGATGCCCGCA
TCCACGCGGTGCGCGGCCAGCGCGGCCAGATCGACGCGGCTGCCTGCTACCGCCACCTGC
TGGTGGATGGCAGCGAGATCGGCATGTCCCACCACAACTGCGAGAAGGTGCAGGATCCCT
ACTCATTGCGCTGCCAACCGCAGGTGATGGGCGCCTGCCTGACCCAGATCCGTCAGGCGG
CCGAGGTGCTGGTGTGCGAGGCCAACGCGGTCTCCGACAACCCGCTGGTGTTTGCCGAGG
ACGAAGACATCCTCTCCGGCGGCAACTTCCACGCAGAACCCGTGGCCTTTGCCGCCGACA
ACCTGGCGCTGGCGATCGCTGAGATAGGCTCCCTGTCTGAGCGTCGCATGGCACTGCTGA
TTGACTCGCGCATGTCCGGTCTGCCGGCTTTCCTGGTCAACAACGGCGGGGTGAACTCCG
GCTTCATGATCGCCCAGGTCACCTCGGCGGCACTCGCCTCCGAAAACAAGACCCTGGCCC
ACCCGGCCTCGGTGGACAGCCTGCCCACCTCCGCCAACCAGGAGGATCACGTCTCCATGG
CCACCTTCGCCGGTCGCCGGCTGGCGGACATGGCCGAGAACACCCGCGGCATCCTGGCGG
TGGAACTGCTGGCGGCAGCGCAAGGGTTGGATTTCCGCGCGCCGCTGCGTTCCACCGAGC
TGGTGGAGCTGGCCAAGGGCCGTCTGCGCGAAGAAGTCAGCTTCTACGACAAGGACAGGT
ACTTCGCGCCGGACATCGAGGCGGCCGCCGCCCTGCTGGGCCGTGCCAGCTACAACGACC
TGATCCCGGCCGGCGTGCTGCCGAGCCTCTAAGCGGCCACCCAGCCCATGACAAAAGACC
GCCCATCGGGCGGTCTTTTCGTTGCTGTGGTCGATGATCCAGCGGTTATTCGTGCTCGAA
CATCAGGAACAGGTAGACCACGAACAACACCAGGTGGGTAGCCCCGTGCAGCGCATTGGT
GCGGCCGCTGCTGAAGGTCACCTTGCACACCATGAGAGTGGTGATAAGCAGTACCATGTC
GGCGGCTGAGAGGCCCAGACGCACCTCCTGCCCCAGCATGGCGCCGATGAACAGCACGGC
GGGCACTGTGAGGGCGATGGTGGCCAGCACAGAGCCGAAGTAGAGATTCATGGCCCGTTG
CAGCTGGTTGTTGAAGGCCGCCTTGATGGCGCCGACCGCCTCGGGGGCAAGCACGATACA
GGCGACGATGAAGCCCCCCAGCGCCGGCGGCGCCGCCAGCACCTTGACCCCGTGGTTGAT
GGGAATGGCGAGGGTCTTGGCCAGCAGGATCACCACCACCAGATAGGCGAGCAGCAACAG
AGTGTGGTAGACGTTGCTCTGCAGCGGGCCGTGGTGCTCTTCGTAATCCTCGTGATCGCT
GTCGATGAAGAAGTGGCTGTGGCTGCGGGTCTGGATCAGCAGGAAGACGCCGTAGAGCAG
CACAGAGATGATGATCAGCATCCAGGACATGGCACTCGACATGCTGCCGATGTTGCCCCC
CTCGGTGAAGTTGGGCAGCACCAGACAGAGCAGCGCCAGCGGAATGATGGCCACCAGATA
GGATTTGACCCCGTCCAGATTGAAGCTCTGGGTGTGGTAGCGCCAGCCGCCAAACAGCAG
GGTGAAGCCCACCAGGCCGTTGGTCACCAGCATCACCACCGCAAACATGGTGTCGCGGGC
CATCACCGGATTGGGTTCGCCGGTCAGCATGACCGAGGAGATCATCACCACCTCCAGCGA
GATGACCGACAGGGTGAGGATCAGGGTGCCGAAGGGTTCGCCCAGCTTGATGGCGAGGGC
ATCGGAGTGGCGCACCACCGAGAAGATGGCCCAGGTGACGATGGCAAGCAGCACAGCCGA
CACCGGAAGATAGATCCCGAGCGGGGTTGTCTCTGTCAGCAGGTCGCTACCGAGCGTCTT
GAAGAAGAGCAGGGTGAGCAGGCCGACGGGCAGGGCAATCTCTTGCCGGATAAATGACTT
CATAGGCAGTGGTTCTCATCTCGGGGCGGCGTGAGCCGACGGGTATGGAGCAGGATGGCA
CGTCACCGCAGTGACGGCCCTGCCAATGATAAAGGCTGTTGTCCGCGCAAGGAAAAAACA
ATTTGTTGCAAGATATGAGAGGGCCGCATCAGCACCCGCTGCCAGCACCGAGTGGTGTTC
GCCTGTGCGATCGAGAGGGCAGAGGCTGGCTCAGCGCTCGCCCCCGTGGTTCTGGTACCA
GGCCAGCAGCCAGATCTTCAGCTTGGTCAGGGCCATGGGCGGGGCATAGACGTAACCCTG
GATCAGGTGCACGCCATGCTGGTCCAGATATTCCACCTGATCCTGGCGTTCGACCCCCTC
GGCAATCATCTCCATGCCCGACTCGCGGCCAAAGGCGATGGTGGCATCCAGCACGCTGCG
TTTGAGATCGTCTGTGCCTATGGTGTCGACGAACATCTTGTCGATCTTGATCTGGCGGAT
GCCGAGTCGCTGCAGGTAGGCGAAGCCGCCATAACCGGTGCCGAAGTCATCCAGCTTGAA
GTGGTAGCCCCGCTGCTGCAGGGCGCCGATCTCGGCGCTCGCCGTCTCGATGTCAGTGAT
GGGCTTGCGCTCGGTCAGCTCGAAGGTGAGCTGGGCGGGAGAGGGCCAGCCGTGGCGCAG
CAGCAGGTTGCGCAGGTGCGGTTGCTCCAGATGGGAGGCCACTATGTTGACGCTGACCCA
CTGGCCGGGGATGAGCTTGGGCAGGTCGGCGATGACCTTTTCCAGCAGCTGGCTGGTCAT
GGGCAGGATCAGCTCCTGCTCTTCTGCATAGTCGATGAAGGCCCCTGGCGGGATCAGGCC
GCCGCCTCGCTGCCAGCGCAGCAGCGCCTCGAACCCCACCACCTGCTGGCTGCGGCTGTC
TACCACGGGTTGGTAGAAGGGGACGAACTCCCGCCGCGCCAGCCCGGCCTGCAACAATCC
CTTGAGAGAGCGCCGGTAGTTGCGCAGCCCCCAGTAGGCCGCGACCAGCAGGGCCCCGAT
GGCGGCGCCGCACCAGAGCCCGTAGTAGCGGGCCTGCTGCAGGGCGTACTGCTCGAGCGC
CCGGCCGGCCCACAGGGTCTGCCGGATCTGCTCGTGGGGATCGAGAAAACTGAGGCTGAG
GCTTTGACTGCCTGCCTCCTCCTTGATGGCGCTGTCGCCGCGGGGGAAGGTCGGGCTGGA
GCCCCCCGGTTGCAGCTGGCTGAATTCGAGGTAGAAGCAGTTGGCGCAGGGATATTGCAG
CAGGGCGTGGCTCCAGCTGTTGCTCAGCACCCAGTAGACTATGTTGCCGCCGCTGCGGTA
GTAGGCGACTATCTCCTGTTCGGTGTTGAAGCGGGCCTGGGTGGCCGCGATCCCGAAAGC
ATCCTGATTGGGGTAGGGGGGCAGCTCGGCCAGGGTGAAGGGCAGATCCATCCCCAGGCT
GGAACAGCCGCCACCGGAGGCGAGCAGCAGCCCCTGAATGCGGATGTGTTCGTTGTAAAA
ACGGGGGGCCCGCAGCAACGCCATGTCCTGCTCGCCGCAGTCAAAATGGAACTGCACCAG
CTGGTTGCGAATGCTCTCGTCCAGTACCTGATGGCGCTCCACCAGGGCGGCATTGATCTC
CTCTTTCTTCTTCTGCAGCAGCTGGTGGGCCAGGGTGCCGCCGAGCAGCTGGCTGAGGGG
CAGACTGGCCAGCAGCGGCAGGCAGAACAGCAACAGAGTGAGCCAGAGTGGGGAGATAGT
TCGCAAGGGGCACCTGCCTGATGGGCGAATAGGATGCATATGAGTGGCATCATCATAGTG
CATTAGCTGCATCGATTTGAGCGGAGGCGATCACACTTGTGTCGTAGATTTATAATCTGC
TGATAAATAATGGTTTTATAAAATCGGCTGCTGAAGATTCAATCGCTGACCTGTCATAAA
TGACAATTGTCCAGCTTATCTGAAGTGGCTAGAGTAGCCGTGCGGTTTGACTCACCGTGT
GTTCAATACTCCTGTATCTGTTTTTTTGTCAGTAGCACAGAGTGTTAGTTTTGATATGAG
TGTTTCTTTTGGTCCCCTCTGCGGGACCATTTTTCTGCCTGTCATTCGGCCATGGCCCTG
AGCCCAGCCTCCCTTTCTCTTCCTTGATCCTCCTTTTTTGGCTGCCACCCTGTCCGGGGC
TTGGTGTTCTCGCACCTGTTTGGGTATGCTCGCCCGCTTAATTCCAGAAGCGGGATCTTC
GTCCATAGGCGCGCTTCAAGGTTGGCTGATACGATGAAGCCACATGGAAGTTGTCGGGCA
TACGGAAAGGTACATGAAACTGACCACCCAGCTTGTCTCGTTTATTACCCTGTGCGTCAT
CGCGGCCATGGCCATGGTGCTGCTTGGCGGGGTGTTCAGCTTTCGCGAGCTGGGCATGGA
GCTGCAGCAGAAGAAGGTCAACTCCCTGGTGGAGATCATCGACAAGCAGCTGGAGATCGC
CGACGATCATCAGGATCTCACCCGCTGGCTGCCGACCCTGCTGCGCTCGGCCCACGTGGT
TGAGCTGGAGATCCGCCAGAACAAGCAGCGGATCTACTGGTTTCGCGACGTGCAGCAGCC
GACCGACGAGAGCCTGCTGATCCCCTATCACCAGGCCATTCCCCATCAACCCGACATGCA
GGCCGACTTCAAGCTGGAGCGGCCGTTCAAGGAGTTCGAGTACTCCATCAAGGCCATGTC
CGGCATCTCCCTCGGCATCTTCATCGTGGTGTTCGGGCTCTGGTACTCCATCCGCTGGCT
GCGTCTGCAACTGCGTGGGGCCGAGCTGCTGGCTGAGCGGGCCCAGCTGATCCTGGACGG
CAAACTGACCAAGCTGGCCCACGATCCGGCCGACGAGTGGCCACAGTCAGCCAGCCAGGC
TCTCGACTATCTGCTGGCCGAGCTGGCGGATGCCCGCAAGGAGCGCAGCCGCTTTGACAA
CTTCATCCGCAGCAACGCCTTCGTCGACAAGCTGACCGGCATCGGCAACCGGCTGTTCTT
CGACAACCGGCTGGAGAGCGCCATCATGGAGGCGAGCGTGATGAGTGGCGGCGTGCTGCT
GATCGAGCTGGCCGGGCTGGAGGAGCTGGATCCCGAGCTGAACGGCCGCCAGAGCCAGGA
TCTGCTGATGGAGGCGAGCGCCTCCATTGCCGCCTTCGTGCGCAAGCACAGCGGTGCCCT
GCAGGCGCGCTATGCCGGTCAGGTGTTTGCGGTGCTGCTGCCCAACATGTCGGAGAGCGA
GATGGTGGATGCCGCCGGCCAGCTGCACAAGAGTCTGCAGCGGCTGCACTGGCCCGAGGC
GGTCAATGCCGACACCGCCGTCTATCTGGGGGCGGTCTGCTATCAGGCCGAGGACTCCCT
GCTCAAGGTGCAGGAGGAGGCGGAGCTGGCGCTCAAGAGCGCGCAGCTGCAGGGCCACAC
CGGCTGGTTCCTCTACGAGAAGCAGCTGGACGAGGAGCAGAGCAGCAAGGGCACGGTGCG
CTGGCGCACCCTGATCGGCCGGCGCATCGAGGAGCACGGCATCGACTTCTACGTGCAGCC
GGTGCAGCAGGAGCGGGATCAGGTGGTGCTGCAGCAGGATCTGCTGATCCGGATCCACGA
CGAGCAGGGGCGGGAGCTGCAGGCCGGCGTCTTCATGCCGATGGCGGAGAAGGCGGGGCT
GCTGCTGCCGCTGGATCGGCTGGTGGCACAGCAGACCCTCGCCCTGTTGCGTCAGCGCTC
CGAGCAGAGCTGTCCCATCAGCCTGACTCTCTGTGCCCAGAGCCTGCTGCACCGGGAGTT
CCAGCGCTGGCTGTTCTTCGATCTGTTCCAGCTGCCGCGCAGCACCAACGAGCGCTTGAT
CCTGCAGCTCTCCGAGGCCCAGGTGACCCGCCACTACGAGGCGCTCAAGCGGCCGCTGCG
GGCGCTGCGGATGCTGGGCTGCCAGCTGGCCATCGATCATGCCGGCCAGGACGTGGTGAG
CACCCAGTACATCAAGGAGTTCGAGATCAACTTCCTCAAGCTGCACCCCAGCCTGGTGCG
CGAGATCCACACCCGCCAGGTCAACCAGATGGCGGTACGCAGCCTGGTGGGGGGCTGTGC
CAATACCCGCACCCGGGTCATCGCCGTGGGGGTGGAGAGCGGGGACGAGTGGAAGATGCT
GCGCCACCTCGGGGTGCACGCCGGGCAGGGCCCCTGGTTTGCCGAGCCACAGCGGCTGGT
GCTGGAACCGGCCGGCGCCTGACGGAGGCAAGAGAGGGTCGCCTGGGCGACCCTCTCTTT
TTTTGTGGTCAAGAGCGGTGGTTCAGCGCCTGCGCCGCGCCCGACCGTCACAGGCGCCCC
TGCTCTCTCAGCCCCGCCAGCCCCTGCATGCCGCCGGTGTGGAGGAAGACGATCTTGCTG
CCGCGCGGGATGCGACCGGCCGCCAGCTCGCGAAACAGTCCCCACATTGCCTTGCCACTG
TAGATGGGCTCAAGTGGCAGACCCGTCTCGGCGCTGAAGGCCTGCACCCACTGCCAGAGC
GCCGGAGTGAATTTGGCATAGCCGCCGTCGTGGTGATCCAGCGCGATCCGCCAGCCGGGC
GTGTCGGCAGCGGCCGGATGGAGGCGGCGCACTTCGTCGGCGATGAAGCTCCCCCCCTTG
AGCACGGCGATGGCGAGGATCTGTTCCGGATCCCGCTTGCCGGCGATGAGCCCGGCCAGG
GTGCCGCCGCTGGCACAAGGCAGCACCCAGAGATCCGGCGAGAAGGGTACCTCGTCGACC
AGCTCGGCCACCCCGGGGATGGCCAGCGGGCTGCTGCCCCCCTCCGGCACTATCAGGGTC
TCTTCATCCTGGAATTGGTCCAGCCAGGCGGGATCCTGCCGCCGCCGGTAGCTCTGGCGG
TCGACAAAAATGAGATCCATGCCCCAGCCTTTCGCCGCGCTCAGGGTAGCGTTGCTGACG
GCCTCCGGTTCCCCGCGTATGATGCCGGTAGTACGCAGGCCAGATTGGCACCCGGCCGCC
GCCAGGGCATGGATATGATTGGAGTAGGCGCCGCCAAACGAGAGCAGATGGCGCTTACCT
TGCTCCTCGGCATACCGCAGGTGGTACTTGAGCTTGCGCCACTTGTTGCCCGAGATGGCG
GGGTGGATCAGATCGTCCCGTTTGCACCAGAGCTGGACATCATGGGCGTTCAACAGCGGG
TGCGAGACAGCGTGCAGCGGCGAGGGCAGCAGGGCCGGTTGCAACGGCAACGACAAGCCG
GATTGGGGCTGGGGTGGCAATGAGTAATCCGTCATTTATCTGGAGGCTAATGCTCTGTTT
ATGCTAAGGTTTAATCCATTTTTGGCGGCCAGGTGCGGGTTTCAATGAAACAACTTTTCA
GACGTTCGGCCCCGGGCGGACAGGTGGGACTCCTGCTGGCCGGTGATCGGATCATGCTGG
CTTCGCTCGGCAACCCACCCATCTTCGCCACCCGCGCCATCAACGGCCCGCAAGAGTGGT
CCCAGGCCATGGGCGAGCTGTTCAGCCGCCACGGCCTCGCCAAGTCTAAGGTGCGAGTCG
CCCTCGCGGCCAGCCTTTATCAACAGGTCCAGATCGACAAGCCGGCGGTGCCCGATGCCG
AAATGGCCGGCGCCCTGCCCTGGGCGGTCAAGGATTACGTCAACGAGCCCGTGCTGCAGC
TCGCCATGGATTATGTGGACCTGCCCACCCCGCCCGCCGGCCGGCCGCGCATCAACGTGA
TCTGCGTGCCCAAGGCCCGGGTGCAGCAGCTGGCGGATGCGGTCAATCAGGTGGCGACCC
TGGAGGCCATCGTCAGCGACGAGCTGGCGATGACCGCCCTCTACGAGCCGGATCAGACGG
TGCGCATGCTGCTGTGGCAGCCAAAGGGGCAGGATCTGCAACTGCTGGTGTTCCATCAGG
GGGGGCTTTGCTTCTCCCGTCAGCTGCGTGGTTTCACGGCCCTCGCCGGCGAGCACGAGC
CGGACGCCATGCTGCTCGATTCGCTGGCGCTGGAGATCCAGCGCTCCCTCGATTACCTGG
CGGGCCAGCTCAAGCTGCCGGAACTCGGCCAGATGCAACTTGCCATCGCCTCGCCCTTCA
TCGGCACCCTGGTGCGCCACATGGAGCAGACCTTCGGCTTTGCCGTCTCCGCCATGGCCA
ACAAGGCGATCCTGTCTGGAGTCGAATATCTCTCGGCCTATGCTGCCGCCCTGGGAGGTG
AGCAATGAGCGCGCTTACCATGTCGGCTGCCATGGCCAACAAGTCCGAATTACTGTCAGG
CGTGGAATATCTCTCGGCCTATGCAGCGGCTCTGGGGGAGGATGCCTGATGAAACGTCAG
ATCAACCTCTATGGCGCCGAGTTTCGGCCCAGACGGCAGTGGGCCAGCCTCAACCAGATG
GCGCTGGTGTGGGGCGCTTGCGTGCTGGCGCTGCTGTGCGCCGCCGCCGTCATCGGCTGG
CAGCAGCATGGGGTCGCGCGCGAGCTGGCCCAGCTGCGGGCTGAACTGGAGATCAAACGC
GGCGAGGCGCAGCGGCTGGATGCCGAGCTGGCCCGCCATCAGGCCGATGGCCTGCTGCAG
CAACAGCTTGCCACCAGGCAGGAGGAGCTGACCGCCAAGCAGGGCCTGATCAGGCAGTTG
GGCAGCCTGGCGCTGCAAAAATCCAGGGGCTATGCCGGGCTGATGGCCGATCTCTCGCGC
ATCCGGGATCCGCAGCTCTCCTTGCAGCGGATCGAGATCGCCGACGGGCGTGTCAACCTG
TCCGGTTTTGCCGGCCGCAGCCAGGACGTGCCGGCCTGGGTCAACCGTTTCAAGCAGACC
CCCAGTCTGGCTGGCAAGCAGTTTGGTGAATTGACCTTGAGCCGCGACAAGGAGGGCCGG
CTGGCCTTCCAGCTCAGCGGCATCGAACGGGAGAAGCCCTGATGAGCCTGAAAGCGCAGT
GGCAGGCCTGGGCGGACAAGCTGGCCGCCCTCAGCCAGCGTGAGCGGGTGCTGATCATGC
TGACCGGTGTGGTGCTGGTCGGCTCTATCGCCACCTATGGCTGGCTGGATGCCGCCGTCG
TGCGGCTGGAGCAGGATCGGCTGGCGCTGAGCTCTGCCCAGCGGGATCTGGAGATCATGG
ATCTCGAGAACCAGGGCAAGCAGGCCAGGCTGGCGCGGGATCCGGATCAAAACGTGCGCA
CCCAGCTGGCTGGCGTGGATGAGGAGATCGGCAAGCTGGATGCGGCGCTCAAGGCCCAGA
CGGTTGATCTGATCCAGGCCCACGAGATGCCCGAGGTGCTGGAGGCGCTGCTGTCGCGCT
CCGCCAATCTGCACATGGTGGCGCTTACTTCGCTGGCGCCCGAGCCGCTGATGGCGGGCG
AGCAGCGCATCAACCTGTTCAAGCACGGCATCCGCCTCAAGCTGGAGGGCGGCTATTTCG
ACGTCTACCAGTACCTCAAGGCGCTGGAGGCGCTGCCGCGCCACTTCTACTGGAAGCAGT
TTGACTATCAGGTGCAGGAGCACCCCAGGGCCGTGGTGGAGATGGAGATCTACACCCTCA
GCACCAGCAAGGAGTTCATTCGTGGCTAGATGGTTTCCCCTGTGGGCGTGTCTGTTCACC
CTGCTGGCCCAGGCACAGACCGAGGTGTTGCAGGATCCCACCGCTCCCTTGAGCGGCGTC
ACCAGTGGCGCCAGTGCGACCGGTTCCCGCGAGGCCGGTCTGCCCAGGCTGCAGAGCATC
ATGCTGGGCAACGGCCCGGCACTGGCGGTGCTCAACGGCAGCAGCTATCGGGTCGGCCAG
CAGGTCGAGGGCTATCGCGTGGTGGCCATCAGTGCAGATGCAGTGGTGCTGGAGAAGGGG
GGCAAGCGCCAGTCGCTGACCCTGTTTGCCAGCAAGGTCCGCATCTGAACGCGCTCCGTC
CGGGATGGGCGGGGCCAGGTTTGTCGAGTTTAATTGCAAGTCAGGGCGCACTAATTACAT
GAAAAAACATCATCTCTGCCTGATTTCCGTGGCCGTGCTGACGGCAGGCTGTACCAGCTA
CCGCCACCCAGAACCCGTGCAGGCCAAGGACGCGCTTCGGCATGCCATGACCGAGCAGAG
CAAGGCCGGCGCATTGACCAGCGTACCCAAGTCGGTACAGAGCGAACTGCTGCAACTGAA
CCGCCCGCCCCAGGCCATCAGCATGCCGGAGCCCAGGCTGCGCATCGCCGCGCACGACGT
GGATGCGGTGGAATTTTTCGGCTCTCTGTTCAAGGGCTCCCGCTACAGCGTGGCGGTGCA
CCCCGGGGTGGCTGGCCAGATCTCGGTCGAGCTCAAGGACGTGACCCTAACCGAAGTGCT
GGGGGTGGTGGGTGACATGTACGGCTTCGATGTGCAGCGCAAGGGCAACGTGTTTCACGT
CTACCCGGCCGGGCTGCGTACCGAGACCATTCCGGTCAACTACCTGATGATGTCCCGACG
CGGCCTCTCCCGTACCTCGGTCAGCACCGGTGGGGTGACCTCTAACGACAACAACAATAG
TAATAACAACAACTTCGATAACGCCAACGGCAGTACCAACAACAGCACCAGCAACCGCTC
CTCCAACGGCGGCTCGGGCAGTGACGGCAACGGCACCCGCATCGAGACCGACACCAACAG
CGACTACTGGACCGATCTGCGCGATACCCTGCAGACCCTGATCGGCAGCGGTGACGGTCG
CGCCGTCATCACCAGCCCGCAGGCGGGTCTGGTCACCGTCCGGGCCTATCCGAAGGAGCT
CAAGGCGGTGCGCGAGTTCCTCAACCAGTCCGAGAACCACCTCAAGCGCCAGGTGGTGCT
GGAGGCGCGGATCCTGGAGGTGGCCCTCAACGAGGGTTACGAGCAGGGGGTGGACTGGAG
CGGTCTCTCCGCCAGCTGGGATGGCAACAAGGGCATCACCGGCGGCGGCTCGCTTGCCCC
GACCCAGCTGCCCTCTACGCCAAACCAGATCTTCAGCGCGCTGGGGGGCGGGGCTGGCTT
CAAAATTTCCGACGGCAACTTCAACGTGGCGGTCAACCTGCTCAAGACCCAGGGGGATGT
GAATACCCTCTCCAGCCCGCGGGTGACGGCGACCAACAACCAGAAGGCGGTGATCAAGGT
GGGGACCGACGAGTATTTCGTCACCAACGCCTCCACCACGACCACCACCTCAGGGACATC
GGCACCGATAGTCACGCCCAATGTAGAGCTGACCCCCTTCTTCTCCGGCATCGCGCTGGA
TGTGACGCCGCAGATCGACGAAGAGGGCAAGGTGCTGCTGCATATCCACCCCTCCGTCAT
CGACACCGAAGAGCAGAAGAAAACCATCGATGTCGGCACGGCGGATCCCTTGGTCCTGCC
GCTGGCCAGGAGCTCGATCCGCGAGTCTGATACCGTGGTGCAGGCCAACAACGGCGACAT
CATCGTCATCGGTGGCCTGATGAAGACCGACAAGCAGGAGATCGTCAGCAAGGTACCGCT
GCTGGGGGACATTCCCTGGGTCGGCGAGGCCTTCACCAACCGGCGCGAAAGCACCAAGAA
GGTGGAGCTGGTGATCCTGCTCAAACCGACCGTGGTGGAGAAGGACACCTGGCAGAACGA
ACTGCAGCGATCCTCCGAACTGCTCGACAAATGGTATCCCCCCAAGGGTTGATGGCATGA
ACGCGTATCAGGCTCTGTCCCCTGGTCTGGTGCTGGCGGGTGGCCTGTTGCAGACCGCCC
GGCATTGGCATGGGAGCTGACGACATGTACCTGAACCACTTCGGGTTGCAGGAGGCCCCC
TTCGGCCTCACTCCCAACACCGGTTTCTATTACGGGCTGCCTCCGCACGAGGAGGCGCTG
CAGGTGCTCAACTGGGCGCTGGCACAGGGGGAGGGCTTCATCAAGGTGACCGGCGAAGTC
GGCACCGGCAAGACCCTGCTCTGCCGCAAGCTGCTGAGCGAACTGGGCTCGGAGGAGCGG
CCGGTGCGTCTGGCCTGGCTGCCCAATCCCCATCTCACGCCGGCTGAGCTGCGCATCGCC
CTGGCGCTGGAGCTGGGGTTGCCGGTGCGGGATCAGAGCGAGCTGGATCTGACCGATCGC
ATCCATCGCCACCTCATCAGTCTGCATCGGCAGGGGAGCCGGGTGGTGGTGCTGATCGAC
GAGGCGCAGGCGCTGCCGGACGAGACGCTGGAGGCGATCCGGCTGTTTGGCAATCTGGAG
ACCGAGTCGAGCAAGCTGCTGCAGATAGTGCTGTTTGGCCAGCCCGAGCTGGATAGCCGG
CTGGCCAAGCCCCATCTGCGCCAGCTGCGCCAGCGGATCGGCTTCTCCTACTGCCTGCGG
CCGCTGCGGTTCGACGAAACCCGGGCCTATCTGGAGCACAGATTGCACATCTCCGGTTAT
CGCGGGGCCCCGCTGTTTGGCGGGGCGGCCCTGCGCCAGCTGTGGCGCGCCTCGCGCGGC
ATTCCGCGACTCATCAACATACTGGCGCAGAAGTGCCTGATGCTGGCCTACGGCCAGGGG
GCGCGCCAGATCGACGGCCGGCTGGTGCGGCTGGCCGTGCGCGACACCGATGACGCCCGC
CGCTTCGTGCCGCGGCGCTGGTGGCCATTCGTGCTGCTGCTGGGCTGCGCCCTCGCCTAT
GGAGTCTGGCAATGAGCGTGATCAATCAGATGCTCAAGGATCTGGAACAGCGCCAGCAGG
TGGGCGAGGGGGCCGTCTATGTGCCTCCCGTCCGCCAGCAGGGCTGGTGGATGTTGCTGC
TGACCCTGATCTGCGGGCTGGCCCTCGGCATTCTGGGCTGGCGCACCTGGATCTACTGGC
AGCAGAGCCAGCGGGTCGCTGAAGTTCGCCAGTTGCAGACGACCGGCGAGCCCACACCGG
ACGCCGTTGCCCGCGTCATTCCCGCCCCTGTGCCGGCCAGTGCAGAACAGGAGCCGGTGG
ATCAGGTGGTGGCGCTGCCGACCCCGCGCCAGCTTGCTCCATCGCCGGCCGCCGAGCCGA
GACAGGCGCCGGCTGCGCAGGAAGAGGCTGTCGCCGATGAGGCAGACGTAGCTGCCATCG
ACGAGGAGGGGCCGAGCGACGAGGAGCTGCAACCCGACCTCTATGCCGAACTGGCGGCGG
AGCAGGAGGCCCCCGTGGCCGCGCCGCGCAAGCCCGGTGTGCTCAAGATAGAGACGGTCA
ACCTCTCCGAGGCCGAGCTGGCCACCCTGGCCGAGCGCAAGGCCACCACCGCCATGGCCA
AGGGCCAGCTGCGCGATGCCCAGGACAACTACTATCAGGTGCTGGCCCACGATCCCCGCA
ATCAGGGGGCGCGCGAGCAGTTGGCAGGTCTGCTCTACGGTGAGGGGCGGCTGAGCGAGG
CGAGCCAGTTGCTGGAGGAGGGGCTCAGGCTCGATCCGGGGCAGGCGGATTTTCGGCTGT
TGCTGGCGCGGCTCGCCATCAGTGGCGGTGATCAGCGCAAGGCGCTGGATTGGCTGACCG
GCTACCGACCCGATCTCGCCAGCAATCTGGACTATTACGCCACCTGGGCCGGGCTCAGCC
AGGAGCTGGGCCAGCACACCGAGGCGGCGGATCTCTACGTGAAATTGTTGCGTCAGCAGC
CGGATCAGGGCCGCTGGTGGCTCGGGCTCGGCGTGGCCGAAGATGGCCAGGGCCACAGCC
AGCGGGCGCTGGACGCCTATCGCAATGCCCAGTTGCACGGCAACCTGGGCGAGGCTTCGA
CCAGCTGGCTCGAACAGCGGATTGCCCAGCTCGCCCCCTGACGGGCGGCCGGGATCACTT
TTTTGGAGTTTGCATGGCACAACCCAGACTGAAAATGCGCCTCGGCGACCTGCTGGTACA
GGAACAGATCATCTCGGATGATCAGCTGCAGCTCGCCCTGCAGCAGCAGCGTCAGACCGG
CCGCAAGCTGGGCACCACCCTGATCGATCTCGGCTTCATCAGCGAGGTGCAGCTGCTGCA
GTTCCTCGCCCGCCAGCTGGACGTGCCCTTCTTCGATCTCAACAACCTCACCATAGATGC
GTCGGCGGTGCCGCTGCTGCCGGAAGTGCAGGCGCGCCGCTACCGGGCGCTGGCGGTCAA
CCTCACCGACAACAGGGTGACGGTGGCCATGTCGGATCCGGCGGACCTGAGCGCCCTCGA
CGCCATCGCCGCCCTGCTCAGTCCCCGCGAGATGGTGCTGGCGGTGGCCCGGGAAGGGCA
ACTACTGGAGTATTTCGACCGCCTCTATCGCCGCACCCGCGAAATAGAGAGCTTCGCCGA
GCAGCTGCACGAAGAGTATCAGGACGCCGGCTTCGAGCTCGGCTCCAGCAACCTGGGGGC
CGGCGACGAGGGGGAGGCGACAGTGGCCAAGCTGCTGCGCTCCCTGTTCGAGGACGCGGT
GCAGGTGGGGGCCTCCGACATTCACATCGAGCCGGACGAGAAGGTGCTGCGCATTCGCCA
GCGCATCGACGGCATCCTGCACGAGAACATATTGAGCGAGGTGCGCATCGCCCAGGCGCT
GGTGCTGCGCCTCAAGCTGGTGGCTGGCCTCGACATCTCCGAGAAGCGGTTGCCGCAGGA
TGGCCGCTTCAACATGAAGGTGCGTGGCCGCGACGTGGATGTGCGGATGTCGACCATGCC
GGTGCAGTACGGCGAGTCCGTGGTGATGCGGCTGCTGGATCAATCCTCCGGCATCCTGTC
GCTGACCGAGACCGGCATGCCGCCGGAGATCCTGACCCGCTTCCGGCGCCAGCTCAAACG
GCCCCACGGCATGATCCTGGTGACGGGCCCCACCGGCAGCGGCAAGACTACCACCCTCTA
CGGCGCCCTCTCTGAGCTCAACCAGGCCAGCCAGAAGATCATCACGGTGGAAGATCCGGT
GGAATACCGGCTGCCCAGGGTCAATCAGGTACAGGTCAATCCCAAGATCGGGCTCACCTT
CTCCCACGTGCTGCGCTCCACCCTGCGCCAGGACCCCGACATCCTTCTGGTGGGGGAGAT
GCGGGACAACGAAACGGTGGAGATCGGCCTGCGCGGCGCCATCACCGGCCACCTGGTGCT
GACCACGCTGCACACCAACGACGCAGTTACCAGCGCCCTGCGCCTCATCGACATGGGGGC
CCCCGGCTATCTGGTGGCGAGCGCGCTGCGGGCCGTGGTGGCCCAGCGACTGGTGCGGCG
GGTGTGCGAGCACTGCGTCGAGGAGAAGGCGCCGGATGAAGGCCAGGCCACCTGGCTGAC
CGTGCTCTCCGGCGAGGCGCCGGGCCAGCATGTCTACCACAAGGGACGCGGCTGCCAGAG
CTGCAACTTCACCGGCTACGCCGGCCGGATCGGGGTGTACGAGCTGCTGGAGCTGGATCA
GCCCATGATGGATGCCCTGCGCCGCAACGACGCCGAGGGCTTCGCCAGGGCGGCGCGGGA
GCACGAGCACTACCGACCCCTGGCCCTGACGGCGCTCGATTATGCCCGCCAGGGGATCAC
CTCGGTGGACGAGGTGCTGAGACTGGCCGAGGATCTGGGGTAAGTGATGACCAACTTCAT
CGGCCATGAACGGGGCCGGCTGGCGCGAGGCACACCATGAGCAGCTTTGCCTACAAGGGG
CGTGACAGCCAGGGCAATGCCGTCAGCGGGGTGGTGGACGCGGCCAACGAGATGGCCGCG
GCCGAGCAGTTGATGCGCCGCGGCGTGATGCCGACCGAGTTGAAACCCGGCAAGGCGAAG
GCGGCCGCCCTCGACTGGTCGCTGTTGCTGGAGCGGGGCGTGCGGCTGGACGAGCTGGTG
GTGTTCAGCCGCCAGATGTATGCCCTGACCCGGGCCGGCATCCCCATCCTGCGTGCCATC
GCCGGGCTGGAGGAGAGTGCCCACAGCAAGCCGCTCAAGCGGGCGCTGCACGCGCTGGGG
GAGGATCTGGGCAACGGCCGACCGTTGTCGAGTTCGATGCAGGCTCACCCCAGGGTGTTC
AGCAGCCTGTTCGTGGCCATCATCCACGTGGGGGAGAACACGGGTCAGCTGGAAGAGGCG
TTCTTGCAACTGGCCAACTATTTCGAGCTGGAGCTGGAAACCCGCAAGCGGATCAAGACC
GCCATGCGCTACCCCAGCTTCGTGCTGATTGCCATCGGCATCGCCATGGTGATCCTCAAC
ATCATGGTGATCCCGGTCTTTGCCGGCATGTTCGCCAAATTTGGTGTCGAGCTGCCGCTG
GCGACCCGGATCCTGCTCGCCACCTCCCACTTCTTCGTGCACTACTGGTGGGTGATGCTC
GGCGTGCTGCTGGCCATGGTGTTTGGCTGGCGGCACTGGGTCAGCACGGTCAAGGGCAAG
CTGACCTGGCACAGATGGCAGCTCAAGTTGCCGATCGTCGGCACCATTATCGAGCGCTCC
CTGCTGGCCCGCTTCGCCCGCAGCTTCTCCATGATGCTCAAGGCCGGGGTGCCGCTCAAC
ACGGCGCTGAGCCTGGTGGCCGACGCGGTGGACAACGCGCACATGGCGGGGCGGATCCGC
GACATGCGGGCCGGCATCGAGCGGGGCGAGAGCCTGCTGCGTACCGCCGGGGCCAGCGGC
CTGTTTACCCCGCTGGTGATGCAGATGATCGCGGTGGGGGAAGAGACCGGCCAGGTCGAT
GATCTGCTGCACGAGGCGGCCGAGTATTACGAACGGGAGGTGGATTATGACCTCAAGAGC
CTCACCGCCCGGATCGAGCCGATCCTGATCGGGATCGTGGCGGTCATGGTGTTGATCCTG
GCGCTGGGTATCTTTACGCCTATGTGGGACATGATGCGGGCCGTACGCGGCAAATAGCCG
GTATCTTTACCGTCACTGCGGGGCATGGTGTGCGCCGTGCGCGGCAAATAGCCGGTCAAC
GAGGAGGGATATGATGCGGGCGGTGTGGATAGGCGGCAGAGTGTGGAGCGAGACGGGTGA
GTCGACAGTCACAACAGGATGAGCACTGGCTGGGAGGCTATCGGCGGCTGGCCGCGGTGA
TCCTGTTGCTGATCATAGTGGCGACCCTGGCCCGGAGCTATCTTGTCCATCGGGAGGAGG
CGCTGGCAGTCAGCCTGACCCTGCTGGGGGAGCAGTTTGCCGAGCGAGCCCAGCGCCTGC
ACGGACTCTGGCTCGAGCAGCGACGACCGGCCCTGTTGCACGTCGACGGGGTGGCCTGGC
AGTTTGATGCGCGGGGCTGGCCGCTGGGTAGCGGTGACCCGCTGACTCCCTCCGAGCATT
GCCGCTGGCTGTGGGATCGGCTCATCGGCGCAACGGCCTCGACCCAGCCGCCGGTGCAGG
CCCTGGCGAGCCTGGATGGCACCGGATGTGAGTTCGGCTTGGAACCTAATTGGCTGATTT
ATCACTTTTCTGACGGCAGAGTGCTGGAAAAGCCCTGAATGAGGCTTTTTTTGCGAGCCA
GCTAAATGATTTTTTTGTATCTACATGAAATAATGTGGGTTATTACGGAGGGTTCATGAC
AACAACGCGACTGGTTCCAAAATATGCCGGTGTGGCGAGCCCCCATCGGGCAGCGGGTTT
CTCGTTGATCGAACTGGTGATCGTCATCGTCATCCTGGGGATCCTGGCGGTGACGGCCTT
GCCCCGTTTTCTCGATGTGACCGACGAGGCCAAGAAGGCCAGCGTGGAGGGGGTCTCCGG
CGGGTTTGCTACTGGCGTATCGCTGGTGCGGGCCCAGTGGGAGGCCGAAGGGCGTGCCAA
GCAGGACAGCCTCAATACCGTGATCTATGACGGCTCCCGCTTCTACCTGACCACGCCGAC
CGATACCCAGGTCAGCAATGGCGAGCTGTCGCCCGGCTATCCCATGGATACTTCGGCGGG
CGGTGGCATCGACGTGGATCCGGCCAACCTGACGGCCCCGCGCTGTCTCAAGATTTGGGA
GGGTCTGCTGCAGAACCCGCCCAAGGCTACCACCAGCTTCAGCGAGGTGCGTGGTAGTGG
CAATGACCTGAAATACTATGTCAGTGTGACCAATAACGGCCTGGACTCGGTCTGCCGCTA
CTATCTGGTCAATAGTTTGAGTAAGGGTAGTGATGGCAAGTATCAGGATCCGCAAGGCAG
TACTGATGCATTCATGAGTTTCAGTTACCGTCCGGCTTCCGGTCAGGTGACCACCAACAT
TAATTGACAGAGGAAAACAAGATGAAAAAACAGGCGGGTTTTACCCTGATCGAACTGGTC
ATCGTGATCATCATTCTGGGTATCCTGGCAGTGACCGCAGCACCCAAGTTCCTGAATCTG
CAGGATGATGCCAAGAAGTCCGCCGCTCAGGGCGTGCAGGCCGCTGTCAGCAGCGCTGCC
CAGCTGGTCTACAGCAAAGCGGCCCTGGTAGGTGTTGAGCGTGATGTCAGCGGCGCTGTA
AGCAGCAGCGACGGTACCAGCATTGATGTGGTTTATGGTTATCCGGCTGCGACTACCAAT
GGCATCCAGCGTGCCGTCACCATCGACGGTTCCTGGGCTGGTGCTGCGTCTGGTGCAAAC
TTCGTATTTGCTACCAGCGGTTCCAAATGCACAGTGACCTATGCTCCTGCAAGCAGCACT
GCTGGTGCTACCACTACTCTGGGTGGATGCTGATTCAGCATTAGTGTCAAGGAGGCGAGG
CTTATGCCTCGCCTCCTTGTTTATGAACAGGGAGTGAGAATGCAACGAGGCTTTACCCTG
ATTGAACTGGTGATTGTAGTCCTGTTGCTCGGGATTCTGGCCGCCTTTGCCGTGCCCAAA
TGGCTGGGCAAAGGCGGCGTTGAAACCCAAACCCTGCGTGATGAGCTGCTGACCCGGCTG
CGGTTGGTGCAGACCATCAACATGCATGAACCCGCCGACCGCTGTACCCAGCTGGTGGTG
GAGGCTTCCCGTTTTGCCCATATCACGCTGGCGGCGACCGGTGCGGCGTGTCCGGCTCCC
GGCCTCATGGCCGGCTGGAGCGACAATCAACGCACCCGTGGCCGCCTGGTCACTCCTTCC
ACCGGTATGGCGGTCTCCCTCAATAACGCCAACAGTTTCGTGATCCGTTTTGATCAGATG
GGCAGGCCGCTCGGCAGCTGTGCCACGGGTTGTACCCTGTTGGTGAGTGATGGCCGGGAA
ACGGGCGGCATCAAGATCGAGTCGGAGGGCTTCATTCATGAGAGCCCCTGAGCGCGGTTT
TACCCTGATTGAGCTCATCGTCGGCATAGTGCTGCTGGCGGTGGCCTTGACCGGCATCCT
GGGTCTGCTCGTCAACCAGGCCCCCAGCGCAGTGGATCCGGTGCAGCAGGTGCGGGCGGC
TCAGTTGGCCCAGCGGCTGGCCGGCGAGATCCAGCAAAAGTCGTTCGACGAGCAGTCGGA
TCACAACGGCGGCCGTTATCGCTGTGGGGAAGTGGTGGTCGGTGTCACCATTGCGGCCTG
CTCGACCCGCTACGGTCCGGACGGCGAACCCACCCCCTATGCGTTCAACGACGTGGACGA
TTTCGATACCGCCGGCAGCTGGCAGGATGCCAGCTTCTACACCCAGAGCGGCGGCATCAT
CGCCAGCGACGAGTATCGCAACTATCAGGTCAGGATTGCGGTGAGCCCGGTCGACTTCAG
CGATGGCACCTTCAAGAGCTGTGCGTCCCCCTGTTCGGTGGGCAAGCGCATCGATCTGCA
GATCAAACTGCCGGATGAGAGCGTGCTCGACTTCTCTTTCTATCGGGGCAACTACTGATG
CGGACGGCGGGCGGTTTTACCCTGATCGAGCTGGTGATGGTGATCCTGCTGCTGGGGATC
ATGGCCACCTTCGCCAGCCAGTTCATCGGCATTGGCAGCCAGATCTACGGAGATGCCAGC
AGCCGCGAGCAGCTGATGAGTGATGCCCGCTTCGCTATGGAGCGGCTCAACCGCGAAGTA
CGCAATGCGCTGCCGGGTTCCGAGCGCATCGAGACCCTGGACGGCAGCTGGAGCGACAGC
GGTCCCTGCCTGCGCTTCTGGCCCATCAGCACCTCCAGCCGTTACATTGCCCTCAACCGG
AATGTGTCCGGCAGCACAACCACCCTCGAATTGGTGATGGCCACCCCTGCCTCGGCCGTC
GATCCCTTAAGCCCGGATGCCAGTGCAGTCGCGGTGGGGGATCTGCTGGCCGTCTTCCCG
CTGCCCGATGCCAACCAGCCTTCGCTCAGCAATGGTTGCGAGTACGGGCGCTGTGTCGCC
AGGGTCACCGAAGTGCTGGCTCCGGTTTCGGGGGCACAGACCCTGCGCTACGCCGCGGCC
GAGAGTCTGGCCGGTCTCTCCCCTGGCAGCCGGGTCTACTTTGCCCGCGAACAGGTACGC
TATTGTGTGCAGGCGGGGTCCATGTACCGCGCCAGCATGGCGCTGAATGGTACAAGCGCG
GCCATGCCGCTGGGGATCCTGATGGCCGATGCCCTGCGGGCCGGCTCTTTCTATCGGGAG
GCCACGGCCTTCAACAGCGAAGGGGAGTTCGGCGTGCGGCTGGTGTTCGAGCGCAAGGGG
GAAGCGGTCACCTTCAACCACAAGCTGGGGGTGTTCAATGTTCCCTGAGCGGCGCCAGAG
CAAGAAGATGGGGGGCAGTGCCCTGCTGATCGCCCTGTTCGTGATCGTGGTGATGGCCAT
GCTGGCGGCGGTCATGGGGCGTTTTCTGCTCGACAGCAGCGAGAAGAACACGGTGGAGGT
GCGCAGCGTGCGCGCCCTGCTGGCGGCCCAGAGCGGGCTGGAGCTGGCGCTCTATCGACT
GTTCCCCAACCGGACGGCGGCCCAGCCCCAGCCACCGGCACAGTGCGAGCCCAGCAGGAC
GATCAGTTTCGCCGGCAACCCCGGGCTGGTCGACTGTCAGGCGGTGGTGCAGTGCCGCAC
CCTGGCGACCAGCTACAACAACGTGACGAGCACCGGCTATCGGCTCGAGAGTGTCGGCAC
CTGCGGTTTGCGCAATGACCTGACCAGTGCCAGTCCAGACTTCAGGGTGAGCCGCACCCT
GATGGTCGAAGCGTATGACGGAGGCTGATGATGAAATGGTTGTGGGCGCTGGCCCTCTTC
ACTAGCCAGGTCTGGGCCTTCGATCCCATCGATACCGGCACCTTCTTTCCGGCCGTGGTG
CAGGGTCATCATGATGACAACAACGATGTTTGCCACCAGATCAGCGGCTATCAGCTGAGC
CAGCTCAACAACGCCAAGATCAACGGTACCGGCGGGTTGCCGCTCAACTTCTGCTCCATC
CGGCCGGATCAGAACAATACTCCCCGTTGCGATAACGGAGCGGGTGGCTACAAGGTCTGC
GCCGTCACCGGCAGCGATATCCGCGGCCTTGCGCTGACAGGCAACAACAAGTTCCCGACC
ATAGCTGCCAGCAATGACCTGACTTGCTCATCAGGCGCTCAAACTGCCTCCAACGCTGCC
TATCGCACCATGACAGTGGACGGCTGCACCATGACCTTCCCCAGTCGCAGCTCGTATCAG
ATCAAGACCCTGACTCTGCTTAACAAGGCGACTCTGATACTGGGGGACGGTGACTATTTC
ATCGACAAGTTGAATATCGACAACGTGACCATTCGCCTCTCCGGTAGCGGCACAACCCGG
ATCTTTGTCAATCAGGATGTCACTCTGCTCAATACGGTCAGCGTCAACAGCAATGGTCAG
GGGAGCCTTGTCTGGGTTAACTACGGCAACATGGTGCTCGATAACGCCACCACATTTTAT
GGCTATCTCTACACCGACGGCCGCTTGACCATGAACAACAATGCCACCGTCTATGGCAGG
GTGACGGCCGGTTACCTGAGCATGGACGCCCAGTCCAGCATCAACGACTACTCGGTACCG
CCGCCGTTGACCTGCTTTACCGACGGTTTCGACAGCGGCCAGATAAACCCGGACAGCTGG
GTGGTGGCCCAGCGCAACAATAGTACCCTGCCATCGGTACAGAATGGCCGTCTGCGACTC
ACCCAGAACGTCACCGATCAGGCCACCTCGGCGACCTTCCAGCGCCTCTTTCCGGGGGCC
GGCAACCTGGTGACGATCGAATTCGATCAATACGCCTACAAGACCTCTGGCACGAGCGGG
GCCGACGGTATGGCGGTGGTGCTCTCCGATTCGACCCTGACGCCGCAGCCGGGGGCCTTC
GGCGGCCCGCTGGGCTATGGCTACAAGACCGGGATCAGCGGCTTTGCCGGCGGCTGGCTC
GGGGTCGGGCTCGATGAGTACGGCAACTATGCCAACGAGGGGGGAAGTGCCAACCTGGGG
TCGCGGCCGCAGGCGGTCTCCATCCGCGGCTCCGGGTCTGGCACCTCAGGCTACAACTAT
CTCGCCGGTACCGGCAGCTATCTGAGCCCGACCGTCGACAGCGGCACCAACGGCAACCGG
CCCCATCGCTATCGCATCACGGTCGACTCCCGGGTGGCTGGCAGCTCGCTGGCCACGGTG
GAGCGGGATACCGGGGCTGGTTACAGCGCCCTGATCGGCCCCCTCAACATGGCGAGCCAG
GCCGGTCAGGCGGCGGTGCCTGCCAATTTCCTGCTGTCGCTGACCGGCTCCACCGGCTCG
GTGACCAACTACCACGAGATAGACAGCGTGCGGATCTGCGCCCTGCGATCCAGCCCGGTG
GGTACCCAGATCGATCACTTCGAGTTCGATCACAGCGGCAATGCGCTGACCTGCAACCCG
GAAACCCTCACCATCCGGGCCTGTGCCAACCCGGATTGCAGCGTGCTGATCACCGACCCG
GTCAGTGCGACCCTGCTCCCCACCACGACGACCAGCGGCGGCTGGGTCGGGGGCAACGTA
GTCAACTTCAGCGGCGGCAGCACAACATTGCAGCTCAGAAACACGACGGCAGGCGCGGTC
ACAGTGGGGGTCAGCGGTTCCACGCCCTCGACCAAGCCGCTCAGCACCACCCTCTGCCGC
TCGGGTGGCGGGGCGCTGAGCAGCGCCGCCTGCACCCTCACCTTTGCCGACAGCGGCTTC
ATCTTCGATGTGCCCGACACCTACTCGAACCAGCCGCAGACGGTGGCCATCAAGGCGGTC
AAGAAGAGCGACGTGACCAAGCAGTGTGTGCCGGGTTTTGCCAACCAGAGCAAGAGCATC
AAGTTCTGGAGCAGCTATGTCTCGCCTGCCAGCAACATCTACAACAGCAGAATGAGCGTC
AACAACAGCGTGATCGGCACCAGCCAGGGCAATGCCACTGCGCTCTCCCTCAGCTTCGAT
GCCCAGGGGCAGTCGAGCATGACGGTCACCTATCCGGATGCCGGCAAGGTTCAGCTGGAT
GCCCGCTACGACGGCACCGGCAGTGAAGCTGGCCTGGTGATGCTGGGCTCGGATGCGTTT
GTGGCGCGGCCGGTGGGGCTCTGCATCACGACCGCAGCGGCAGCATGTACGGGCAGCTAT
GCCAGCTGTCCGATCTTCAAGAAGGCGGGGGAGTCATTTCAGGTCGACATCAAGGCGGTG
GCCTGGGAGTCAGCCAACGACGGCGACATCTGCACCGGCAATCTCGCGACCCCCAATTTC
TCGCTCAGCGGCATCGCCCTGAGCAATACCCTGGTGGCGCCGACGCCGGGCAGAACCGCC
AGCCTGGGTAAAACCAGTTATGACCATGGCGCCGCGGCCAACGGGACGACCAGCATGGAA
CAGAGCGTCAGCGAGGTGGGGGTGTTCAGGCTGACGGCGACCCCGCCGACCAATGGCTAC
TTCAATACCACAGTCCCGCCGAGCCAGAGCCAGCCGGTGGGCCGCTTCATCCCGGCCGAC
TTCGAGCTGGTGAGCGGCGACATAGTACCGGCCTGCGATCCCTTCACATATATGGGGCAG
CCCTTCGGGGTTGCGCTGGATGTGCGCGCCCGCAACCTGGCCGGTGCCCAGACGGCGAAT
TACACGGGGGATTTCGCCAAGGGCAGTGCGTTTATCACTGTGGCCAACGACAAGGATGGC
AAGACCTTGTCGAGCCGCCTGCGCAGCCTGCAGCCGCTGCCATGGCTCGATGGACGAGCC
GCCTTTACTGGCAGCAGCGAGTTCGTTCGCGTGTCTGACGTCCAGCCGGATGGCCCCTAC
AAGTCGCTGCTGTTTGGCCTCTACATGCGGGATAACGATGGCGACAGAAGCCTGATCGCC
ATGCCCAATTTCAACGACGGGGTGGTGGGTGACTGCAGTGGTGGCAGTTGCAACGCCCGC
CTGATCGACACAGTGCCGATGCAGGCCTATTTCGGCCGACTGCTGGCGAAGACCGAGACC
GGGGTGGCATCGGCCGCCTTGGCCGTGGCGCAGCAGATGCAGTATTACGAGGCCGGTGGC
TGGCAGCAAAACAGGCTGGATCAATGCACCCTGCTGTCGCTGGCCAATCAGGGCTTCAGC
TTCTCGGGCGCAGGCCAGAGCCTCGATACTGCCAACAGCGAGCTCAACATAGGGGGCAAT
CGCAAGATAAAACTGGGGCTGGGCAGCTCGCCACCGGGCGGCATGGCGGCGGTGGCCAAA
GATGGCGAGATCCTGCTGCAGTTTGGCAAACCCGAGATGGCGGTGCGCATTCCGTACCGG
GTGGAGCTAGCGAAACAGCCGACACAACCACTCTGGCTGTCGGATCCCCAGACCCTGCAG
GGGGAGGCTATTTTCGGCTCAAGTCGCGGTAATGACAGAATTATTTATCGGCGCGAAGTG
ATGCATTGAGCGGGGCTGCGGGGGCGCTGGCTGGCCGCCGACCCCCTATCCCCTTGTTTA
TTAGCGTTTGCCGGCTTGGGCGGGTGAGTGATGACTCGCATTTTTGTCGCGCCCGATGGG
CTGGCGACAGTTTGAGCGCTTGCCGATTGGGGTGGGCATTGGTAAAGTTAGCCGGTTTTC
TGCACCTCCAAATTCTTAGGATTTCCCGTAGCCATGTTCAAAAAGCTCAGAGGCGTCTTT
TCCAACGATCTGTCGATCGACTTGGGAACTGCCAACACCCTGATCTATGTAAAAGATCAA
GGGATCGTCCTTAACGAACCCTCAGTTGTCGCCATTCGCCAAGAGCGCGGGAACGCCAAA
TCGGTCGCTGCTGTCGGTCATGCCGCCAAGCAGATGCTGGGTCGTACCCCGGGTAACATC
TCTGCCATTCGCCCGATGAAAGACGGCGTGATCGCCGACTTCTACGTGACCGAGAAGATG
CTGCAGCACTTCATCAAGCAGGTTCACGACAACAACTATTTCCGCCCCAGCCCGCGTGTG
CTGGTGTGCGTACCGTGCGGCTCCACCCAGGTGGAACGTCGCGCCATCAAGGAATCTGCT
CTGGGCGCCGGCGCCCGCGAGGTTTACCTGATCGATGAACCCATGGCTGCCGCCATCGGT
GCCGGCCTGCCGGTCTCCGAAGCGACCGGCTCCATGGTGGTGGACATCGGTGGTGGTACC
ACCGAAGTGGCCATCATCTCCCTGAACGGTGTGGTTTACTCCCAGTCCGTCCGCATCGGC
GGCGACAAGTTCGACGAAGCCATCATCAGCTACGTGCGCCGCAACTACGGCAGCCTGATC
GGGGAAGCCACCGCCGAGCGCATCAAGCACGAGATCGGCTCCGCCTACCCGGGCGAAGAG
GTGCGCGAGATCGAAGTCCGTGGTCGCAACCTGGCCGAAGGTGTGCCGCGCAGCTTCACC
CTGAATTCCAACGAGATCCTGGAAGCGCTGCAAGAGCCGCTGTCCGGCATCGTCTCCGCC
GTGATGGTGGCGCTGGAGCAGTCTCCGCCCGAGCTGGCTTCCGACATCTCCGAGCGCGGC
ATGGTGCTGACCGGTGGTGGTGCCCTGCTCAAAGATATCGACCGTCTGCTGATGGAAGAG
ACCGGCATCCCTGTGGTGGTGGCCGAAGATCCGCTGACTTGCGTGGCCCGTGGCGGCGGC
AAGGCGCTGGAGCTGATCGATATGCACGGTGGCGATCTGTTCCACTACGAATAAGACCCA
AAGCCGGCCAGCGTGCCGGCTCTTTTTTGACGACCCATGAAACCCATTTTTGGTAGAGGC
CCTTCGCTTCAGTTACGGTTGTTTCTCGCCGTCATCATCTCCATTGCTGCCATCGTAGCG
GACTCTCGCTTCGGTGTGTTCAGCCACGTCCGCGTCTACCTCAGCTCACTCGTCAGCCCG
CTGCAATACATGGCCAATGCGCCAGGCACCCTGCTCGACACCATGTCGACCCAGGTGCAG
ACCCGGGCCGGCCTCATCGAGCAGACCAAGCAGCAGGAACAACAGCTGTTCACCCTGCGC
TCGCGCCTGCTCAAGATGGATCATCTGGAGCACGAGAACCAGCGTCTGCGCGAGCTGCTC
GGTTCGCCGGTGCACAAGGAGTCCCGCAAGATGGTGGCCGAGCTGCTGTCGGTGGATTCC
GACCCCTTCAGCCATCAGGTGCTGATCAACAAGGGGGCGCTGGACGGTGTCTACAACGGC
CAGCCGGTGATCAACGATCAGGGGGTGATCGGTCAGGTGCTGCACGTGGGTTCCACCACC
AGCCGCGTCCTGCTCATCACCGACTCCAGCCACGGCATCCCGGTGCGGGTGCTGCGCAAC
GACTTGCGTGCCATTGCCTCCGGCAGCGGCGAGCTCGACAAGCTGGAGCTGCGCAACCTG
CCGCGCAACACCGACGTGCAAGTCGGCGATTTGCTGGTCACCTCGGGCCTCGGCGGCCGT
TTCCCGGAGGGGTATCCGGTGGCGACCGTGACCCGCTCCGACTACGTGGAGGGCAAGCCC
TTCGCCCAGGTCGAGGCCAAACCGCTGGTGGCGCTGGACCGCCTGCGCTATCTGCTGCTG
CTGTGGACCGACAAGAAACCGGAAGTGCATGACGATGAAGAGGCCCCGGCTACCGCGCCG
GCGCCTTCTGCTGCGGGAGCGACACGCTGATGTTACAACCCGCCAGCGGCAGGATCTGGA
TCTGGATCTCGATCCTGCTGGCCTTGAGCCTGTCGATCCTGCCGCTTCCTTTCCAACTCG
AACCCTTCCGGCCTGACTGGCTCGCCATGGTGCTCATCTACTGGGCACTGGCGTTGCCGC
ACCGGACCAACGTCGGTACCGCCTGGGTGGCGGGCCTGCTGTTGGACGTGCTGCTTGGCA
GTACCCTCGGCGTGCGGGCCATGGCGATGGCCATCACCACCTACCTGGCGGCGTTCCAGT
TCCAGAAGATCCGCAACTTCTCCCTCTGGCAACAGGCGCTGATCATCGGCTGCCTCTCGC
TGGTGGGCAAGGTGACCATCTTCTGGGCCGAGCACCTGTTCAGCCGGGCCAGCCTCAATT
TCGCCTACTTCTGGTCGACCCTGAGCACCATGCTAATATGGCCCTGGGTCTTCCTGGTCT
TGCGCAAGGTGCGCCGGCGCTTCAATATCAAGTGAATGTGAGTAAAAACAACTAATTGTA
ACCGTACCTCATCTCATCAAGCGATTATGAACAAGCACAACGAACTGCAACTCTATCTCG
CCTCGGGCTCACCCCGCCGCCACGAACTGCTGACCCAGCTGGGTTACCGTTTCGAAGTCC
TCAAGCTGGATGTGCCGGAACAGCGGGAAGAGGGTGAAAAGCCCCAGGATTACGTGTGCC
GGCTGGCCCGCGACAAGGCGATGGCCGGCGTGGCCGCCGCGCCCACGGCGCTGCCGGTAC
TGGGGGCCGACACCATAGTGGTGCTGGGTGACCGGGTGCTGGAGAAGCCCTCCGATCTGC
TCGATGCCAAGGACATGCTGGAGGCGCTCTCCGGCAAGGTGCATCAGGTGATGACGGCGG
TGGCGTTGGCCACTCCGGAGCGCTGCGACGTGCGGCTGGTCACCACCAACGTGGCCTTTC
GCAAGCTGGACGAGGCCGAGATCGAGGCTTACTGGCGTACCGGCGAGCCGTGCGACAAGG
CCGGCGCCTATGCGATCCAGGGCATCGCCGGCAAGTTCGTCAGCCGCATCGAGGGGAGCT
ACAGCGCCGTGGTCGGCCTGCCCCTGCTGGAAACGGATCTGCTGATCAAGCATCATCTGG
AACAGGTTCGCTAATCCCGTCGCCGCCGTGGTCAGCGCCGCCCGCCTCGCTGGCCGGCAT
GGCATTCGAACAGGGCGGCCAGAATTTGAAGCCATCACAGGCAAGGCATAGGTCGGTGAC
AACCGCCGGCTGTTTCTTACTGCGTTACTCACCGGTTGCGCGCCGGTTTGGCTGCCAGAA
TTTAAAACTAGAAAGGCAAGGTAACTTATGTCGGTAGAACTGCTGGTAAACGTCACCCCC
TCCGAAACCCGGGTCGCCCTGGTCGAAAACGGTCTGCTGCAGGAAGTGCACGTGGAGCGT
CAGGCCAAGCGCGGTATCGTCGGCAACATCTACAAGGGCAAGATCAGCCGGGTGCTGCCC
GGCATGCAGGCGGCCTTCGTCGACATCGGCATGGACAAGGCCGCCTTCCTGCACGCCTCC
GACATCGTGCCCCACACCGAGTGCGTGGCGGTGAAGGAGAAGGAGCAGTTCCAGGCCGGC
AACATCGCCGAGCTGGTGCGCCAGGGGCAGGACATCATGGTGCAGGTGGTGAAAGATCCG
CTAGGCACCAAGGGGGCCCGCCTCACCACCGACATCACCTTGCCGTCCCGCTATCTGGTG
TTCATGCCGGGCAGCGCCCACGTCGGCGTTTCCCAGCGCATCGAATCCGAGGCGGAGCGC
GAGCGCCTCAAGCGCACCGTGGCCGGCTATGTGGACGAGCTGGGTGGCTACATCATCCGC
ACCGCCGCCGAAGGGGTGGGCGAGCAGGAGCTGGAGCAGGATGCCGCCTTCCTCAAACGC
CTGTGGCGCAAGATCCTGGAGCGCAAGCAGAAGTACCCCCCCTGCAAGATCCTCTACGAG
GATCCCAGCCTGGCCTTTCGGGTGGTGCGCGACTTCGTCGGTGCCGAGCTCGACAAGATC
CGGGTGGACTCGCGCCAGAGCTTCGATCAGCTCAAGCGCTTCACCGAGGAGTACGTGCCT
GAGCTGGCCGGCAAGCTGGAGTACTACTCCGGCGAATCCCCCATCTTCGATCTCTACGAC
GTGGAGAACGAGATCCAGCGCGCACTGGAGCGCAAGGTGGAGCTCAAATCCGGCGGCTAC
CTCATCATCGACCAGACCGAGGCCATGACCACGGTGGACATCAACACCGGGGCCTTCGTC
GGCCATCGCAATCTGGAAGAGACCATCTTCAACACCAACGTCGAGGCGACGGCGGCCATC
GCCCGCCACCTGCGCCTGCGCAACCTCGGCGGCATCATCATCATCGACTTCATCGACATG
CAGTCCGAGGATCATCGCCGCCGGGTGCTGCACAGCCTGGAGCAGGCGCTGTCGAAGGAC
AGAGCCAAGACCAACGTCAACGGCTTCTCCCAGCTCGGCCTGGTGGAGATGACCCGCAAG
CGCACCCGCGAGAGCCTGGAGCACGTGCTCTGCTCCGAGTGTCCCGAATGCAAGGGGCGC
GGTCGGGTCAAGACGGTGGAGTCGGTCTGCTTCGAGATCCTGCGGGAGATCATCCGGGTC
AACCGGGCCTACGACGCGGATCAGTTCACCGTCTATGCTGCCCCGGCGGTGGCCGACTAT
CTGCGGGGCGAGGAGTCTCACAGCCTGGCGGAGCTGGAAGTGTTCATCGGCAAGCAGGTC
AGGGTGGTGAGCGAGCCCCTCTGCGGGCAGGAGCAGTTCGACGTGGTGATGATGTAATTG
GTCTATCGCTGGCTGAGTCGGGGCTGGTTGGCCCTCGGGGTCTTCTTCGTGCTGCTGGCC
ATCCTGGTCAGTCTGGTGCGCGTTGGCGGCCCCCTGCTCAATCAGCACAGACAGGCGCTG
CTCGATACCCTGCTGGCCGACAGCAAGCTGGAGGCCAGCGTCGATCGCATCGGGCTGGAC
TGGACCCAGCGTGGCCCGGCCCTCGAGCTGCAGCAGCTGGTGATCGCGCCGAACTCGGGT
CGCTTCGCCCTGCGCCTTGGCAAGGTGTGGGCCCACCTCGACTTCTGGCGCTCCCTCAAC
GAACTCAAGCCGGTATTTGGTCAGCTGATCCTGAGCGATGGCGACATAGCGCTGGATTTG
AGTCAGCCCGCGGAGCCGGAAACCGGCGACGGCAGCGACCAGCAGCAGGCCCTGCTGCGT
TTTCTGCTGACCCAGCTATCCACCTTCGATATTCACGACACCCGCCTCAGCCTCACCACG
GCGCTGGGGGAGGTGCGGGCCCTCGACATCGCCCAGCTGCGCTGGCAGAACCGCGGCAAG
CGCCACCAGGGGGTCGGCAAGGCCTACCTCATCAACGGGGTGGGCGAGAGCACCCTCGAT
CTCATCGTCGACGTGGATGCCCCCCAGGTGCGGCTCGACCGGCTCAAGGGCCAGCTCTAT
CTGGGGGCCCGTCAGCTCGACATCAGCCCCATGCTGGCCCGTACCCACTCAGGAGAGCCC
AAGGTGAGCGGCCAGCTCGACTTCCAGCTCTGGAGCGAGTTCAAGGCCGGTCAGCTGGGG
GACTCGCTGCTGGCGTTTGGTGACAACTACCTCATCTGGCAGGATGAAAAAAAACAGGGT
GACCTGCACCGGCTCGGGCTGCAGGGGGGCAAGATCCAGCTGCGCCGGGACGGCAAGGAG
TGGCAGTTTGCCAGCCACGACGTCACCTTCAAGCTCGACGGCAAGCCCTGGCTGCACAGC
CGGTTGCAGCTCGAGCGAGTCGGCGATCGCATCCAGGGCTATGTGCCGGCCATCGATCTG
GACCAGATTGCCAACCTGAGCCAGCTGGTGTCGGGGATCTATCCCGAACTGACCGAGACC
CTCAAACGCACCCGTCCGACCGGCAAGATAGAGGATCTGATCCTGCAGGCGGATGCCGGC
TGGCAGGGGCTCTCCGTCAGCGGCCAGCTCTCCCACATCAGAGTCAACGCCTGGCGCGAC
GTGCCCGGCGTGCGCGACCTCAACGGCGAGTTCTGGCTCACCCCGACCGGCGGCAGCGCC
CGATTGCAACTGGCAAACGATGCCATTGACCCGGCCCGCCACTTCAAGGAGCCGATCCCC
GTCGATCGCTTCTCGGCACGGCTCGACTGGTGGCAGGCGCCGCAGGGCTGGGTGCTCTAT
GGCCAGGATCTGGTGCTGGACAACCCGGATTTGAGCCTCGCCAGCCGCTTTCGGCTCGAA
CTGTTCGAACACCCCTTCCTCGCCCTGACCGGCCGCATCGACGTCAAGAATGCGGCCAAC
GCCGACCGCTACTATCCGCTGCAGGTGATGGACAAGAGCCTGGTGGATTACCTGAGCGGC
GCCATCAAGGGGGGCAAGGCCAAGGGGGCTGACCTGCTCTGGTACGGCGAGTTCCGCGAC
TTCCCCTATAGCAAGGGCGAGGGCATCTTCCAGGTGGCGGTGCCGCTCAAGCAGGCCTCC
TATGAATTCTTCCCCGGTTGGCAACCGCTTACCGACCTGCAGATCGATCTGCTGTTCCAG
AACGCCAGCCTCGACATGAACAGCCGCGCCACCCGGCTCGGCAAAGCCAGCTCCGACTCG
GTGCACGCCTGGATCCCGGATCTCTACCCGGGGGCCCACCTCTACGTGGATGCCAAGGTT
GAGGGCGAGGGCAAGGCCATCAGCGACTACCTGCAGGACTCGCCGCTCGGTGGCTCGGTC
GGTCAGGCGCTGCGGGAGGTGGAGATCCGCGGCCCCATGAAGGGCTCGGTCAAGCTGGAT
ATTCCGCTGGATGGCGAGAGCGAGGTCAAGGCCAGCGGCGACGCCCTGTTCAGCAACAAC
AAGGTGCGGATCACCAGCCTGGATCTGCCGCTGGAGCAGGTGCAGGGGCGGCTCGAGTAT
GACAACGAGCAGACCCGTTTCAGCAACCTCAAGGCGAGCCTGTGGAACCAGCCGCTCACC
CTCGACTACCAGGGCCGCCAGCAGCCCAATCGCTATCAGGTCGATCTCAAGTTCAAGGGG
CAGTGGGACAGCCGCCGCCAGCGTCAGGACATCCCGGCACTGGCCATCCTCAAGGGGCGC
AGCAACTGGGCCGGCAGCCTGGGGCTGACCCTGCCAAACGATCAGCCGTTCAGCTTCCAG
CTGGCGCTGGACTCCAACCTGCAGGGCATGGGACTGGATCTGCCTGCACCGCTCGCCAAG
GCGGCCGACAGCCGGCTGCCGCTCAAGGTGACCGCCCGCGGCCGCGACGGCAGTGCCGAC
ATCCGTGCCGTGCTGGGGGCCGACGTCGACATGCAGAGCCGGCTGGTGTACGGCGACGGC
GTGCCCTACCTCAGCCGGGTGCGGGTGGACGTGGGTCAGCCCGGTGCCCGGGTGCTGCGC
GACCGGCCCATGCTGCTCGCCATCAACCAGCAGCAGGCCGACGTGGCCGGCTGGCTGGCC
CGCCTCAAGCAGTGGCTGCCGGTCAGTACGGCGCCGAGCGGCAATGCGGTGGTGGGCCCC
GCCTTCTTGCCGCAGGAGTGGTGGGTGGACGGCCAGCTGGCCCGCGCCGACATCGGCAGC
GCCAACCTCAAGGCGGTGCACTTCACCGTGGGACCGGTCAATCAGGCCACCGAGGTGATG
ATCGACAGCCCGGACGTGATGGGGGTGGTACGCCTGCCGGTCTCCGATCGCCAGCCCATC
GATGCCAAGTTCGCCCGTATCTACTGGTCCGGCAAGAGTTCGGATCTGAGCCCGGATCCC
GATGCCAGACAGGACAAGGCCATCATGGATGCCATCCCCTGGCTCACCTTCAGCTGCGTG
GATTGCCGCTTCGGTGAATTGCCGCTGGGCGAGGTGAAGGGGGAGCTGATCCCGGGGGCC
GACAAGCTGAGCCTCAAGGGGCTGGAGATGCGGCTGGCGGGCAGCCAGCTGAGCGGCAGC
GCCGAGTGGCTGGCCGGGGCGGACGGCATGCAGACCCGTGCCCGCGCCCATATCAGCAGC
AACAACAGCGAGCTGCTGCTCAAGCGGCTCGGCTACACCTCGCCCATCGGCGATGCACCC
GGCAAGATGGCGCTGGACTTGAGCTGGCGCGACGTACCCTACCGGCCGAACCTGCCGACC
CTGGCCGGCAAGGTCGACTACCAGCTGGAAGGGGGCACCCTGCGCGAGGTCAACGACAAG
GGGGCGCGACTGCTCTCCCTGCTCAGTCTCGACTCATTGCTGCGCAAGTTGCGCCTCGAT
TTTCGCGACGTGTTCGACAAGGGCTTCTACTTCGAGTCCATGTCGGCCTCCGCCAGGATC
AAGCAGGGGGTGGTGGAGAACGACGACTTCTACATGAAGGGGGCGGCCGGCAACCTGCGC
GGCGAGGGCATCGCCGACCTGGTGCGCTGGCGGCTCGACTACGAGCTGAGCTTCTCGCCG
AACCTGGGCGGCACCCTGCCGGTGGTGGCGGCCTTCTCGCTGACCCCGATCACCGGGCTC
TACGTGCTGGCGCTCTCCAAGCTGCTGGAGCCGGTGGTGGACGTGGTCACTCGCATCGAT
TTTCGGGTCTCAGGCCCGCTCGACGATCCCAAACTGATCGAGGCGGGGCGCAACCGGGCC
CGCATCAAGCTCAACCAGCAGCAGAAGGAGGCGGTCGACGCCGTGGCCCCCAACCTGCCG
GCGCAGGAAGTAACCCCCTTCCTGCTCAGTCCCAAGCACGCCGGCCCCGCCCAGCGCTGA
GCGGGCGGCCCGGCACCATCACAAGGAGTGAGCCATGATCCGACATATCCTGCTGATCGC
CTTCAAGCCGGGCACCCAGCCTGAACAGATAGACGCGGTGCGCGCCGCCTTTCTCGCCAT
TCCCCATCAGGTCAGCGGCGTGCTGGCGGTGGAGTGGGGGCGGGACGACAGCCCGGAGGG
GCGGGCCGAGGGCTTCACCCACAGCGTGCTGATGACCTTTGCCGACGAGGCTGCCCGCCA
GCGCTATCTGCCCCACCCGGATCACGATGCCCTCAAGGCCATCTTCCGTCCGGTGCTGGA
GCGCATCATAGTGCTGGATTACACCCTGCAGGCCGGCGATGCGGTCACGCTAGGGTCGCA
GTCATGATGGACGAGGCTCGTTGGACCAAGATTCCACCGCTTCAGTTCGCACTGCTGCAG
GCAGTGGTGGTACATGGCAAAGCCCATCCCGCCATTGCTGCCGGGGTGGTAGTTGGCTCG
CTTGCCAAGGGCACGGCTGACCGGGTATCCGATGTCGATGTCTTGTTGCTGGCAGAGCCG
GGTTTTCATCAGCATGGGGAAGCGCTGGTTCGTTCCATTGTCGGTGAACGTGCGGTGTTC
CACTGTTGGCAAGGAAGACATGAAGATGTCTGTTCCTACTGGCGTTATATCTTCCTGGAT
ATGTCCAGCATCGAGATCCATATCCTTGATCGCGATGCCGGTTTTCCGCTTGCCAAGCCT
TACTTGCCTCTTTTTGATAAAGCCCATTCGCTATCGGCACTGGAGGTCGCGGGGCCTGCT
CCCAGCCATTGGGATTTCCCTGCCTACATGGGAGACGGCGATGGTCTGGTGTGGGAGCTG
TTCGACTGCCTCAAATGGGCGGAACGGGGCCAGCGGGGATTAGTCAGGCATCATCTGCGT
AAACTGCTGGCAGAGATGGATAAAGACCCGAATATTGTGGATCGCGAGTAACGTGGACAA
GGAGAGAACCATGTGGTTAGCCGCAATACAGCTGGTATCAGGCCGTCACTGGCAGGATAA
CCGGGAGCAGATCGCCGCCGAGCTGGCCCTGTTGCCCAAGGAGCGGCCGCTGCTGGTGCT
GCTGCCGGAGAATTTCGCCCTGTTTGGCGAGCGACAGGGGTATCTGGACGGGGCCGAGAC
CATTGGTCCCGCTCTGGGCGGAGCAGCGCCGATCCAGCAGCAGCTGGCCGAATGGGCCCG
TGACTACGGCATCTGGCTGGTGGCCGGGGCCATGCCGACCACCATCGCCGGTTCCGACCA
TATCCACACCAGTACCCTGGTGTTTGACCCCTGCGGCGAGCGCAAGGGCCATTACCACAA
GATCCACCTGTTCGATGTGGACGTGGCGGACAATCACGGCCGCTACCGGGAGTCGGAGAC
CTTCAGTCCCGGCGAGGAGCCTGTGCTGGTGGACTCCCCGTTTGGTCCCCTCGGCCTCTC
GATCTGTTATGATCTGCGCTTTCCCGAGCTGTACCGCCGGCTGGCCCGCGCCGGCGCCCG
CGTGCTGCTGGTGCCTGCCGCCTTCACCGCCGTGACCGGCGAGGCGCACTGGGAGCCGCT
GCTGCGGGCCCGCGCCATCGAGAACCAGTGCTACGTGGTGGCCGCCAATCAGGGCGGCAC
CCACGAGACGGGGCGCCAGACCTGGGGCCACAGCATGGTGATCGACCCCTGGGGCAGGGT
GTTGGCCAGCCTGGACAGCGGGCGCGGCACCGTGCTGGCGCCGCTGGATACTGGTCTTAT
GGACGAACTGCAACGCACCATGCCGGTGCTGGGTCATGCCCGTCTGCTATGAACATGTGC
AGGTTCGATTCGCCCTGTGGCGGGGAGTCGGACGCTTGCAAACCCGACGGTGGGTTGGAC
GTCCACTGACGTTTCACCAAACGAACCCACGGTCTGGGATTTAACTGTTACGACATCTCG
CATCGAGAGTGGAGAGAAAGATTGAGTCTATTGAGCCAGGTTAGTGCCTCCCTGTTGGCC
CCGAACGATCTCGACGAAGGGCGCCTGCAGCAGCTGCTCGGCAGCCTGATGAGCCATCAG
GTGGAGTTCGGCGACCTCTATTTCCAGCGCAGCTGGCACGAGTCCTGGATGCTGGAGGAC
GGCATCGTCAAGGATGGCAGCTACAACATCGATCAGGGGGTTGGGGTGCGCGCCGTTAGC
GGCGAGAAGACCGGCTTCGCCTACTCGGACGAGCTGAGCCTGCTGGCGCTGCAACAGTCG
GTGACCGCCGCCCGTGGCATCGCGGCTGCCGGTGCACAGGGCAAGGTGAAGGCGTGGGCC
AGAACCTCGGCAAACCTGCTCTACCCGGCGCTGGATCCGCTGCAGACCCTCGACAAGCAG
CAGAAGATCGCCCTGCTGGAGCAGATGGACAAGTTTGCCAGAAGTCTGGATCCCGCCATC
AATCAGGTGATGGCCTCCATCAGCGGTGTCTATGAAGAGGTGCTGGTGGCCGCCACCGAT
GGCACCCTGGCCGCCGACGTGCGTCCGCTGGTGCGCCTCTCGGTGACCGTCATCGCCGAG
AAGGGCGATCGTCGCGAACGCGGCAGTGCCGGTGGCGGTGGCCGCTTCGGTTACGACTAC
TTCCTCGAGCTGGACGGGCTGGAGAGCAGGGCGTTTGGCTATGTGCGCGAAGCGGTGCGC
CAGGCGCTGGTCAACCTCGATGCCATCGACGCGCCGGCCGGCACCATGCCGGTAGTGCTC
GGTGCCGGCTGGCCCGGCGTGCTGCTGCACGAGGCGGTGGGTCACGGTCTGGAGGGGGAC
TTCAACCGCAAGGGCTCCTCTGCCTTTGCCGGTCGCATCGGCGAGCAGGTGGCCTCCAAG
CACTGCACCATCGTCGATGACGGCACCCTGCCGGGTCGGCGCGGCTCCGTCTCCATCGAC
GACGAGGGGACACCGGGCGGCTACAACGTGCTGATCGAGAACGGCATTCTCAAGGGCTAT
CTGCAGGACAAGCAGAACGCCCGTCTGATGGGCGTGCCGCTCACCGGCAACGGCCGCCGC
GAATCCTACGCCGCCCTGCCGATGCCGCGCATGACCAACACCTACATGCTGGCGGGTCAG
TACGACCCGGCCGAGATCATCGCCTCGGTGAAGAAGGGGATCTATGCCCCCAACTTCGGC
GGCGGTCAGGTGGACATCACCTCTGGCAAGTTTGTCTTCTCCGCCTCCGAGGCCTACCTC
ATCGAGGATGGCAAGATCACCGCGCCCATCAAGGGGGCGACCCTGATCGGCAACGGCCCC
GAGGCGATGAGCCAGGTTTCCATGGTGGGCAAGGATCTCGCGCTGGATCGCGGGGTCGGG
GTCTGCGGCAAGGAGGGACAGAGCGTGCCGGTCGGTGTCGGGCAGCCCACCCTCAAGCTG
GATCAGCTCACCGTGGGCGGCACCCAGTAAGGGCAGTGAGCGGTACTCCCGTGATCGCCA
AACCCCCGGCCAGGTGCCGGGGTTTTGCTATCCGGGATCATGGGAAACAAAAAGCCCCGG
CAAGGGCCGGGGCTGCAGATACGGGGCTCGGTCAGTTGACTGAAATGGCGCGGGCGTCGA
TGAAGAAGCGCGCATTGCCTTGTTGGTCGACCCTGATCTGGGCAACCAGACGATCGCTCT
GTTTGTACTCCCACCGGCTCTTGATCCGGGTCAGAGCGGGGCTGGCGGCACCGACCACGT
TCAGATATTCATGAAACAGGCTGTAGCTTCCAATCTCGGTCAGCATCTTTTCCATTTGCA
CATCTCCTGAAGTGAGTGGGTGTCCATCCACAAACCTACCAAGCACACTCTGAATCGAAT
CTGTATAAAAAACAAACTAACTCATTTGTGTGTCAGCAACATGATCAGGCGCAAGATCAG
CGCCGATTTTTGCGCATTTATGACACCGTTTTCAGTCAGGGCTGGCGCGGATCCTGCAGT
TGATCAAGGGTGCCGGATACGTGTGGCAACGCGGGTGCCGTTTGTACCGCCGGCGCACTG
TGGAACACCGGATCCTGGGCCACCTCCTTGATGCCGTTGATGCAGAACTGCATACCCATG
CAGACCAGCAAGAAGCCCATGATCCGGGTCATGGCGTCGATGCCGGTGGCGCCCAGGATC
TTGCAGACCGGATCCGCCAGCTTGAGCACCCCCCAGCTGAGCAGGCTCATCAGGGCGAAG
GCGGTGACCATGGCGGCATAGATGGTGAAGCGGTTGTATTCGTCCGGCAGCTCGGCGATC
TGGGCGGCGCCGCTGATCACCAGCGCCATGGTGCCGGGTCCGCACATGCTGGGCATGGTG
AGCGGCACGAAGGCGATGCTCTGGTTGATGTCGACCCCATCCGCCTGGCTGGGGGCCGGG
AACAGCATGCGAAAGCCGATGAAGGCGATGATGAGACCGCCGGCCAGGCGCAGGCCAGGA
ATGGAGATCCCGAACAGATCCAAGATGGAGGAGCCGATGAAGAAGCTGACGCAGAGGGTG
CAGAACAGATAGATGGCGGCCAGGTTGATCTGGCGGCGCACGTGTTCGCGCGACATCCCC
TTGCTCAGCCCCAGCAGCAGGGTGGCCGTGGTGGGCGGGTTGACCATGGGCAGCAGCGCC
AGCAAGGCGAGAAATACGACCTGAAAGAACATCATGAACCTCGAATGACTGGGGGGCGGA
GTAGTCCCGGGCCGTCGAGGGGCCCGAGAGGGAGGCTATCTTAAGTCGGCCAACCTGAAC
ACAGGCGGTATGAAAAAAGCCCCGCACTGGGCGGGGCTCGGGAGGATTCAGGCGGCCTGC
GGCGCGCTCTGGCGCTGACTGCGCTGCTGCAGCCAGAGCCACAGGCCGATGGCAAAGCCC
AGCACCGACAGGCTGACCACATAGTGGGAGGGGGCCAGCATGTCGCTCTTCATCCAGAGC
GTGACCAGCATGGGGGTGAGGCCGCCGAAGATGGCGTAGGCCACGTTGTAGGAGAACGAC
AGCCCGGAGAAGCGCACCACCGCCGGGAAGGCGTTGACCATGACGTAGGGCACGGCGCCG
ACGATCCCTACCGCAAAACCGGCCAGGACATAGAGCGGCACCAGCTGGCTGGTGTCACTC
GCCAGCCCGTGATAGAAGGCGTAGCTGGCGCCGGCCAGCAGCAATGAACCCAGCATGAGG
GTGGGGCCGCTGCCGAGGGCATCGATGAGCCGGCCATAGACGATGCAACCCAGCGTCAGG
GCCAGAATGGCCAGCGAGTTGGCGGTCAGTGCATCGGCCGGGCTGATGCCGTGCACCTTC
TGCAGGTAGGTGGGGGTCATCAGGATCACCACCACTATGCCGGCAGAGAGCAGCCAGGTG
AGCAGCATGGAGATCACTACGCTGCCCTTGTGGCTGCGCAGCACCGTCTTGAGCGGCAGC
TCTTCCGCCAGCGCCTTGTTGGCCTGCATCTCGGCAAAGACCGGGGTCTCGTGCAGCCAG
CGGCGCAGGTACATGGCGACGATGCCGAACACCCCGCCGAGCACGAAGGCCAGACGCCAG
CCCCAGTCGCTCACCTCGCTCGGGCTCATGCCGCGGTTGATGGCGGTGGCCACCAGGGAG
CCGAGCAGGATGCCGGCCGTCAATCCCGCGGTGAGGGTGCCGCAGGCGACCCCGATCCGG
CGGGCGGGTACGTGCTCCGCGACGAACACCCAGGCGCCGGGCACTTCACCCCCGATGGCG
GCCCCTTGCAGGATCCGCAGCAGCAGCAACAGCAGGGGGGCGGCGATGCCGAGCACGGCG
TAGGTGGGCAGCAGGCCGATCAGCAGGGTGGGCAGCGCCATCATGATGATGCTCAGGGTG
AACATCCGCTTGCGGCCGATAAGATCGCCAAAGTGAGCCATGATGATGCCACCCAGCGGA
CGGGCCAGATAGCCGGCGGCGAAGATGCCGAAGGTCTGGAACTGGCGCAGCCACTCGGGA
ATGTCGGCGGGGAAGAAGAGCTCGCCGATCACCACGGCGAAGAAGACGAAGATGATGAAG
TCGTAAAATTCGAGGGCACCGCCCAGCGCCGCTAGGCTCAGGGTCTTGTAGTCCTGTCGG
TTGAGGGGACGGCTGTGGTCGTAAGCTTGCGTGACTGTCGTCATATCCTTATGTTTCCCA
TCGTCTTTTTAGTTATTGTTCCCCATCCTTGCAGGGGACACGCTCACTACCGAGGGTATG
CTTTTGCATCCCGACCTGTAAATCGCACAATTCGCAACACTGTCTTGCAGCTTTTTGGTG
CAGCAAGGCGAGGGCGGGCACCGCGCCCGGGGCGAATGACAACCAAGGTGCGCCGGCTGG
CCGCCAGTGCCCGGCCACCGGATTGCTGGAGATATCATGACGAAGACCAAGGTGCTGCTC
TCCTGGAGCAGCGGCAAGGACAGCGCCTGGGCGCTGCACACATTGCGGCAGGATCCGGCC
ATCGAGGTGGTGGGGCTGTTCACCACCCTCAACCAGGCGTTCGAGCGGGTGGCCATGCAC
GGGGTGCGCAAGCAGTTGCTGCTGGCGCAGGCCGAATGCGTGGGATTGCCGCTGACCACC
ATCGACCTGCCCTGGCCCTGCAGCAATGAAGATTACGCCCGCATCATGACCGACTTCATC
GCCGACGTGGTGGCGCAAGGGATCCGCCACATGGCGTTTGGCGATCTCTTTCTCGAGGAC
GTGCGCGCCTATCGGGAGCGGCAGCTGGCGGGGACGGGGATCACGCCGCTGTTTCCGCTG
TGGGGCAGCAAGACAGACGAGCTGGCGCACCAGATGATGGCGGCAGGGCTCAGGGCCAGG
ATCAGCACCCTGGATCCGCGCAAGCTGCCTGCCACCCTCGGCGGGTATGAGTTTGATGCG
GCCTTGCTGGCAGCGCTGCCCGCCGGGGTGGACCCGTGCGGTGAGAACGGCGAGTTTCAT
ACCATGGCCTGGGATGGCCCCATGTTCCGCCAACCGCTGGCCATCCGGACCGGCGAGACG
GTGGAGCGGGACGGCTTCGTCTTCACCGATCTGCTGCCCGCCACCTCCTAGTCGCGGTTG
GCCTCCCGCTCGCCCTTGTCGTCGTTGTAGCGCAGGGCGATCTCGTGGAACTGCTGGTGG
ATGGAGGCAAAGGCGTCCGTGATGTCGGGGTCGAAGTGGTTGCCCCGCCCCGCCAGTATA
ATGGGCACCACCTCCTGGTGGGACATGGCGGCCTTGTAGCAGCGCTTGCTGATGAGGGCG
TCGTACACGTCGGCCAGCGCCATCAGCCGGGCCGAGAGGGGGATCTCGTCGCCGATCAGA
CCGTAGGGATAACCGGTGCCGTCCCACTTCTCGTGGTGGTAGCAGGCGATCTCCTTGGCC
AGCCGCAGGAACTCCACCTCCACCCCGAGCGCCTCCTCGGCGTGGACGATGGCCTCCTTG
CCGAGGATGGAGTGGTGTTTCATCTGGGCAAACTCCTCTTCATCCAGCTTGCCGGGTTTG
AGCAGGATGCGGTCCGGTACGCCGACCTTGCCGATGTCGTGCAGGGGGGCCGACTTGAAC
AGCAGATCTATGGTCTTGGGGGTCAGCTCGGCATGGAAGCGGGGGTGATCGCAGAGGGTC
TCCGCCAGCAGCCGCACATAGTGCTGGGTGCGCAATATGTGGTTGCCGGTCTCGTTGTCG
CGGGTTTCGGCCAGCGATGCGAGGGAGTGGATGGTGATGTTCTGGATCAGCTCGTTCTCC
CGGGTGCGCCGCTCCACTTCCTGTTCCAGGTAGGCGTTCTGATCGTGCAGCAGATCCCGC
GCCGCCTTCAGCTCCAGGTGGTTTCTGACCCTGGCCAGCACGATGGCGGGGGAGATCGGC
TTGTGGATGTAGTCGACGGCCCCCAGTGCCAGTCCATGCGCCTCCGCGCTCTCCTCCACC
TGGGCGGTCAGGAAGATCACCGGGATCTCCCGCGCCTGCGGCATCTCCTGTAGCGCTTGC
ATCACCTGGTAGCCATCCATCTGGGGCATCACCACGTCGAGCAGGATCAAGTCCACCCGG
GGGCCGGTCGAGAGGATCTCCAGCGCCCGCTGGCCGCTTATGGCTATCTTGACCCGATAG
TGGGGGCTGAGCAGGGCGCTGAGCAGGGAGAGGTTCTCCGGCGTGTCGTCGACCACCAGC
AGGGTGGGTTTGGTATCTGGATCCAGCAAGTTGAGCATGATGGTGCCCTCACTCTTGGTT
GAACAGATCGGGTCTGAGGGCCCGGACTTGTTGCAGATGAGCCAGTGCATCGTCGAAACG
AAAACGGCTCATGGCCTCACCGATGGCTGGCGCCCTCTCCCCCAGCAGGGGGGCGAGCCG
GGCCTGATGGCGCTGAAACAGGGTGAAGGCTTCGGCATCATCCTCCAGTAGCAGCCCGGT
GAGCCGGTTCAGCAGGGGAGCGGTATCGATCTTCTCCTGTTCGGGCTGCTCGGGTACTTC
GTCTGGCAGCAACTGCAGCAGCCCCTGCGCCAGTTGTGCTTGCAGTTGCAGCCCCTGTTC
GGCCAGTGGCAGCAGAGCGGCAGCCTCGTCGCCCCGGGTGATGGCGTTTTCCAGTGTGGC
CGCGATCTCCTGCAATGATTCGGCGCCCAGAGTGGCCGCTATTCCCTTGAGGGTATGGGC
ATGCCGGTGTGCCTCTTCCCGTTCGTCTGCCTGCAAAGCGGTCAGCAGGATTGCCATGGG
TTGCGTACCCTGCTGGGCGAAGCGCAGCAGCAGATCCTGATACCAGCCCCAGTTGTTCAT
CAGCCGCTGCAAGGCCCGCTCGGCATTGAGCCCGAGCTCGCACAGCTGTGGCAGCAACGA
CGATGCCGGGGGCGGTTGCGACGTCTTGAGTCTGGCCCCGACCTCGCGGCTGAAGGAGGT
TGCCCAGCGTTGCAGGGCGTCATAGAGCTTGTCGGGATCGATGGGCTTGGCGATGTGATC
GTCCATGCCGGCGGCGAGGCAGCGCTCGCGATCGCCGGCCATGACGTTGGCGGTCATCGC
CAGGATCGGAATGTGTTGCCCGGTTCCCTCTTGCTGGCGCAGTTGCCGGGTGGCGGCCAG
CCCATCCATCACCGGCATCTGCATATCCATCAGGATCAGGTCGTAGGGAGCCTTGGTTGC
CATATCCAGGGCGATGGCACCATTGCTGGCCACGCTCACTTTGGCGCCGACCGCCTGCAG
CAGCTCCAGCGCCACCTGTTGATTGAGCTCGTTGTCTTCCGCCAGCAGGATCTGCAGGCC
GTCGAAGCGATAGTGATGGGTCGCCTGATGCTTGAAGGAGAGGGTCGCGGCCTGTTGCCC
GAACAGGCCGATGACGGTATCGAACAGCACGGAGGCGCAGACCGGCTTGACCAGTACCCG
ATCAAAACCGGCAGCATCGGCCTCGCGAAAGATCTCCTCGCGCCCGTAGCCGGTCACCAT
GACCCGATAGGGGCGCCGGCCCGCACCTCGGGCGATGAGACGACGCCCCGTCTCGATGCC
GTCCAGTCCCGGCATGCGCCAGTCCAGCAGCACCACCTCATAGGGGGTTCCCTGCTGCTC
GGCATCCGCGATCATCTGCAGGGCTTGTTGGCCGGACTCTGCAGTGTCCACCACAAAGCT
CATGCCACGCAGCAGGGCGGCCAGAATGGTACGGGCACTGGCGCTATCGTCGGCCACCAG
CATGCGGCGGCCGCGCAGATCCAGGCTCGGCAGATAGCGGGATCTGCGCCTGCCACGGCC
GAGCCTGGCGGTAAACCAGAAGGTGCTGCCCTGGCCCGGCTCGCTCTGCACGCCCACCTC
GCCCCCCATCAGGCCCGCCAGCTTGCGGCAAATGGCAAGGCCAAGCCCGGTGCCACCGTA
CTTGCGGGTGGTGGAGCTGTCCGCCTGCTGGAAGGACTGGAACAGTCGCTGCTGCTGCTC
CTGGCTCATGCCGATCCCGGTATCCTGCACCGAGCAGTGCAGCAGTACCTCCTGCGGCAG
CTTCTCCAGACAGCGGACCTTGACCAGGATCTCTCCCTGCTCGGTGAACTTGACCGCGTT
GTTGGCGTAGTTGATGAGGATCTGGCCGAGACGCAGGGGATCGCCATAGAGCAGGGTGTC
GAGCTGGTGGTCGACCTCGAACAATAGCTCTATGCCCTTGGCTTCCGCCTTTTCACCCAC
CAGGGTGGCGAGGTTTTCCAGCACGTGGTCGAGATCGAACTCGATCCGTTCCAGATCCAG
CTTGCCCGCCTCGATCTTCGAGAAATCCAGGATGTCGTTGATGATGCCGAGCAGGTGCTG
CGCGGCACGCTGGATCTTGCTGACATAGTCGAGCTGCTGCGGATCGAGCCGGGTCTGCAG
GGCGAGGTGGGACATGCCGAGGATGGCGTTCATGGGGGTGCGGATCTCGTGGCTCATGTT
GGCGAGAAATTCGCTTTTGGCCTGGGTCGCGCTCTCCGCCAGTTCATAGGCCTGCTCCAG
CTCCTGGTTCTTGGCCTGCATCACCGCAAACAGCTCTTCCCGGGTCGGTTCGGCGAACTG
CTGCTGCATCTGTTGCTGTCGCCCGGCATCTGGCCAGTGCTGCAACCGGCAGACCAGGGC
GAGGAGATTGTCGGCGTGCACCTCCAGCCGGATGCTGCCCGGATGCATGTCGGCAGGGGC
GGGGGAGAGTGGGACATCGGCCGTGAGGGTGAGCCACAGCTCCTGCGCCTCTGGTTCCAG
CCACAGCTGCAGTTGCAGTGGATCCGAGGTCGCCATCAGCTGGCGCACCAGCTCTGAGGT
TGCCCCTGCCAGCGGGGCCACGAAGGTCGGCGATTTGTCGAGGCAGGTGAGCACCTGGAT
CACCTTGCGCCGGGCGGTGAGGGCCGCCGCAGGGCCGGACAACAGGGTTTCACCGATCAG
TTGCCGCATCTACTTCTCCTCTGCCGGCAGCACGCGCAACACGATGCAGCTGGCATCGTC
GGTGCTGCGGCCGCTGTGGGCGATGACCTGGTGGGCCAGCGTGGCGGGCTCGGCGGCGAG
ATCCAGTGCGCCATCGCGCAGATTGAGGGATTCGCTGATGCCGTCCGAGTAGAGCATCAC
CACGTCTCCGGCGACGAGGGGCTGGCGCTGCAGCAGGGGGGTGGGGAAACGCTCCCCCAG
CACCCCGTCGCGGGAGATGCCGCGCCAGGGGGCGTGACCGCGCAGACAGATGCGGGTATT
GCCGATGCCGGCATAGCTCAGTTCACCCCGCTCGCTGTTGACCAGCGCCACGCCGGCGGC
GGCGCCCCGGGTACCGATGCAGCGCTGGTGCAGCAGTTGCAGCAGACGGGCGGGTTCCTG
TTCACGGGTCTGCTGCAACGTCGCTTCCAATATCTGTACCAGCTGGTTGGCAGAGGTGCC
GTGACCGCTCACGTCGATCAGGACCAGCGACACCCCCTCGGGCCCCGGCCGGCTGAAGGC
CAGATCGCCGGAGACCCGCTCCGGGTAGCAGGGACGGTTCTCGCTGGCCCATGCCAGGCC
AAGGCCGGCATGCTGCTGCCCCGTGCATGAGAGGGGAGAAACCGGCCTTGGCTCCACGGG
GGCCGCACCCAGCCACTTGCGGGCCTGCACCAGGGTACCTCCTTCCGGCGGGGTGCTGAT
GGTGAGTTCAGACATCATGCGCCGCACGCCGGGCAGCCCCAGCCCCAGGGTACCCGAGGT
GCTGTAGTGCTCTTGCATGGCTTGATGTATGTCGGGGATGCCGGGGCCCTGATCGCGGGC
GATGATGTCGATGCAGGGGCGTCCTCTGGGATGGTGGAGGGTAAGGGTGATCTCCCCCCG
TTCGGCATACTTCAGGATGTTGCTGCCAAGCTCGGAGACCACGGTGGAGAGCATGGTGCG
ATCCACCTCGGAGAGGTCGGCGATGAAGGGGAGGCGACGCACCGCCATCACCGTCAGGTG
CAGATCGATGTCGTGACGCAATGGGTAGCGGGCCTGCTGGGTGCTCAGCTCCTGCTCCAT
GGTGCCTACTCCTCGCCCTTGAGGGTACGGGCATGGGCGAAGGCGTCGTCCATGTCGAGA
AAGCAGCGCAGCGGCCCCGGTTCGGCGTCGGCCTGCGCCAGGAAGGCGGCGATCCCCGCA
TTCAGCCCCACCAGCAGGCAGACGGCTCCCAGCAGGCGGCACACCTCGGCCAGTTTGCGA
ACCTGCCGAAACTCGTGGTGATCGAGCAGCATGACCCCGGAGAAGTCGAGCAGCACCGCG
TGCTGGCGCCCCTGTACCAGCCGCAGGGAGAGTGCCTGCATCAGTTGCTGCATGCCTTCG
TCACCGAGGTCTGGCCGCATGCTGACGACGATGCAGCCAGCCACGTCGGCGATGCCCAGA
TCGTTGTTGAGCAACATGATCGGCGCTCCTAGAGGGTGGATCCGACCCGCTTGAGGGCGA
TCTCGAACGCATCCCGCAGGGTCGCCGTGGTTCGGATGTCACCGACCGAGACGCCCAGCT
CCACCATGGTACGGGCGATGGCTGGCGAGACGCCGGAAATGATGGCCTCGCACCCCATGA
ACTGGGTCGCCTTGGTGATCTTGATCAGCTGATTGGCGACCCCGGTGTCCACGGTGGCGA
CCCCGGCGATGTCCAGCACGAAGACCCGGGCCCGGGTCTCGGCAATCTTGGTCAGCGACT
TGTTCATCACGTCGGCGGTGCGCATGGAGTCGATGATCCCCACCAGCGGTAGCAGCAGGA
TCCCGTCCCAGATGGGGGTCACCGGGGTCGACATCTCCTGCAGCGACTTGTGCAGCTCCT
CGCGCACCCTGGCGGCCTCTTCTGCCTCCTCCATGGCGCGTTTGAGCTGGTGATGCTGCT
CCACCTGAGCCGTGATGTCGGTGGCAAACTTGACGATCTTGCTGGGTTTGCCGGTCAGAT
CCAGCACCGGGTTGTAGGATCCCTGGATCCAGACCTCCTGCCCCTGCTTGCCGATCCGGC
AGAACTCCCCCGCCAGGTATTCGCCGCGGCGCAGGGTCTCCCAGAAGGCGCCATAATCGG
CCGACTGGGCATAATCAGGGTCGACCAGCAGCCTGTGGTGTTTGCCTTTCAGCTCATCCA
GCTGATAACCCACGATCTCGAGAAAGCGCGGGTTGGCATCGAGAATAGTGCCATCCAGCG
AGAACTCCACCTTGCCCATGACCCGGCTCAGGGCGTTGAGCTGCCCCTCGAAGTTGGCGT
TGAGCTGTTTCTGCTCGGTCAGATCCATGCTGTATTCGATGATTCGGCTCAGCGCGCCCT
GCTCGTCCAGCAGAGGGCTGCAACTGCCCCGCAGCCAGATGTCCCGGCCGTGCCGATCCA
GCCGGTGAAACTCTCCCTCCTGCTCCTTGCCCGCCTTCAACGCCTCCCAGTGGGCGGCAT
GAGCAGGCGAGTCGAGCACGTCGTGCGGCAACAGCATGGCGTAATGCTGGCCCTTGAGCT
CGCTTAGCTGATAGCCCATGATGGCGAGAAAACGCGGGTTGGCGTCCAGGATCTGCCCGT
CAGGAGAGAGTTCGAGTCTGGCCATCAGCTGGTCGATGGCATCGAGCCTGGCCTGGGGTG
AAGAGGGAGTCGCTGTGTTCGGGTGGGCAACGGCGGTGTGCACGTCCATGGCATCTCCAA
TAAGGCGCAATTGACTTGAATGTCACTAGAAAGCGTACAGCAGTTATAGCCCACCGGGGC
GAGAGCGTGGGACAAGAAGTGCCGAAAGAACCTGTCTGCGGGCGGGCCCTGGGCCTGGGG
GCTTCGTCATGAACCTCCTGTATCGCGACTACCCCCAGGGCGCGCTCACGTCCCTTCACT
GTCACGACGGCCCGCAGTTTTGCTATCTGCATCGGGGCGGCGGCGTGATCAGCAGTGAGG
GGACAGGCGTGCTGCTGGTGGCGGGTCAGCTCTGTCTGATCCCGGCCGGGCTGGCCCATG
AGTTCAGGGTGCTGCGCCACTCCCAACTCAGTCTGGTCTATCTGGATGACCTGGATGGAG
GGGGCGAGTTGACGACCCGCCAGGTGAGCCCGCTGCTGGCCGGCCTGTTCGATCGGCTGG
CAGACATGGCGGAGCCGGGCCTCAGGGATGCCTATCTGACGGTACTGGCAGCCGAACTGA
GACAGACGCCGGCGGCGACCGGATTCATGTTGAGCGCGGGGCTGGATGTGCGGCTGCTGC
GGGTGCTGGAGCGGGTCTGCAGGCACCCTTCTATTGAATACGGGTTGGCGGAGCTGGCTG
CCGATTCAGGGGCCTCGGTGCGCACCCTCAACCGGCTGTTCAGCCAGCAGCTGGGCTGCA
GCTTTCGACAATGGCGGCAACAGGTGGTGATGGGGCGAGCCCGCCAGTTGCAGCAACAGG
GCCAGCCGCTGTCGCGGATAGCCCTTGAGCTGGGATACGGGGATTTCAGCGCCTTTTCTC
ACGCCTTCAATCGCTGCTTGCGGGAACCGACGGGGCCGTGAGGCGGGAGCCGAGATCACG
GTCGGCCGGCTCCCCCGCCAGCAGGCAGGTCAGTTCATCGGTGTGGCTCAGGCGCTCGCC
CTGAAAGGTGAACAGGGCGCTCACCTTGCACTCGAGCCGTGCGCCGTCGTGACGCCAGGC
CCGCACCCGATGTAGGGAGTGCACCCGGTTTCCCTCTGCCAGCAGCGAGACAAAACGGAT
CTCGCAGCGGGCCAGGCTCTGGCGCAGGGCCAGCAGGTGTTGTTCAAAGGCGGCGCGCTC
CAGCCGCTGGTCATCCACCAGCTGGACATAGTCCGGGCAGAACCAGTGATCGAGTTCGGC
CGGGGTGAAGTCGGGGGCGCAGATGACCCGGTTGAGGCAGGCTTGCAGCCGTTGCTTGTA
ATCCATGATGGGCTCCTGAGTGGATGGGAGCGGCCAGTATGGGGCCTGTGGTCTGCTTCG
ACCTTGGCGTCTACGCCATCCTGTTTGGCGATTGCGCCAAGATGGGGGCTTGCGGTGGTG
ATGCGTGCCACCTGGCCCTGTTTTGTGGCGGGTTTCACGGTTTCCTGTGTCGGCATGGGG
CAGGATCGGCGCCCTGTTTCCTTCATGTGACGAGTCGTATCATGTCCGCATTGCCCCGTT
TTGCCCTGCTTGCCTCCCTGGTTGCCGCCAGCCTGACCCTGCCTGCCGTGGCCGTCGAAG
CTCCGGTCAGCCCTGCCGGTGTCACTGCGGTGACCCTGTCCCAGCAGGCGCCCATTCACT
GGGTGTCGGTGGCGCAGATTGCCAGGAGCCTGGATGGGTTGCCGCCGATGGCGGTCGGTT
TTGACATCGACGACACCCTGCTCTTCTCCAGCCCGGGGTTTTATCGCGGCAAGCAGGAGT
TCTCCCCCAACGACGAGAGCTACCTGAAGAATCCGGCCTTCTGGGAGAAGATGAACAACG
GTTGGGACGCCTTCAGCGTGCCGAAAGAGGTGGGCAAGGCGCTCATCGCCATGCACCTCC
AGCGCGGCGATCACATCTATTTCGTTACCGGCCGTTCGGCCACCAGGACCGAGACCGTCA
GCCAGACCCTGCAGCAGACCATGGGGATCCCCGCCGATCGGCTCAACCCGGTGATCTTCG
CTGGTGACCAGCCGGGTCAGAACACCAAGGTGCAGTGGCTCAAGGAGAAGCAGATGAAGG
TCTTCTACGGCGATGCCGATGGCGACATCAAGGCCGCACAGGATATCGGCATTCGCGGCA
TCCGGCTGCTGCGCGCGGCCAACTCCACCTACCGGCCGCTGCCGCTGGCTGGCGCGTTGG
GGGAGGAGGTGATCGTCAACTCCCAGTACTGATGTTTATCCCTGTATGAGAAAAGGGGCC
GGATCCTGTCAGGATCCGGCCCCTTTTTTGGGCGTCTAGTGGGCGGCGAAGGTGTTGCAG
CTGGCGGGCTTGCCGCTGTCGAAGCCGCGCTTGAACCAGGCGTAGCGCTGGGCCGAACTG
CCGTGGGTGAAGCTGTCCGGGATCACCCGGCCCTGGCTCTGCTGCTGCAGACGATCGTCG
CCGATGGCCTGGGCGGCGTTGAGCGCCTCCTCCAGATCGCCGGTTTCCAGCACCTGTTCC
CGCTCCATGTAGTGGCCCCAGACGCCGGCAAAACAGTCAGCCTGCAACTCGAGTTTGACC
GACAGTTTGTTCTGCTCGGCCCGGCTCAGCCCCTGCTGCTGTTCACGCATCTTGCGCTCG
ATGCCGAGCAGGTTCTGCACGTGGTGGCCCACCTCGTGCGCCACCACGTAGCCCTGGGCG
AAGTCGCCGTCGGCTCCCAGTTTGTCGCGCATCTCCTGATAGAAGGAGAGATCGATGTAG
ACGGTGCGATCGGCCGGGCAGTAGAAGGGCCCCATCACCGACTGACCCTGGCCGCAGCCG
GTACGGGTTGCGCCGCGATAGAGCACCAGTTTGGGGGCTTGATAGTGGCTGCCGCTCCGC
TGGAAGATCTCGCCCCAGGCATCCTCGGTGGAGGCGAGCATCACCGAAGTGAACCTGGCG
AGGGGATCCTTGGCCGGCTGAGACATCTCCTGACGCTGGGGCGGGGTCTGGGATGCCGGC
TCGTTGAGCAGGGGGGAGAGATCCACCCCGTAATAGCCGGCCACCATGACCACCACCAGC
AGGATCAGACGCCCCTTGCCGCCGATGGGGATGCCGCCACCGCCCCCCTGCTGGCGCCTG
TCTTCCACATTGTTGCTCTCGCGGCGATCTTGCCAGCGCATATGCTTGCTCCCCTGCTGT
CCGGTGGCAGTAATAATAATGGCTGGCGGGGTGGCTTGCCTAACGGGGGTAGGCCGGCGA
CCGGGTCGCCGGCGGTGGGAGTGGGCGTTTATTCAGCCCAGGGCATCTCGGGCAGGGAGT
CCAGAAACTGGCCGTAGCGCTCGAGGTTGAAGGGGCCCTGATCCGCTTCCATCGCCATCA
GCTCGGCCCCCAGGGCGCAGGCGATATACTGCAGCGCCTCCTCGCGCGGGGTGCCCTTCA
TCACCAGCCGCATCAGGGTCGCCTTGACCTGCAGCGGGTGGCCGTCGCTGAGCTGGTTGT
CGACCATCTCCAGCAGGGTTTGCTCGTCGAAGAACTCGGTGGGTTCGCTCATGTGCTGTG
CCTCGTCATGTCATCAGGGATGCCAGTATAGCGATATAGCTATTAACACATTGAAATATT
TCGATAAAAACATTTCGGTATGGGCTGTTTTTGTTACTCATAATTAATGTGGGTTTGCGG
TCTGCAAACGACAACCATCATGAAATCGCATGGACGGATACCAATATGCCCACCATAGAC
TCGCTGTTATCCAAGCCCCAGAACCTGCCCAACGTGCCCGAAGTCATGCGCGAACTGGTG
CAGACCTTCAATGAGAAAGAACCGGATATCCTGTTGATTGCCAAGAAGATCAACAAGGAT
CCGGTGATCTCCGCCAAGCTGCTGCGGCTGGCCAACTCCGCCAAGTTTGGTGGCAGTCGC
CAGGTCGCCACCGTCAACGAGGCCGTGGTGCGGCTCGGGGTCGACGTGGTGCGCAACATG
GTGTTCGCCTGCGGCCTGACCGGCTCCATCGGTGCCGTGCCCGGCATCGAGCTCAAGCAT
TTCTGGGGCAAGGTGTTCGACGTGGCCGAACTGGCCAGGCGGCTGGCCAAGCTCAAGGGC
ATGAAGGGGGAGGAGGTGTTCACCTGCGCCCTGCTCTACGACATGGGGCGGCTCATCATG
CACGTGGGGCTGCCGGAGAACATGGTGAACCACATCAAGGATCTGGAGCCCAGCAAGGGA
CGCGCCAAGGCCGAGGAGCTGGTGGTCGGCTTCAACTATGCCCAGACCGGGGCCGAGATG
GCCAGGCGCTGGCAATTCCCCCTGAGCATCTGCCATGCGGTGGAGTACCACTACAACCCC
TTGCTGGCCAAGGAGTTCTCTGCCGAGGCTGCGATCATCCATCTGGCCATCGCCCTGGCG
GCGCAGTCGGATGTGGGGGAAGCGGCGCCGCCCGAATGGCCAACCCAGGTGGCCGAGCGA
CTAGGCCTCTCGTGGCCAGATTGCGCCGCCGTGTTCGTCGCGCTGCGCGAGCAGGGCAAC
GGCTATGCCGGCTTGCTGGCGGCCTGACGCCACCCATTTCATCGACCAGGGCCGCACCGC
GGCCCTTTTTCATGGTGACGGCCTTGCCAATGAGCAGTTGCGGGGGCAGTCTTGGGGCCT
GTCTCTTCTAAGCGAGCCCTTGTCATGATCCTCTCCGAGCGCCTGGAACTGCGTGAACTG
GCGGTTGCCGATGCCCCCTTCATTCTCGAACTGCTCAACGATCCCGACTTTCACCGCTAC
ATCGGCGATCGGGGCATCCGCACCCTGCAGGATGCTGAAAACTACATCCAGCAGGGGCCG
GCGGTCAGCTATGCCCGTCACGGTCACGGTCTCTACCTGGTGGCAAGGCGCAGCGACGGG
GCCAAGCTCGGCATCTGCGGCCTGATCAAGCGCGATACCCTGCCTTGTGAAGACATAGGC
TACGCCTTCCTGCCCGCCTGGCGCGGTCAGGGTTATGGCATCGAAGCGGCGCAGGCGGCG
CTGCAGGATGGTAGGGAGCGGCTCGGCATCGAGCGAGTGGTAGCCATCGTCACCCCGGGC
AACGCGCGTTCGGTGGCGCTGCTGGCCAAGCTGGGGCTGGTGCAGAGCCGGTTGGTCAAA
CTGGCCGAGGATGCGGATGAGTGTCTGTTGCTGGAGGCTGAAGGGGTAGAGGCTTGCCCG
ATCTGAGGGGCTGTGGCATGGCTGGCAGGATATCAGCAGGGCCGGGGGAATGAGGCAAAG
AGGCCGCCGTGAGTTGCGGCCTGTCTGCATCGGGCGCTGCCGGTGGGCAGGCAGGATCAG
TTGAGCTCTTCGATGGAGAACTCGCCGGCAATGCCGTCACAGGAGACGGCGAAGCCGCCG
CTGAAACGGGTGCTGAACTGGATCAGAAACGCATCATAGTCGTGCTCTTGCACGGGCAGG
TTGATGGGCTTGCTGCGACGCAGGGGTTTGCGAGTTTGTACGCTTTTCATCATGGTATTT
CTCTATATAAATTAAGTTTTTGCTCCTTGTATTGGCAAATGTCAGGTCGATGGGCGCGGC
CAGCCATAGGCTGACGGGCGCGCAGGAATACCCAGCCCGGTTCAGGGGCGTCTGCACTTT
CAAGGAATGCGCCAAGGACCACGCGGATGCATGATGCTACTTGGGAGTGGGCAGATCGGG
TCTGCACCGTGAGAGCCGGGCAACGCAGGCAGACAGCCTGAACGGTTCTCAGGGCGAGTA
AATCAGAAGAAGGTTATGCGGGTACTGACAGGATTCATCGTGAGGTGAAACATTGCAGGG
CAAACATAAACAGGGCTGATTAACTAGCCGGCGCGCATTCTCTCCTCGACATGGGTAAAA
AGCAAACAATTATTTGCAGTTTTTCCTTCACGGCCGTCTGGCGGCCACAAAAAGGGCTCC
CGAAGGAGCCCTTTTTTCATCATCCGTTGACCTCAGCCGATGGCTCAGTAGTCGCCGCAG
GCCTTCTTGGCTGCGGTGATCATCGGGGTGATGGTCATACCCTGTACCACGATGGAGAAC
ATCACCACCGAGTAGGTCATCACCAGGATGACCTGGCGCAGGTCGACGCCGTGCTCCGGC
AGCATCATGACGCCGGACGGCAGTGCCAGCGCCATGGCCATGGCCAGACCGCCGCGCAGA
CCGCCCCAGGTGAGGATCCGCACCGAGAAGGTGTTGTAGCTGCGGAACTTGCGGAAGGCC
ACATAGGGCAGCGACACGCTGATAAAGCGGGCGGCCAGGCAGAGTGGCACCGCGATGACC
AGCAGGATCCAGTCTTGCCAGGCCAGATCCAGCAGCACCAGCGCCAGACCGATCAGCAGG
AACAGCAGGGCGTTGAGGAACTGGTCCATCAACTCCCAGAAGTGATCCAGGTGATGGCTG
CTCTGCTCGGAGAAGCCGCTGTGACGGGTCCAGTTGCCGATCATGATGCCGGTCACCACC
ATGGCCAGAGCGCCGGAGACGCCGATCATGTTGGCGAAGGCGAAGCCGGCGGTCGGGATG
CAGAGGGTCAGCAGCAGCTCCAGCGAGCCGTCATCGGTGGCGCTGATCATCACGTGGGCG
ATGAGACCCAGCACGGCACCGAACAGGATGCCGCCGAGGGCCTCATGCAGGAACAGGCCG
GCCACGCTGCCGAAGGTGGGCTCGACGCCGCCAAATGCCACGGCAAACACGGTGGCGAAG
ATCACCAGACCGACACCGTCGTTGAACAGCGACTCCCCCTCGATCTGGATGGCGATCTGG
GGGGGGGCCTTCATCTTCTTGACGATGGCCAGCACGGCGATGGGGTCGGTGGGGGAGATC
AGGGCACCGAACAACATGCAGTAGACCAGCGGCACGTCCCAACCCAGCAGCTTGGCGATG
AACCAGAAGCCATAGCCGATGAGGAAGGTGGAGAGCAGGGTCGCCAATATGGCCAGAATG
GTGATTTCCCACTTCTGGCTGCGCAGGGCTTTCAGGTTGATCCCGAGACCACCGGCGAAC
AGCAGGAAGCCCAGGATCCCCTTCAGCAGGAAATTCTGGAAGTCGATGCTCTCCATGGTC
TTGACGGCCAGGGGTTCCAGATTGAACCAGCCCAGCTTACCGAACAGCACCATCAGCGCG
GAGATCAGCATGGAGCCCGCAGTGATGGCGATGGTGGTCTGGATCTTCACAACATACTGA
TTGGCAAAGGCGATAAAGATCGCCAACGCTGCCAGGAAGCAGAGTGTGTAGTAGACGCTC
ATAGTTATTTTTCTCTTTAGTAAACAGCAAGCACGTATCCCTATTGAGGACGGGCATAGG
GTACTCTTGGGTCACATGTTACTCATTACCCATTTGTGAGTATATAGAGCGCCGATATAG
ACAGATAGACGGCTAGATTTCCATTTGATTTGTTTGCTGTTAGGATGCTGGTTACGCAGT
TGCATGGATGTAAGAGGAACGAGCGGTGTCGAACAAAAAGTCGGATGTGACAAACAAGCT
GGAAGCCTGCCTCAAGGAGCGGATCCTGATCATCGACGGGGCCATGGGCACCATGATCCA
GGGCTACAAGCTCGGTGAGGCGGACTACCGGGGGGAGCGGTTTGCCGACTGGCATACCGA
CATCAAGGGCAACAACGATCTGCTGGTGCTGAGTCGCCCCTCTGTCATTCGCGAGATCCA
CGATCAGTACTGTGCCGCCGGCGCCGACATCCTCGAGACCAACACCTTCAACGCCACCCG
CATCGCCATGGCCGACTACGAGATGGAAGATCTCTCGGCCGAGATCAACCGCGAGGCGGC
CCGGCTGGCCCGCGCCGTGGCGGATGAGTGGACGGCGAAAGAGCCCCACAAGCCGCGCTT
CGTGGCAGGCGTCTTGGGGCCCACCAACCGCACCGCCTCCATCTCGCCGGACGTGAACGA
CCCCGGCAAGCGCAACGTCACCTATGACCAGCTGGTGGCCGCCTACACCGAATCGACCCA
CGCCCTCATTGAGGGCGGTGCCGACATCATCCTGATCGAGACCATCTTTGATACCCTCAA
CGCCAAGGCGGCCGCCTTCGCGGTGGACCTGGTGTTCGAGGAGCTGGGTTACAGCCTGCC
GGTGATGATCTCCGGCACCATCACGGACGCCTCCGGCCGCACTCTCTCGGGCCAGACCAC
TGAAGCCTTCTATCATTCGCTGCGCCACGTCAGACCCGTCTCCTTCGGTCTCAACTGCGC
GCTGGGGCCCGACGAGCTGCGCCAGTATGTGGAGGAGCTGTCGCGCATCAGCGAAACCTT
CGTGAGTGCCCACCCCAACGCCGGGTTGCCCAATGCGTTTGGCGAGTACGACCTCGATGC
CGCCGAGATGGCGGAGCATATCCGCGAGTGGGCCCAAAGCGGCTTTCTCAACCTGGTGGG
CGGCTGCTGCGGCACCACCCCGGCCCACATCCGCGCCATGGCGGACGCCGTGGCGGGCAT
CAAGCCTCGCGCCCTGCCGGATCTGCCGGTGGCCTGCCGGTTGTCGGGCCTGGAGCCCCT
CATCATCACCCCTGAATCCATGTTCGTGAACGTGGGGGAGCGCACCAACGTCACCGGCTC
GGCCAAGTTCAAGCGGCTCATCAAGGAGGGTCTCTATGACGAGGCCCTGGATGTCGCCAA
GCAGCAGGTGGAAAACGGCGCCCAGATCATCGACATCAACATGGACGAGGGGATGCTGGA
CGCCGAGGCGGCCATGGTGCGCTTCCTGAACCTCATCGCCGGCGAGCCGGATATTGCCCG
GGTGCCGGTGATGATCGACTCCTCCAAGTGGGAAGTGCTGGAGGCCGGTCTCAAGTGCGT
GCAGGGCAAGCCGGTGGTCAACTCCATCTCCATGAAGGAGGGGGTGGACAAGTTCATCGA
GCAGGCGAAACTGCTGCGCCGCTACGGCGCCGCCGTCATCGTGATGGCGTTCGACGAGGT
GGGGCAGGCCGATACCCGGGCCCGCAAGTTCGAAATCTGTCAGCGCGCCTACCGCATCTT
GGTGGATCAGGTGGGCTTCCCGCCGGAAGACATCATCTTCGACCCCAACATCTTCGCGGT
GGCGACCGGCATCGACGAGCACAACAACTACGCGGTGGACTTCATCGATGCGGTGAAGGA
CATCAAGGATAACCTGCCCCACGCCATGATCTCCGGCGGCGTCTCCAACGTCTCCTTCTC
GTTCCGTGGCAACGAGCCGGTGCGCGAGGCGATCCACGCCGCCTTCCTCTACCACGCCAT
CAGGAACGGCATGGACATGGGGATCGTCAACGCCGGCCAGCTCGCCATCTATGAAGACAT
CCCGGCCGAGCTCAAAGAGAAGGTGGAGGCGGTGGTGCTGAACCTCAATGACAACGCCAC
CGAAGAGCTGCTGGCCATCGCCGAGAAGTACCGCGGTGCCGGCGCTCAGGCCGAAGATCC
GCGGGATCAGGCGTGGCGCAGCTGGCCGGTGGGCAAGCGGCTCGAACACGCCCTGGTGAA
AGGCATCACCGACTTCATCGAGGAGGATACCGAGGAGGCGCGCGCCGGGGCCGAGCGGCC
GCTGCACGTCATCGAGGGGCCGCTGATGGACGGCATGAACGTGGTGGGCGATCTGTTCGG
CGCCGGCAAGATGTTCCTGCCCCAGGTGGTGAAGTCGGCCCGGGTGATGAAGCGGGCGGT
GGCCTACCTGCAGCCTTACATCGAGGCGGAGAAGTCCGGCGGCTCCAGCAACGGCAAAAT
CGTGCTGGCGACCGTGAAAGGGGATGTGCACGACATCGGCAAGAACATCGTCGGGGTAGT
GCTGCAGTGCAACAACTTCGAGATCATCGATCTCGGGGTCATGGTGCCTTGCGAGACCAT
CCTCAAGACGGCGCGGGAGGTGGGGGCGGACATCATAGGCCTGTCGGGCCTCATCACCCC
GTCGCTCGACGAGATGGTGCACGTGGCCAAAGAGATGGAGCGCCAGGGCTTCAAGCTGCC
GCTGCTCATCGGCGGTGCCACCACCTCCAAGGCGCACACCGCGGTGAAGATAGAGCAGAA
CTACTCCGAGCCCGTGGTCTATGTCTCCAACGCCTCCCGCGCGGTGGGGGTGGCCCAGAG
CCTGCTGAGCCCGGATCTCAAGGAGGCGTTTGTCGCCCGCATCGACAAGGAGTACGAGAT
CGCCCGCGAGCAACACGCCCGCAAGCAGCCGCGCTCGCGCCCCATCACGCTGGCGGAGGC
CCGCGCCAACCGCCATCAGTTGGACTGGGTGGGGTATGAGCCGCCGGCGCCCCGGGAGCC
CGGCGTGCAGAAGTTCGAAAACGTGCCCATCTCTGTGCTGCGCCCCTACATCGACTGGAC
ACCGTTCTTCCTCAGCTGGGAGCTGGCGGGCAAGTTCCCCCGCATTCTGGAGGATGAAGT
GGTGGGGGAGGAGGCGACGCGTCTGTTTGCCGACGCCAACGCCATGCTGGATCAGCTGGA
AAAGGATCAGAGCGTGCGCTGCGCCGGCATCGTCGGCCTGTTCCCCGCCAACTCTGTGGG
GGACAGCATCGAGGTCTACACCGACGAGTCGCGTACCCAGGTGCGCAAGGTACTGCACCA
CCTGCGCCAGCAGAGCGAGAAGCAGGGCTTCCCCAACTACTGTCTGGCGGACTATGTGGC
GCCGAAAGAGAGCGGCAAGCCGGACTGGATCGGTGCCTTCGCGGTGACCGGCGGCATCGG
CGAGGAGGCCATCGCCAAAGCCTACAAGGCGGAGCACGACGACTACAACGCCATCCTCAT
CCAGGCGGTGTGCGACCGCCTGGCGGAGGCCTTTGCCGAGTACCTGCACGAGCAGGTGCG
CAAAGTGCACTGGGGCTATGCCCCGGACGAGGCCCTCTCCAACGAGGAGCTGATCCGCGA
AAACTACCGTGGCATCCGCCCGGCCCCCGGTTACCCGGCCTGTCCGGAGCACACCGAGAA
GGGGAGCATCTGGGAGCTGCTGGACGTGGAGCAGGCCATCGGCATGCAGCTCACCGAGTC
CTACGCCATGTGGCCTGGGGCGGCGGTGTCGGGCTGGTACTTCTCCCACCCCGACAGCAA
GTACTTCGCGGTGGCCCAGATCCAGCGGGATCAGGTGGAGGACTACGCCGTACGCAAAGG
GATGACTTTGGCAGAGGCCGAACGCTGGCTGGGGCCGAACCTGCACTGAGGCGTCGGCCC
GATTGATCCTCGCTGAAGGAGGCGGCATCCAGACCCGGGAGACAGACCAGTCTGGTGCCG
TCGTTTGACAAGCGGGTGACAGCGGGATGGCAGCGCACGTTTCTGTGTGGTTTGTCTTGT
TGTCAGGAGAAACAATTGGCGTTGTCTTGGCGCTGTGGCACTTTATACTCTCCCGCCCCA
TCCTGCCCAGGCACTGCCTCCTAGCGGAATTGTCATGAAGATCGCCATTTTATCCCGTGA
GCCGAAAAACTACTCCACCCGCCGTCTGGTCGAGGTGGCGCAGGCGCGCGGTCATCAGGT
CGAGGTGCTCGACACCCTGCGCTGTTACATGAACATCGCCTCCCACAACCCCTCCATCCA
TTACGAAGGACGGGAGCTGGAGAGTTATGATGCGGTGATCCCGCGCATCGGGGCCAGCAT
CACCTTCTACGGCACCGCCGTGCTGCGCCAGTTCGAGATGATGAACACCATGGCGCTCAA
CAGCTCGGTGGCCATCTCCCGCTCCCGCGACAAGCTGCGGGCCATGCAACTGCTCTCCCG
CCACGGCATCGGCCTGCCGGTGACCGGCTATGCCCACAGTACCCACGACGTGCCCGATCT
CATCACCATGGTGGGCGGTGCGCCCCTGGTGGTGAAGCTGCTGGAGGGAACCCAGGGGAT
CGGTGTGGTGCTGTGCGAAACCCAGAAGGCCGCCGAGAGCGTGATCGAGGCCTTCATCCA
GACCAACAACAACATCCTGGTGCAGGAGTACATCCGCGAGGCCAACGGCGCCGACATCCG
CTGTCTGGTGGTCAACGGCAAGGTGGTGGCCGCCATGCGTCGCCAGGCCCAGCCGGGGGA
GTTTCGCTCCAACCTGCATCGGGGCGGCACCGCCGAGGCGATCAAGATAAGCCCGGAAGA
GCGTGCTACTGCGGTGCAGGCCGCCAAGATCATGGGGCTGGATGTGGCCGGGGTGGATAT
CCTGCGCAGTGCCCGTGGCCCGCTGGTGCTGGAGGTCAACTCCTCCCCCGGCCTGCAAGG
GGTGGAGGCTGCCTCCGGCAAGGACGTGGCCGGCAAGATCATCGAGTTTCTCGAGCTCAA
GGCGAGTCGCAAGCACAAGCCGGCGGAGTGACGCCGGGCCTGCCGCCAACGCATTGCAAA
CAGGGCGCCTTCGGGCGCCCTGTTGCTATCTGGCTGGTGGGCAGCGGTCTTGCCGAGGAG
TGTCTGTTGTCTCCCTTCTCCCCTTGCGGGAGAAGGGCCGGGGATGAGGGGGCTATGCCT
TCGTGGGTTCGCTGGTGATCATCACCAATCGGGCGCTGAAGATGCCCTCTTCCAACCGGG
TCTCTATCTGCCAGCCCAGCTTCTCGCAGATGCGCTGGATGATGGTGAGGCCGCAGCCGT
AGCCGAGGATCTGATCCGGCGCGGCGGCAGTGGGGTTGCTGATGGTGAGCAGGGGGCCGG
CCAGCTCGATGTCGATGTGCCCCTCGGCGTAGCTGAGGGCATTCTTCAGCAGGTTGCCGA
GCGCAATGGCGAGCAGAGAGAGGGGGGCCAGCGCCTCGCTCTCGTCGTCCAGCTGCAGCC
GGATATCCAGCTCCTCCCGCTGCAGCAACGGGGCGAGACGGGCCAGCTCCCGGCGTATGA
GCGGCGCCACCTGCTGGGGCGGGCGCTCCACCTCTTCCTTGCGGCCCAGCAGCAGAAAAG
TCTCGGTGAGCAGCGCCATCTCGTCGGCGGCGGCGCGAATGCGGGTGGTGGCGCGGGCGG
CGGGGGCCGGCAGATCGCTCACCTTGTCGAGCAGGGCGGCCGAGCCCTGGATCACCATGT
TGGGGGTGCGCAGCTCGTGACTGGCAAAGCGGCTGAACTCCTGCTCGCGGGCAAATACCG
CGGCCACCTCCTGCTTGCCGGCCAGCAGCGCCAGCTCTATGTCCCTGAGCTCCTGCCAGG
GGGTGTCGGGCACGAAGTCCGCCTGATCCGGGGTGAGATGGGCGACCCGCTGTTGCAGCC
GTTGCAGCGGCCGGGTGATGTGGCGCACCAGCCAGATACCGAAGCCGATGCAGCCGAGCA
GCAGGGTCAGCCCGATCAGCCGGGTGGCCAGGTGCAGCTGATCCTCGTAGGGATCCAGGT
AGTCATCGGCGTCGTCGTTGAACACCAGATAGAGCAGCCCCTTACCGGACGGGTGGGGCC
GCACCAGGAAGTGCTTGTCCTCGTCCCCCAGCACGTGTTCGTAGAAGCCCGGGCTCTGGT
AGGGTTTGAGCCAGACCGGCAGGCGGCCGGCCTCGGTCCAGTAGCTGGAGAACTGGCGCG
GGCTGGGGGCGGGGGCCGCCATGCCGAGCCGCAACCAGTCGTCGCTGTAGCGGGTCACCT
CCGCCTCCAGCCAGTGGCGCAGGCTGAGCTCCTCCATCTTGTCCTCCGCCACCACCATCA
GCAGGCTGATGATGACCAGCAGCAGCAGGCCGGCGCCGCTCAGGGTGAGGATCAGGCGAC
GGCGCAGGCTGGGCAGCCTCATGACGGCCTCCCTGCGGGCAGGGTCAGGCAGCACTGGCG
GCCCATCATGGGGTCACCAGTCGATAGCCCTGGCCGTGCAGGGTTTCCAGCATGGGGGCG
GGGAAGGGCTTATCGAGGGCGTTGCGCAGGGCATAGATGTGGCTGCGCAAGGCGTCGGAG
TCCGGCTCCTCGTCGCCCCAAACGGTGTCGAGCACCTCCTGGCGGGTGACCAGCGCGGGG
GCCCGGCGGGCCAGCAGGGTGAGGATCTGGAACGGGATCTTGCCGAGCTTGAGCTCGACC
CCGGCCCGGGTGGCGCGGCCGCTGGCGGGATCCAGGGTCAGCTCGCCCACGCACAGGGCC
CCCATGTCGCTGCGGGGGCCACGCAGGGCCAGCGCCTGCAGCCGTACTTCCAGCTCCTCC
ATGGCGAACGGCTTGACCAGATAGTCGTCGCCGCCGGCCTTGAAGCCCGCCAGCTTGTCA
TCCAGGCTGTCGCGGGCGGTGAGAAACAGCACTGGGGTCGGGATCCCCTGCTCCCGCAGG
CGGGCCACCGTGCTGAGGCCGTCGAGGCGTGGCATCATGACGTCCATGATGATGACGTCG
AAGCGCTGCTCGGCCAGCAATTGCAGGGCCGCCTGGCCGTGATAGGCGCAGTCCAGCCGG
TGGCCCGCCAGCTCCAGATAATCCATGATGGTTTCCGCGACCTGGGGATTGTCTTCCACC
ACCAGTATTTTCATGCTTTGATCTCCTGGTTCCGACCGCCATTTCACGGTCATCTCACAC
CGGATGAGGCATCCTGTGTGGCAGTGTAACCCCGAGGATCCCCGATGAAGAAGTCTCTCT
GCACTCTCCTGCTGCTGATCTTGCTGCCATTAGGCGCTGCGCAGTCGGCGGAGTTCAAAT
TGACCGGCCGCACCACCTGGCAGCTGGGCCAGCTGATGGTCAACGGCATCCCCTTTGTGC
TCGACGAGCAGACCCGCTTCAAGGACGGGCTGAGAGAGGACGATCTCGGCGGCACCTGGG
TCGACCTGGAAGGGGTGGTCGAGGGCGATCTGCGGCGGATCCGCGAGGTCGAAGCGCTGG
AGGAGGATGACGAGATGGATCTGGAAGGGCCGGTGGAGCAGGGGCGGATCTGGGGTTATG
TCACCTCGGACGATAGCCTGGCCCCGTTCGAAGGACGCTGGCTGGAGCTGGAGTGCAAGT
TTGACGGCATGCGCCTGAGCCGCTGCCACGAGGATGATTGACGCACGGCAAGACGAACCG
GGCGGAAAAAACCACTCAGCGGGCCCATAGTTAAACCTCGCACGGTTTCACTATGGGCCT
TCTGTTATGACACGCACCTCCCTCCTGCTGCTGGCACTGCCGCTCTGCGCTTTGGCCGCC
GATGGTGAACTCTGGCTGGTTGAGCTGGAACACAACGATGGCCTGCGCCTGCAGTTTCAT
GGGGCTGAGGTGGAGCTGGGGAGCGCCCCGGTCTGGCGGCTTGGTGAGCCGTGGCAGCAC
CCCTTGCGGCCGGGTGATCACCTGGCCCTGCAGGTGACTGATGGGGTGGCTACCCGGATT
GAGCTGTTGGCGGCCGGATCTCCGGCGATATCAGGCCGTTGGCTGCGGGCAGAGGATCGT
CTGCGATCCTTCGATGGTCGGCACCTGGTGCTGGCTACACTCGGCACCTTGTCGCTCGAC
CGAAATGTGCGTTGGGTCAACGGTTCGGCTACCGACTTGCACGAGGGTAGTGCGCTGGTG
CTGCGGCGTTCTGCAGATGGAATTTTACGTGAGATAACCATAATTAATCCGGAAGAGTAA
TTCAGAAACTTCTTATTTAATAAACGCCGTCATGTCCTGATTGATATTAAATTATCCCAC
CAGAACAATTATGATTAATCCCTCAATAAAGTTGCCGCTCTAATTATTTTCCCACCTTAT
ATATATTTTGTTTGTCATGGATGAATTTTGGTGGTTTATTTTGTCTGTGGCGGGGCTCAT
TGGAGTTCATGCCTGTCAAAATGAAAGGTGTTATTTCTGCATAATAAAAACTATCGTCTG
TCTGAAAGAGGAATAAATGATGAATAAAATAATAACAGCCAATCTGGCGCTGTTGGCATC
TTCATTGATGCTCGTCCAGGCCCAGGCGGCTGAGCCAGTCTATCCTGACCAGGTCAAATG
GTTCGGTCTGGGGGAGGGGGTCTGTGCCAGCGGCTATCGCCCCCTTACCCGTGATGAAGC
CATGAGCATCAAGGGCAATCTGGTCAGCCGTATGGGACAGTGGCAGATTACCGGGCTGGC
CAATCGCTGGGTGATCATGGGACCTGGATATAATGGAGAAATAAAACAGGGAACGGCGAG
TGAAACATGGTGTTACCCCAAGTCCCCTATCTCTGGAGAAATTCCTTCCCTCTCTGCATG
GAATATTCCGGCAGGTGATGAAGTCGATGTGCAATGGCGAATGGTGCATGACAAAGATTA
TTTCATCAAACCTGTGAGTTATCTTGCCCACTATTTGGGATACGCCTGGGTGGGCGGGAA
TCATAGCCCCTATGTCGGGGAAGATATGGATGTGACCAGGCTCAGCGATGGCTGGTTGAT
AAAGGGAAATAATGATGGTGGTTGCTCTGGATACCGTTGTGGGGAGAAAAGTTCCATCAA
GGTGAGCAACTTCTCGTACACGCTGGAGCCGGATTCCTTCAGTCATGGCCAGGTTACCGA
GAGTGGCAAACAGCTGATCAAGACCATCACCGCCAATGCGACCAACTACACGGATCTGCC
TCAGCAGGTGGTGGTTACCCTTAAGTATGACAAGGCCACCAACTGGTCCAAGACGGATAC
CTACAGTCTCAGCGAGAAGGTCGGCATCAAGAAGACGTTCCAGATCCCGCAGGTTTCCAG
CACTGAATACTCGGTCGAGATTTCTTCAACCCAGAGCTGGGCCGAACAGAAGGGGGGAGC
GACCACCGAGACCGTGTCGGTCGAGGCTCGCCCCACTGTGCCACCCCACTCCAGCGTGCC
GGTGCGCGTCGCTCTCTACAAGTCCAACATCTCCTACCCCTATGAGTTCAAGGCCGAGGT
GAATTATGACCTGACCATGAAGGGGTTCCTGCGCTGGGGAGGCAATGCCTGGTACACCCA
TCCGACCAATCGTCCGACCTGGGAACATACCTTTGCCGTTGGCCCGTTCCGCGACAAGGC
CAGCAGCATCCGTTATCAGTGGGACAAACGCTACATCCCGGGTGAAGTGAAGTGGTGGGA
CTGGAACTGGACCATCGGCGAGTATGGCCTGTCGACCATGCAGAATAACCTTGGCCGCGT
GTTGCGTCCGACCCGTTCGGCCGTGACCGGCGACTTCTATGCCGAAAGCCAGTTTGCCGG
CGATATCGAGATTGGGCAGCCCCAGACTCGCGCCGCAGCGGCTGTTCAGCAACGAAGCGC
TTCTACCGAAGGGGTGGCTCTCACCGCTCTGGAACTGGATCAGGATACGCTTGCCAGCGA
AGGCTTTGGCAATGTGACCCTGACCATTACTCCAGCTCAATAATCCTCTTTAGCAGGCCC
CTTCATGGGGTCTGCTGCTGACGCTTGCGGTGAACCATTTTTCCATTGGGGAGACCTGGG
CTCTTGCTATCTATGTCGCCCGGTTTTCTTGGCCTTCGATGATGCGACTTGCTGACGGAA
TGATTGCGGGTTGAGCTTCAGCCGGACTGAAAACGGGGGCAGAGTGATAGCGAATAGTGT
CGTCTGACCAGGTGGAGATGCATAGCTAAAGCAGCGCCACTGAGTGGCGCTGCTTTTCCT
GTCACTGAAAGTGCATGTTTTCGAGAGGGATCTGGATGGCGTTCCAGGAGGTGGCACAGG
GGATTGCACTCGGATAGGTAAACTCGAAGAGTTTCTGCTTCTCCTTGTTTATGCCTTGAA
TGATAACCCTGGTCCGGTTGTCGGCTGCTGCATAGTTGATGAGATAATCCCCTTGAGCTG
CCAGTTTGTCTTCATAGATGCTGGAACAGATATCGGAATAGATGCCATCGTCAAAACTCC
AGACCACTTGAGCCGTCTTGCTCTGGCTGTCGATAGCAAAGATGGCGGTCTGGCTGGTGG
CCAGATCTATGCCGCTCGGGGTGCCGATAGGGTTGTTGAAACTCCTTCGCCCGTTGTTGA
ACAACATCAGTTTGCCATCCTTGGTCATGGAGATGGCATGCTGTCCTACCGGCGTCTGTC
CGGAGGAGAGCGACAACGCCAGCTTCTGCAGGGAAGGATAGGAGTACCAGTGTTTGGTTT
CATCACCAAGCAACCAGATCAGCTTGCCGGTGTTGTAGTCCAGTTTGACGACAAAATTTT
CCCGGCTGGAGACTACCAAAGTGTCATCGGACGGGTCATAGGTAGCTGCGTTCATGTGGA
ACCAGTCAGCACCGTTTCTGACAAAATTGCTGGGGTCGTCCCCCTCTTGCAACATGTATT
CAGAAAATATCTTGCCGAGATCCCACTCCTTGATGACCTTGCCGTCAGTATCTATTTCAC
TGAGGAAAGATTCTAATTTCAATGCACCATCAGTGGTTCCATCCAGTTCAATCAATATTC
CATGCTTGCCCTGATCAATATTATGATGGAAATAAGCATCACTTCCCATTAGGGTTCCGT
TAATTGATATTGGAGATGCTTTTCCATAAAGTGATAACGAATTTATACTTATGTTTTTTA
CATGCCCTGTAATGAACTTACCTTCTTTGAAAATAGTTGACATAGAGTCATCTTTTACAT
CGGCATCCCAGCGAACATTACCATCAATATCCATGATAATGGGGTTTTTAAGGCGACTTT
TTAAATAAAAGTAGCTATATGTCGGTGTGGCAGAGGGTTTGATACTGATGCCTACATTGT
CATAGACTCCTGCGCTGTCGACATAGGTGTCGGTGGCAATTGTCTTTTGAAATGCATAGT
TACTGGCATCAACAAACTGAATGTTGACCGTCACTTCATTGGTATAGGCGCTGTATAAAC
CAAAGATGGGAAGCTGAACTCTGTTGCTGGATGCATCATACAGCCCATTGGTTAAAATAT
ATTGCCAGTCATAAGTGGCTGTTATCGGTTTGGCATAACTGCCTATTTTTGGATTGATGG
TGAAAGAGATGCTTTTAATTTTACTGTTATCCAACCCTGACAAGTCCAGTGCCGAAATAA
AAACGGAGTCATGAATGTCATTTTCAACAACTTGGGTTGCAGGATCATACTTGAATTGTT
CAGCCAGTGTTTTACTGTTGTCACTTCCTCCGTTACAACCATATAGTCCGAAACATACGA
GGCTGAACAAAAATGACTTTTTCATGTACATAGCAAACACCATCCCTGTGTTAATGAACT
GTCCCCAGTGTAGCGAAAAAATCATGGTTGAGTAAAAAAATAAGCCATATATACTGGCGC
CATCTTGTCGGAGTGCTGACCGTCGAACGACGCTAAGCTGAGACCGTTAATTCGGGATCC
GTGGAACCTGATCAGGTTAAGACCTGCGAAGGGAAACAAGGGTAACTTGCGGGTTACCGC
GCCGGGGCAAACCCTCGCTCATCAGGAGCAGGGCCCCACCCATCAAGGGGTCCGCCCGCG
ATGGCTCAGGCGCAGAGGGGGAGGCTGTCCCATCCGGTCGTCCATAGGGCGCCGGGTTTC
CAGACTAGGGAAACACCGGGATGGCAGAGCTGGGAAGATCCATGCCCGACTCACTCCCCC
GAGCACACACCGCCGCAAGTTCATCTTCTCCTCGAACTCCAGACAAGCAAACACCCATAA
CTTCAACCAGTTAATGTGAGTTTTGCTATGTCTACCAATGTTGCTGATACCGCCAAATCC
AGCCGCCGCGAGCAGCGCTCCAGCGCCCAGACCTTTATCGACAACCTGAAGGGGATGGCT
CACCCCAACTCCCGCCGCATCTTTATTGAAGGCTCCCGCCCCGATATCCGGGTGCCTTTG
CGGGAGATCCAGCTGGCCGACACCTTTGTCGGCGGCACCAAAGAAGCCCCCCAGTTCGAG
CCCAACGAGCCGGTGCCGGTTTACGACACCTCGGGCCTCTATGGGGAAGAGGCTGCCCCC
ATCGACGTGCGCCGCGGTCTGCCGCGCCTGCGTGAAAACTGGGTGCTGGAGCGCGATGAC
ACCGAGGCGCTGGAGGGCCTGAGCTCCGTCTTCACCCAGGAGCGCCTGGCCGACGAGGGG
CTGGATCACCTGCGCTTCGAACACCTGCCGAGCGCTCGCCGCGCCAAGCCGGGCCGCCGG
GTGACCCAGCTGCACTACGCCCGCGCCGGCATCGTCACCCCCGAGATGGAATTTATCGCC
CTGCGCGAGAACATGGGCCGCGAGCGGGTGCGCTCCGAGCTCTTGCGTACCCAGCATCCG
GGTCAGGGCTTTGGCGCCAGACTGCCGGAGAACATCACCCCCGAGTTCGTGCGCGATGAA
GTAGCCGCCGGGCGTGCCATCATCCCCAGCAACATCAACCACCCGGAAGCCGAGCCCATG
ATCATCGGCCGCAACTTCCTGGTGAAGATCAACGCCAACATCGGCAACTCGGCGGTCACC
TCCAGCATCGAAGAGGAAGTGGAGAAGCTGGTCTGGTCCACCCGCTGGGGCGCCGACACC
GTGATGGATCTCTCCACCGGCCGCTACATCCACGAGACCCGCGAGTGGATCCTGCGCAAC
AGCCCGGTCCCCATCGGTACCGTGCCCATCTACCAGGCGCTGGAGAAGACCAACGGCATT
GCCGAAGACCTCACCTGGGAGCTGTTCCGCGACACCCTGCTCGAACAAGCCGAGCAGGGG
GTAGACTACTTCACCATCCACGCCGGCGTCTTGCTGCGCTTCGTGCCGATGACCGCCAAG
CGCCTCACCGGCATCGTGTCGCGCGGTGGCAGCATCATGGCCAAGTGGTGCCTCTCCCAT
CACAAGGAGAACTTCCTCTACGAGCACTTCCGCGAGATCTGCGAGATCTGCGCCGCCTAC
GACGTCAGTCTGTCGCTGGGTGACGGCCTGCGTCCGGGCTCTGTCTACGACGCCAACGAC
GAGGCCCAGTTCGCCGAGCTGCGCACCCTGGGCGAGCTCACCAAGATCGCCTGGGAATAC
GACGTGCAGGTGATGATCGAGGGCCCCGGCCACGTGCCCATGCACATGATCGAGCGCAAC
ATGACCGAGCAGCTGGAGCACTGCCATGAGGCGCCCTTCTATACCCTGGGCCCGCTCACC
ACCGACATTGCCCCGGGTTACGATCACTTCACCTCCGGCATCGGCGCCGCGCTTATCGGT
TGGTACGGCTGCGCCATGCTCTGCTACGTGACCCCCAAGGAGCACCTGGGCCTGCCGAAC
AAGGAAGACGTCAAGCAGGGGCTGATCACCTACAAGATCGCCGCCCACGCCGCGGATCTG
GCCAAGGGCCACCCGGGCGCCCAGATCCGCGACAACGCCATGTCCAAGGCGCGTTTCGAG
TTCCGCTGGGAGGATCAGTTCAATCTGGCGCTGGATCCCGACACCGCCCGCGCCTACCAC
GACGAGACCCTGCCCCAGGAGTCCGGCAAGGTGGCCCACTTCTGCTCCATGTGCGGGCCC
AAGTTCTGCTCCATGAAGATCACCCAGGACGTGCGCGACTATGCGGCGAAACTCGAAGCG
GTGGAGATCAAGCTGGTGGGCATGGATGGCCAGCAGGAGCGTGTGGTGGCCGAGGTGGAG
AGCGGCATGGCCCACAAGGAGCCCGAGACCTTCAAGCAGACCGACGTCGAGAGCGGCATG
GCGCGGATGGCCGAGACCTTCAAGGAGACCGGCGGCGAGATCTACCACCAGGCGGCGACC
CTGAAGCAGGCCGCAGGGGAGGAGGCGTGAGCAGCGAGCGCGGGGCTGTCAGCCCCGCCG
ACCTGTCCGCGGTGACGCAGGCCCGTCCCGTGGTCTGGACCATCGCCGGGTCAGACTCCG
GCGGCGGGGCCGGCATTCAGGCCGACCTGCACACATTGCATGACCTTGGCGTGCACGGCT
GCTCCGTCATCTCCGCCATCACGGCCCAGAACTCGGTGGCGGTGAAGATGGTCGACCCCG
TGCTGATGCAGACCTTCACCGCCCAGATCGACGCCCTGGGGCTGGATCTGCCACCCGCCG
CCATCAAAATCGGCCTGCTGCCGACCCGGCTGCACGTGGAGGTGCTGGCTCGCCGACTGG
CGGCCACCCCGGCCCCCTTCGTGGTCTACGACCCGGTGGCCATCGCCAGCACTGGCACCC
CCATGGCAGAGCCCGGCATGCTGGTGGCGGTGCGCGAGCACCTGCTGCCGCGCCTCTCCT
TGATTACCCCCAACGGTCCCGAGCTGGAGGCCCTGACCGGCCTGCCCGCCACCAGCCCCG
AGCTGGTGCGCCTCGCCGCGAGGCGGCTGCGCGAACTCGGCGCCCGCGCCGTGCTGGTGA
AGGGGGGCCACCTTGAGTGGAGCGGGGAGCTGTGTCTGGACTACTACCAGGACGAGACCC
GCGAATTCTGGCTCGCCGCGCCGCGCCTCGATACCCGCCACGGCCACGGCACCGGCTGCG
CTTACGCCAGCGCCATCGCCGCCGTGGTGGCGCAGGACTACCCGGTGGAAGACGCCATCA
CCCTGGCGCGCGCCTACCTGCAACAAGGGCTGGCGGCGGCGCAGGGGGTGGGGGCGGGCC
CCGGCCCCATCGCCCACCTGGGTTGGCCAGCCGATCTTGCCCACTTCCCCCGTGCCGTAT
TGGCGGGCTCAACCCTCGATCGCCGCTTCGGACTTTATGAAGCGAGTGCCGCCCGCCTGC
CGCAGGGCCCCTTCGCGCCGACCGAACAGAGCCTCGGCCTCTATCCGGTGGTGGATTCGG
TCAAGTGGCTCAAGCGCCTGCTGGGGGCCGGGGTCAAGACCATCCAGCTGCGGATCAAGG
ATCTGCCCGCCGCCCAGGTGGCACCGGCCATTCGTGATGCTGTGGCGCTTGGTCGCCGCC
ATGGGGCGCGGCTCTTTATCAACGACTACTGGCAACAGGCCATCGAGGCGGGTGCCTGGG
GCGTCCATCTGGGGCAGGAGGACATGGAGACCGCCGATCTCGCCGCCATTCAGGGGGCGG
GGCTGCGCCTTGGCATCTCCACCCACGGCTACTTCGAGCTGATGCGGGCCCGCGAGCTGG
CCCCCTCCTATATCGCACTCGGCCATATCTTCCCGACCAACACCAAGGCGATGCCTTCGC
GCCCCCAGGGGCTGGAGCGGCTGTACCGCTACCGCGCCCTGATGTGCGACTGGCCGACGG
TCGCCATCGGCGGCATCAGCGAGGAGCGGGTCGCGGCGGTCAAGGAGAGTGGGGTCGGCA
GCATTGCGCTGGTCTCGGCCATCACCGCCAGTGACGACTGGCAGGGGGCGACCGAGCGAC
TGCTCGCTGCCGTGGGGGCGGGGGATGAGCCTCGCTCGGCCACTGACATAAGAGAGGTGG
ACCATGCGCTCTGATGCCGCGTCTCTCAGTGACGAAGAGTATCTGCGATACGGCCGCCAG
CTGATGCTGGCGGAAGTGGGGGAGGCGGGGCAGGCGCGGCTCAAGGATAAATCGGTGCTG
ATCGTGGGCTTGGGCGGGCTCGGCTCGCCGCTCGCCCTCTATCTGGCCGGGGCTGGTGTG
GGCACCTTGTGGCTGGCCGATGGCGACACGGTGGATTCCAGCAATTTGCCGCGCCAGATT
CTGTTCGATGTTGATGCGGTCAACCACTCCAAGGCGGAGCTGGCCCGCGAGCGTTTGGCC
GCCCACAACCCGCTGGTGGAGCTGATCGCCATCAACCAACGGCTCGATGCCGCCAGCCTG
CCCGGTTTTGTGGAAGAGGTGGATCTGGTTGTCGACTGCTGCGACAACCTGGCCACCCGC
CAGGCCATCAACGCCGCCTGCGTGGCCCAGGGCAAACCCTGGGTCTGTGCCGCCGCGGTG
GGCTGGCAGGGACAGCTTATGGCACGAGTAAACAGCGATCACGCCTGCTACGCCTGCCTC
TATCCGCAGGATACGAAAGTCAGTCAGAGCTGCGAGACCAGCGGCGTCACCGGCCCGCTG
GTCGGGGTGATGGGTACCCTGCAGGCGCTGGAGGCACTGAAACTGTTGCTCGGCCTGCCG
AGCCCGGTCGCCGGCACATTGCGCCGCTTCGATGCGCTGGCCCATCAGTGGCAGACCCTC
ACTCTGGCTCCCGACCCCGACTGTCCGGTTTGCGGGCCGCACAAGGAGATCACTCCATGA
CCTTGACCATTCGACTCAACGATAAAGCCCAGCCGCTGGCGGCAGGGCAGAGCGTGGCCG
ACCTGCTGGCTTCGCAAGGAGTCAACCCACAGGGAGTGGCGGTGGCCCTTAACGGCGCCG
TGCTGCCCCGTGGCCGCTGGGCCGAGACCCGTCTCAATGACGGGGACGAACTCCACCTCT
TCACTGCCATTGCAGGAGGCTGACATGCTCAAGATTGCCGATCACACCTTCTCCTCGCGC
CTATTCACCGGCACCGGCAAGTTTGCCCGCCCGGATCTGATGGCCGCCGCCATCGAGGCA
AGTAGCTCCCAGCTGGTCACCATGGCCATCAAGCGGCTCGAACCGGGCAAGGCTCACGAC
GATATCCTCACGCCCCTTCGGCAACTCGGGGTGAAGCTCTTGCCCAACACCTCGGGCGCC
AAGACCGCCGCCGAGGCGGTGTTTGCCGCACACCTGGCCCGCGAGGCGCTGGGGACGAAC
TGGTTGAAGCTCGAGATCCACCCCGACCCTCGCTATCTTCTGCCCGATCCCATCGAGACG
CTGAAAGCCGCCGAGCAGCTGGTGAAAGAGGGCTTCGTGGTGCTGCCCTACTGCGGCGCC
GACCCCGTGCTCTGCAAGCGGTTGGAAGAGGTGGGCTGCGCCGCCGTGATGCCGCTCGGG
GCGCCCATCGGCTCGAATCAGGGGCTGGTGACCCGGGAGTTTCTCTCCATCATCGTCGAG
CAGGCCAATGTGCCTGTGGTGGTGGATGCGGGCATCGGTGCCCCGAGCCACGCTGCCGCC
GCCTTTGAGCTCGGCGCCGACGCCGTGCTGGTCAATACCGCCATCGCGGTGAGCGGCGAC
CCGGTCGCCATGGGCCGCGCCTTCGCTTTGGCCTGTGAGGCAGGCCGTAGCGCCTATAAG
GCGGGCCTGGGGGCGCGTGGCGTGCAGGCCCAGGCTTCCAGCCCGCTCACCGATTTTCTG
GGGGCGCTATGAGTCATGATGCTGGCTCGGGGCAAGAGCCAATGGCCATGCCCTCTTTCT
CGGTTTTTCCCGAGGCTGATGTGTTTAGCCCCCCTCTCCCTCTGGGAGAGGGGCTGGGGG
TGAGGGCAGAGGCAGATTCGGTGCTTGAAGGGGGCGAGCCCTGCACTCCTCCCCCTCCCA
AGGGGGAGGCCGGGAGGGGGTTGGATTTTGCCAATCGCTGGCAGGAGCTGGAGTGGGACG
ATATCGGCATGCAGATCCGCGCCAAGACCGCCGCCGATGTGGCGCGAGCGCTAAGCGCAC
CCCGCCGCACCCTGGCGGACTTTATGGCGCTGATCTCGCCAGCTGCCGAGGCGTTTTTGC
CGCAGATGGCGGCCGAGGCCGAGCGGCTGACCCGCCAGCGTTTTGGCAACACCATCGGCT
TCTATGTGCCCCTCTATCTGTCGAACCTGTGCGCCAACGACTGCACCTACTGCGGCTTCT
CCATGAGCAACCGCCTCAAGCGCAAGACCTTGAATAGCGACGAGATAGAGCGCGAGTGTC
TGGCCATCAAGGCGCGCGGTTTCGACAGCGTGCTGCTGGTGACCGGCGAGCACGAGACCA
AGGTGGGGCTCGCCTATTTTCGCGAGGTGATGCCCATCATTCGCCGCCACTTCAGCACGG
TGGCGATGGAGGTGCAGCCCCTCTCGCAAGACGAATATGCCGAGCTCAAGACCCTCGGCC
TCGATTCGGTCATGGTCTATCAGGAGACCTACCACGCCCCCACCTACGCGCGCCACCATC
TGCGTGGCAACAAGCGGGACATCGCATGGCGCCTCGCCACGCCGGATCGGCTGGGCCGCG
CCGGTATTGACAAAATAGGGTTGGGGGCGCTGATCGGTCTCTCATCGGACTGGCGCGCCG
ACAGCTACTTTGTCGCCGAGCATCTGAGCTGGCTTGAGCGCCACCACTGGCAGAGCCGTT
ATTCGCTCTCCTTCCCGCGCCTGCGCCCCTGCACCGGCGGGCTGGAGCCTGCCGTCATCA
TGTCGGATCGCCAGCTGGCCCAGCTTATCTGCGCCTGGCGCCTCTTCTCGCCGACCCTGG
ACCTGTCCCTCTCCACCCGCGAATCGGCTACGTTTCGCAACGGCGCGGTGCGTCTCGGCA
TCACCCAGATGTCGGCAGAGTCGCGCACCCAGCCGGGTGGCTATGCCGAGGGAGATGCTG
AGGAGCTGGAGCAGTTCGCCATCCACGACGACCGCCCGGTGGGGGAAGTGGCCGCCGCCG
TGCGGCAGGCGGGGTTGCAGCCGGTGTTTAAAGACTGGGAACCCTTCTTGGGACGATAGG
GGCGGCCACGCCCCCCTTTGCCGGTGGCATCCGGGGCGTTCAGCCAGACTCCGTGCCTGT
GGCAAGCAGGCACGGCTGCACCGTGCAATCGTAGGGTCGATTAGCCGGTAGGCGTAATCG
TCCGTTCCGAGGCATGCCGTTGGCGGCAGGAGCCGTTGTGTGGTGGCACGGCTTTGCCGC
GCAGGATGCGAGGCCGCTGGCCTCGACGGGGTTTCGCCCGCCCTTCGGGCTGGAGCGAGT
AACTTTTCTTTGCGTGGCCAAAGAAAAGTCACCAAAAGAAAGGCCACCCCCGCCAATCCG
ACCGCTACGCGGTTTCCCTCGGGTCAGGTGCAAGGTCGGACGGACCGCCGCAGACGGCAC
ATCCCTGTGCCGGCTGCGTCTGCGCCATCATCCCTGATGGCGCTCCTGACCTTGCTCCTT
CCCCTCGGCGGATTGGAGGGGGAATCAAAACCTCACCCGCTTTTGGTCAGTTAGCATGGG
CTAGCTGTAATGTCCGTTCATGTCACACCTCTCAATATCAACAGGGAAATAGCCCCAACT
ATCTGATATATGGCGTAGTATCGGAAATAACTGACTCTGGATGAGGCTTTCAAACTAGCG
AAGAAAGACCCTCCAGCGATTCCAATACACAGGTTTCTTGTTCCTATGACGTCGATGTTT
TACCTCCCGCGCAAGCTTTCTGGCGATAGCCAGATATACACAGAAGCAGAGCTATTGGCT
GCTTCGAAGTTTGTTGTCGTCTTGGCGGAGCCTGGTGGGGGAAAAACCGAGCTGATGGAA
AGTCTTGCGCGGCAGTTGGGGACAAAAGCCGTAACCGCAACCCGATTCCGGCATATGGGG
GCAGAGGTAGAAAATAGTCCACTGGTGATCGATGCATTCGATGAACTGGCCAAGATAGAT
CAGTCAGGAATTCACTTAGTTCTAGCTAATGCCTGTAAGGCAAAAGCAACGCGAGTCATC
ATTTCAAGCCGTTCCAGTGAATGGAGCAATGCAGATACCCAGTCATTCAGAGAGTTTCTT
GGAGAGCAACCTCTGGTCGTTAGACTGTGTGAATTTGGTGAGAGCGACCAGCAAGCTATT
TTCCTGCATCACTACCCAGAAGAGAACTTCATCGCCTTCCGTTCAGAAGTAATTCGATTT
GAACTGGAGCCATTGCTGCCCAATCCCCTGTTCCTGCAACTGTTTGCGGGCGCCTATATC
GAGAGCGATAGACATTTCATCGACAAGCGATCCATTTTCAGCACGGCAGTCGAGCGTTTG
GCCAAAGAGGCCAACACCAGTGTCAGGAGCGCAGCCCACTCTCTGACCTCACAGCAAAAA
ATTGAATTGGTATCGGAGGTATTCGCCAAACTGCTGCTGTCCGGGGCTGAGGGGGTCAGT
ACTCAGGATGCCACGGCAGATCGGACCTACCCGACGCTGGTATCATTGCTTCAACCTATC
ACTTCCAGAAACGAGATTTTGGCAACCCAGCTTTTTAAACCGGGTGACCGAGTGGATCAA
CATCGTCCGGTGCATAAGATCGTTGCCGAATATTGCGCGGCGTACTCTCTGACTCAACGG
ATTGCTGATCCAACCAAGCCACTGATGCTTGCAAACTGTTTCGCTGTCATCGCGCCCAAC
AATACGGTGCGAGATGAATTACGGGGGCTATTGGGCTGGATGGCGGCACTGGGTAACCGC
GCTATACAGGAAGAGGCCATCAGGATCGACCCTTATGCTGTGCTGGCCAACGGAGATCCT
TCCCAATTGTTCCCTAGCTCAAAACGAATGCTGTTGGAGCAGTTGAGGAAATTTGCAGCT
CAAGATCCCTACTTCAGGCGGGGTGATTACTGGCGCAGGTTCAGCATCGCTGGTTTCTTC
ACGCAAGATGTGGCAGGCGAACTAAAGCCACTGCTAGCAACTGGTGATGAAGGACATTTG
CGCGACTTGATTCTTGAATTGCTGGCGGGGTCTTCGGCAATCGATTCACTGCAAGATGAA
TTGCTGCAACTCGCTCTAGCTTCGCAAGAAAGCGCCCATACACGCATTCTGGCAACGAGA
TGCCTGCTCAAGATAAAAGGCCGCGATCACCACGCAGACTTGGCCAGTCTCATGATTGAA
GCGAGTGAAGTATCGCTGGCGATCGCGGCAGAAATCATTATTAAGCTGGGTTATCAAACA
TTCGAAAGGCAGTATTTATCTGATTTCCTTCTGGTTTGTGCAACGCTCTATCCTGGCCAC
CAAGAGCAAGAACGAACTATAGGTGCTCGCTACTTTATCAAGAATTTCATTGCCGAAATT
GATCTGCTAACTACTGAGTGGTTGTTGGATGAATTGACCAGAGACCTTGCCTGCCATTGT
GGCAAAGAATACTACGAATGTGATTGTCGCAATGGTATAAGCAAGATCGTTGGCTTACTA
CTTGATCACTATTTTGATATGGCTCAAGCACCATTTGACCCAGTGAAAGTTTGGCGGTGG
ACTCAGGGGCTTAATTTTCATGGAAGTAAGAGAGCAGATGAAAGCAGCTCTGTTCGTATA
CTGTCTACAGACCACCTTTTACGACAAGGTATTATCGCGCAAGCATTTTCTAATTTAACT
GATGCAGACGAGATTCATCATACTCAGTTATATAATTTCAGCTGGCATGGTCACTCCGGC
CTCAACCTTCAATCGATAGATTTTAAGTTCATAGTAGACCTTGCTTTTGAAATGGAGAAT
GTAACTCTGTGGGCGTATTTCATTGAACAACACCAATATTACCGTAGAAGTGAAGAGCGA
GGGAAGAATTCTCTCAGGCAGCACATGCGTGAACAAGCATTGTTAAAACCAGCGCTTATG
CGAGTGTGGGCAAAGTCTAACAAGGTAACTAAGGAACAGTTCCAACGGCATCGTCATGAA
TGGCTACGCAAGAGATCAAAAGTATTAGGCCGCCGAGACAAAAAACAGACGGCGTTACAC
TCGGCCAATATTAAGTATGTACAAGAAAACAAGGAGTTAGTGGAAAGTGGCCGTCATTGG
AGTCTTTTGATTCGTTTTTCAGAGCTTTTTTTGATGGCACCAGACAGGATTGAACTTGAA
TTTGGGGATAAGGTGATTGTTCACAATGCTCTCCTAAATTGTCTGGATTTTATTTCACCC
CATGTTCCAGGATTAGAGAAACTAGCAGAACTGCAGTGCGCCTCCCAGTCCCTCAATGTT
GAAACGGTGCTTTATGCAGCCTGCATTCAAATACTTCGAGTAAAGGGTAATTTAGAAACT
GTTGATTATCGATTATTGGGTGCATTACGAACCAATATAAACATTGGCTATAGCGCAATA
TCAAAAGAGGAAAGAGATCTCCTTAGAACTGAAGTGGATCGTCTCATATTTCCCGTTCCA
GAAAAAGCAGAGCGCTTTATTCGACAGTATTTAGAGCCACAACTTGCTCATAGAACATGC
AACAATACTGAGGTTTGGATATTAAGAAGAGACGATAATTTCAGCCATCTACGCGCATCT
CTTTCAATTGAGTGGCTCCAGAATTATCCCGAACTAAATCTTTCTACATTGAGTGAGCTT
TTTGACATCGCAGCTCAGTATGGAGATCGTACTGAATTGAATGAGGTCATTGCTAGTCGC
TGTAACGAGTTAATGTCGGCATGGCCTTCCTTAACAGATAATGATGAGATCGAGCAGAAA
CGTACATTCTGGCTATTAAGAGCGTTTTATTTTATTGATGATACACCTGAACAATTTTGG
GGCTGGCTTAAGAGAGACAGAGACACAGTTCTACTTTTCTATAGATTCTCTAGCAGCATA
AACAGGAGTGAATATCCAAACTGGCCTGCCTTAAGTGCAGGTAAAGCATATAAAATATTA
GATGAGTTTATTGAACGATGGCCAAAGGTAGAGTTGCCTAGTGGCTGGGGAAGTGACAGT
CCAGCAGATGAGAAAGCCTATCGCTTTTTAAAAGAGTTACTCTGGTCATTCAATACAGAT
GATGGAGCATCATACATTAAATTGTTGCTCGCTGATCCTCGCTTTTCCGACTTCCATATG
GATTTGCAGAGCATCTATGCCACCCAAATAAGGAAGAGGGCATTGCGAGATTTTACTCCT
CCGTTGCCACAAGAAATAATCAAGCTGCTGGATGGTAATGAAGTCGTCACGGTGGAAGGC
TTGCGCAAGCTGGTTCTTTACGAGTTGCAACTATATCAACAAGATATAAATGGGGGAGAG
TTCAATTCAGCAGAGCGCTTTTACGAAAAAGGTGAAAGGCTGGATGAAGTTCGTTCAACC
GAAATCATTGCTGAACGTATCAAGTTGCGCCTTGAGCCGCAAAACATCACAGTCACACCG
GAACATCAGCTAAAAGATCGAAACCGGAGTGATTTCACTGTCACCAAGATGATTGGTGGT
CAGAGACGGCTCTTGGTGACGGAGGTCAAGGGGCAATGGCATCGAGAGCTTTACACGGCC
GCATCAGCCCAGCTTTATGACCGTTATTCCATCCACCCGGACGCTGAACAGCAAGGCATA
TTTTTAGTTATCTGGTTTGGTGCGAATGAAGAGGTTGCAGGACGAAAGAAGCACGGAATT
GAATCTGCCCAAATGCTGAAAATAGATATTGAAGCAAAACTCCCCGCCGAGTTATTAGGG
TTAATTGATGTATTTGTGTTGGATGTTTCTCGTTCATGAGTGGTCAATCTGGGGGAGGGA
ATCTTCTCGACACAGTGAGGGTCTGTGGGGTGATGTTGCGTGGCTGGAATTCACATGAAG
CCTGTGTTGTGTTCTTGTCCTGCTTTGTACACCTGTCTGGGCCAATCCCTGTCGCCTGAT
TGCCGGCTGTGCATCGACCCCGCCGGGGTTTGTCTCTAGCATAAGGAGGATGCGGGGCAG
GAGCTCCGCCATGCGGGCGGTGGTTGATGCCCGTTTACGGACTTCTGGCGGAGAGAAAAG
ATGAAGCTGCGTTCCTTGTTGATGGTGGGGGCCCTGATGCTGGGCGGTTGTGCGGTCAAT
CCCTACGGTGGCACTCAGGCCCCGGTGAGCGAGCCGGATGCCCCCGTGGTGCAGCCGGAC
AAACCGGTAACTAAGCCGGATGCCGCGGCGCCGCTGCCCAAGCCGGTGGCGCCGACCGGG
CTGGCGCTGGCCATGGCCGATGCGTTTGTGCAGGCCCCCGAGGTACGGGAGCTGGCGCAA
ACCGGTCAGCCGGTGCTGCTGCTCACCCCGCCCCAGAACGGCACCGGCGAGCCGGTGGAC
ACCCGCGCCATGGCGGCTGCCATGAGCAAGCGCATCCAGAGCAAGAGCGGTTTTCGCTTT
GTCGACCCGGGTCAGGTGGCGGCCATCACCGGCCAGCTGGAGTATCAGCAGGGCAGGATG
AACCCGGCCTCCCTGGTGCGGCTCGGTCGCCAGACCGGCGCCGGCTACATGCTGTACGGG
GATCTGGTGGCCGAGGGCAGCCGCTATCGGCTGTCGATAACCCTGATGGAGCTGCGCAGC
GGCGAGCTGCTCTGGAGCGGCAGTCGCTCCGCCAGCCACTGAGGATGCCGAAGGGCTGAC
AGGTTTGTCAGCCCTTCACGCTTTGGGCGGGGCCAGCAGGTTGAGGTAATCGAGCAGCGA
GAAAGGGTGTGCAAAGCCCGTCAGCTTGGCCAGCCTGTCCAGCTCTATCTGTCCAACTTG
CTGTAACTGTGCCTGCTGAGCCGGCGTGAGCGTCGTGGCTCTTGCTTTGATCAGGGCATC
GAGCAAGGTGCGGTCTCCGGCGACTGCCTGATGAAACGCCTTGATCGCCAGCGCATCTAC
CTCTGCTGCGGTGCAGCGTTCCATGCTCTTCTCATGCAGGTAGACAAGCACAGTCACCTG
CTGCTCTCTTTCCAGCAACCAGAAGCGATCCTCTTTGGGAGGCAACGCGGGTTTGTGGCG
GGCCTTGCTTGCCTCACAACGCGCAAACGCCGGATCCAGATCGTGCAACGACAGGGCCAT
GGCGTTCTGGCTTGTGGTCAGCAACAGACACAGTGCACCCAAGGCCGAGCTGAGGAGCTT
GGGTTTGGCCTTGCCCTTGCCCTTGCCCTTGGTGGTGAGTGGCGACAGCGACCTCATACC
TGCTTTTTCAGAAAATAGGTGGTATGCCCAGGTGGCATGTCCGGCAGTTCGCCAAAGACC
TGGTAACCCTGCTTCTGGTAGAAGGGCAGCGCCTGGAAGCTGGTGGTTTCCAGATGGAAG
TTGCTGATGCCCTTGCTGCGGGCGTACTGCTCCATGGTGGCGAGCAATCGACCGCCCCAG
CCATCCTGGCGGATGCGCTCGTCAATCCAGAGCCAGTCCACGTGCAGCCAACCCCACTTG
AGGTCGGCGGTGATGCCGCCGTGCACCTTGCCCGCTTCATCCTTGATAAAACTGGCGATG
TGCTCGCGCAGGTGGGTGCCGGCCTGGCTGATGTTGTAGCCCGACAGGCCGATGCGCAGC
GCGTCGATATCCTGCTCGGCGGGGGATTGGGGCGGGGTCAGGTGCATGGTCTCTCCAGAG
CCGGGTAAAGGGCCTCTATCAATAACCGTTCAGACTCAATGCGGTCAAGTGATTGCCCGA
CCTCAATGGCTATCAGTTTGCTGGGCGGGCAACTCGCGTCACAGCTGCGGGAAGTAGCAG
GCGGCCATGTCGACCGGGTGATCGGGGCTGCCGGGCAGGTAGAAGTGCCAGCCCGCATCG
GTGAAGGCGCGCAGCTCGCTCTCCACGAACTTGAGGGCGAGGCTGAGGGCCTGCAGGGCA
TCGACGCCATAGATGAAGGTCTTGTTGCCAAGGCCGTCCAGCTTCACCTTGCAGCGCCAG
TCACCGCCGGTGGACTTGGGATCCGGCTCGGGGGCTCCGATGGCAATCTTCACGGTCAGC
TGTTCTCCCTCGATGCTGATGGCATCGAAGCGCGCTTTCACTATGGCTCTCTTCATCTGG
ACGATCCTTTTCCGGGGCCGGCGTCTGCCTGGCCGGGCTGATGGGGGGTGAGTCGGCCGG
GAGGGCAGACTCAGGAAGGTCAGCCTAATGGATGCGGGCGCCACAGACAACGGGCGCAGC
GGCGGCTTGTGAGGTGGCTTGAAGATCCATTATTGCTGCTCTTTTGATCAGCGGGCGGCG
GGGCAAGCGCTATTTTCCCGCATTGCTTGATGCGCATCCATGAATGGCCGGATTCGCTGC
TGGTTCGGCGCCGCACCCGGCACGATAATTGGGGCAGGCGGCCAGCCCGGCGTGCGCCTC
TCGTCCCCCGGATCCAAGGAAACCGTATGGCACTTTCGGTCGAGCAATTATATGAAGTGA
TGGCCCAGCTGCCCGATCCCGTCTTCATCCTGAGCGAAGACGGTTACTACATCGAATACA
TCGGCGGGGTGGAGCAGCGATCCTATCAGGATGGCAACCCGCTGGCGGGCAAGCGACTGG
CCGATGTGCTGCCCGCCGACATGACCCGCTGGGTGATGGAGCAGGTGACCCTGGCGCTGG
ATTCGGGCCAGGTGCAGGTGGTGGAGTACGAGCTGGCGGCGGTGGAGGTGGAGGGGATCG
ACGCCTCGGTCGGGCCGCAGGGGATGCAGCGCTTCGAGGGCAAGATTGCCCCGCTGCCCT
CCCGCTATGACGGCAAGCGGGCGGTGGCCTGGGTGACCCGCAACATTACCGGCCAGCACG
AGCTGCAGCAGCGGCTCAAGCTGCAGAGCGAAACCGACCAGCTGACCGGCCTCTACAACC
GCCGCTATTTCTTCGAGCACTGCCGGCAGCGGCGGGAGAGAGAGGCCCCCTGCAGTCTGG
TGATGCTGGACATAGACCACTTCAAGCAGATCAACGATCGCTTCGGCCATCAGCAGGGCG
ACCGGGCGCTGCAGCGCTTCTGCGACTGCGTGGCCGCCCAGCTGCGGGCGGACGATCTGT
TCGTGCGCAGCGGCGGCGAGGAGTTTCTGATCCTGCTGCCCGGCATGAGTGAGCCGGATC
TGCAGGCGCTGGCGGAGCGGATCCGGGCCGCCGTGGCGGCGCTGCCGGCGGATCCGGTGG
CCTTTACCGTCAGTCTGGGCACCACCCTGGTGCAGCCGGGGGAGGAGATCAACCAGGCGC
TGGCCCGCGCCGACGAGTGGCTCTATCGGGCCAAGCGGGCGGGTCGCAACCGGGTCGCTC
ACTGCCCTGTGGGTGGCCGTCGTAAGGGGGCAAAACAGGGGAAGCCAACCCCCTGATATA
TGGCGGCAGGACCGGCACCAATATATTGGCGGCGGTCGGGGCCATTCATTGCATAATTGG
CTGATATTGCCGGGCTGATGCTGTTAATATTAACGGGCCACTCTCTGGCCTTATTCAAGT
CGTTGAGCAACTCATCGAGGTTTTGTCGTTATGTTATCAGACGGAGCTGAATTGATTATC
TTGAGGCCAAAATGACACATCTTATTTTCTTTTGAAACAAGCTGATTCAAACAGTCATGA
ATTATTAACCTTGACCTTTATGGCGATTTCAACGATGGTAGCGTGGCATCCCCGTTTCCT
CTTGGTGATCATGTTGATCGCAGGCGGGCTTGTTTTTTCTACGATCCGGTCGATATGCCG
CGGCATGTCGCCACGCCTAATTACACGGGCCAATAAAATATAAGATGACAGATTAATAAG
GTGTATATCGCAATGAGTGTTGCTATTGCTGAGAAGAGTAATTCCGCATCAAAGTTGAAA
TGGGAGAAAAGTGATTCGGTATGGACCATGGGCTTATATGCCACTGCGGTCGGTGCCGGT
ACACTGTTTCTCCCAATTACCGTTGGCAGTAATTCGCCAGTTATTTTGCTGTTTATATTA
TTGATGGCATTTCCGCTTTCTTATTATTCCCATCGGGCATTGAGTCGTTTCGTATTATCC
AGCTCCCATCGGGAAGGGGATATTACCCACGTGGTGGAAGAGCACTTCGGTGCGCGGGCA
GGCAAGCTGCTGATGCTGGTCTACCTGATGGCCTTCTACCCCATCATTCTGGTCTACAGC
ATCTCCATCACCAACGCGATCCAGAGTTTTGTGGTGCACCAGCTGGGCAATGCCGAGATC
CCGCGCGGCCTGCTGGTGCTGGGGGTGATGCTGGGGCTGCACCTGGTGCTGCTGGCGGGC
AAGCAGATCGTGGTGTCGGCCATCAGCGTGCTGGCCCTGCCCATGGTTGCCTTCCTCATC
GGCCTCTCCATCTATCTGCTGCCCCAGTGGAGCCTCTCCTATTTCAGCGAGAGTCAGGGG
GTGGAGTGGCGCGACCCGGCGTTCTGGAAATCCCTCTGGCTGATCGTGCCGGTGATGGTG
TTCTCCTTCAGCCACGCCCCCATCATCTCCTCCTTCAGTGCGGCGCAGAAGAAGCGCTGT
CAGGCGAGCGCCGACCAGCGCGCCAAACGGATCATCAAGTGCAGCAGCCTGCTGATTTGC
GGCAGCGTGCTGTTCTTCGTGGTGAGCTGCGTGATGAGCCTGAGTCAGGCCGAGATGGCG
CAGGCCCGCATCGACAATATTTCGGTGCTGTCGGCGCTGGCGAACAAGTTCTCCAATCCG
CTGATCGCCTACGTGGGGCCGCTCATCGCCATTCTGGCCATGTCCAAATCCTTCCTCGGC
ACCTCCATGGGGGTGAGCGAGGGGACGGTGAGCATGGTGAACGGAGCCTGTCAGGGGCTG
GGGCTGTCGCTGCGTGAAGCGACCATAGCGCGGGTCTCGTCGGTCATCCTGTTCGTGGTG
ACCGGGGTCATCACCTACTTGAACCCGAACGTGCTGGAGATCATCGAGAAGGTGAGCGGG
CCGCTCATCGCGGTGATCCTGTTCCTGCTGCCGGCCTGCTCCATCTATCGTCTGCCCGCC
CTCCAGCGTTATCGCGGGGCGAGCACCCTCTTCGTGCTGGTGATCGGGCTGCTGGCCATC
TCGGCCCTTATCTACGATCTGCTGTGACGGCGGATCCCGCACAAGTCAAAAAGGGCGACC
ATCTAGTCGCCCTTTTTCTTTGGGTAGCCGTTAGCCGAACAGGGTGGAGACGCTCTGGCC
GGCCATCAGCAGGCCGATGGCCAGCGCGCTGAACCAGACCAGGGTGGCGCTCACCAGCAG
GTAGCCGCTGGCAACGAACAGGCCGTCGCGCTGCAGCATGCCGATGGCCAGCAGCAGGAT
GGCCCAGGCCGGCATGGCGTTGGTGAAGGGGATGGCCCCGAGCGGCAGCATCAGCAGCAG
GGCCGCCAGCATGATCAGCAGACCGTTGCAGCGGTTGATGGTGCTGCTGCCGGTCAGCAA
CAGCAGGCGCGGGCGGATGAAGCGGTCGATGCGGGCCAGCAGATCCGCCCCCTTGTGCAG
GGTCGGCTTGAGCTGATCGGCGGCGAAGCGGCGCTCCATCAGGATGGCGGGCAGCCAGGG
CACCCGGTTGAGGGTGATGCCGATGCCGATAAACAGGATCAACAGGCCAAACGGGGTGCT
GACGCCGGGGATGGAGACCGGCAGCAGGAAGGGGACGGTGAGCAGCACGCAAAACAGCAG
CATGCCCTGTTCGCCGACCAGAGCCAGCATCTGGCGCAGGCTGATATGGCTATCCTCGAT
GGCGTGAGCGGTGGCCCGCAGGGTATCGGAGAGCTTGTTCTGGGGGTCGTTGAGTTGCGC
GGCAACCATTCCCTGTGTCCTTCTGGTGAGGGGCACCGGCCCACCATGAGCCGGTTGCCG
GCCAGCATACGGGGCAGAGGTTAATCGGGGATGAATAACGGGCGGGGCGGCCGAGTGTGA
TCCTTGCGGCGAAAACGGCGCGATACAGGCTGGGTTTAGGATAGGGGCCAGGGGGCTCTG
ATATGCTTGACGGGCACTGGTGCAGCGCACGGAGGAGCCGTGATGAAACGAGCAGGGATC
ATGATGATGGGGCTGTTGTTGCCGCTGGGGCAGGCCTGGAGCGCCGAGGGAGAGGCCGCC
CCCGGCTGGCAGGTGACGCCGTTCTTCGGCTACAGCTCGGCCATCGACTTCGAGGCCAAC
GACGACCCCCAACCGACGCCCGTCGCCACCCGGCTGGCGTCCTTGCAGGGGGAGCGCTCC
GGCAGCTGGGGCCTGTTCATCAGCAGGGAGGTGGACGACCCCGGCATGATAGAGCTGCTC
TACAGCCACCAGTCCACCCACCTCTCCCCCGATCAGCCGGAGCGGTTGACGGTAGACACC
CTCCACTTCGCCGGGGCGCTCACCCTGTCGGACAACCTGATGGCCCCCTATATCGGCGCC
GGGATCGGGGCGACCCGCTTCGCCGCCTATGACAGCGACGTCGCCCCCTCCATGTCGCTG
GCGCTCGGGGTGCAGCCGCGCCTGACCGAGCATCTGGCGCTGCGGGCCGAGGTGCGCGGT
TATGGCTCGCTGGTCAACGACAACAGCCAGTTTCTCTGCAACCCGGACCAGTGCGTGTTC
AAGGTGCGCGGCGAGCTGGTGACCCAGTGGCAGGCCAATATCGGCCTGACCCTGCGGTTT
TGAGCCTGATGCACCGCAGCGCCCTGCCGCCCCTGCCCCGTACACTGCCTTCGCTGTCGA
CCCCGCGGCTGCTGCTGCGGGCGCTTGATGCCGAGGACAGCGCCGATCTGTTCGCCATCT
ACGGGGATCCCCTGGTGATGCGCTTCGTCGGCGAGCCGCCATTTCCCTCCCTCGCCACGG
TGGCGCAGATGCTGGCGAGCGTGGAGCGGTTGCTGGCCGCCGGCGAGTCGCTGGAGTGGG
GGCTGGAGGCGCGCGACCGCAGCCGCCTTATCGGCACCTGCGGCCTGCACAGCTTTGCAA
ACGAGGCCGGTCTGCGCCAGGCAGAGGTGGGCTGCATGCTGGCTCGCCGACATTGGGGAG
AGGGATGGATGGCAGAGGCGCTGACGGCCCTGATCGCCTATGCCCGCCGGCTCGGCCTTG
CCACGTTAGTGGCGGATATCGAGCCGGACAATCTACCCAGCCAGCGGCTGTTTGAGCGGC
TGGGCTTTGTCTGGCAGCAGGATGGCAGCTACCGCCTGGCGCTGGGCGAGGGGATCACAG
CAGACCGCGGGTGAGGCGGCTGAGGGGCTCGTTGACGTCGAACAGCTTGAACTGCACCGC
GCTGGCGCCCATGGCGAGCACCCGTTGCTCGTGCATAGTGGCGTAGGCGAGGGCGCTCGC
CTCATCCTCAAACAGATAGATGCCGCCCGCCTCGCCGGTGCGCGGGTTTTCGGTCCAGAT
CTTGGAGATGAAGCCCGGCTCCTTGGTGATGGACTCGGCCAGCGGCATGGCCGCGGCGGT
GAGGGCCGGCCCCATCAGCTCGGCGGGGAAGTTGAAATGGATCTGCAGCAGGCTGGGCAT
GATGAACCTCTTGTGGGAGTTGAATGACGGAGCCCGCATCATAGGAAGCCGGCATCTTGG
CTGCAATAAGGCACATTTTCGTGGCATAGTTACCGCAAAGTAACCACTCGCGAGCCATCC
CTTGTCCTCACTGCCCTGTCCCGCCTACCGGGTGCTGCGCCTGCTGGCCGGCAAATGGAA
ACCGGCCATTCTGTTTCATCTGCGCGAGCAGACCCTGCGCTTTGGCGACCTGCGCCGCAG
CCTGCCCGAGGTGAGCCAGAAGGTGCTCACCGCCCAGCTCAAGGAGCTTGAGAGCGACGG
CGTCATCATCCGCACCCTCTACCCGGACGTGCCGCCCCGGGTGGAGTACAGCCTGAGCCC
GCTCGGGATCGCCCTGATCCCCCTGCTCCAGCAGATGCACGACTTCGCGCTGAGCCACGG
CGATCTGCTGGCGCTGAGCGAAGCGGAGGCGGCCCGCGAGGAGCCCCATCCCGCCGAGCG
CCGTTAAGCCTGCGCCGGCCAGACCATTACCCACTCGGCGCAGCCGGTGTGGGGATCCAC
GGCGTCGGCCGCCACCTGGAATCCTTGCGCGCGATAGAAGTCGCACGCGGTCCGGTTCTG
CTGATAGACCTGCAGCCGCAGGGTCGGCAACTGCCCCTTGGCGTGCTCGAGCAGGGCCTT
GCCCAGCCCTTTCCCCTGCTGCGCAGGGGCCACGAAGAGGGCGGCTAGGGTGCCCTCGTG
CAGGGAGTAGAAGCCCAGTACCTGCTCACCCAGGCAGAGCACCTGGCTGTCGGCGGCGGG
CAGATAGATCTCCCGCATCGGCGCCAGGTTGGCGTGCCAGTAAGCGGGCTCGATGAAGTG
GTGGGCCTGCAGGGAGGCCTCCAGCCAGATGGCGAGGACGGCCTCGGTGTCGGCCGGGGT
GAAGGGGCGTATCTGCATGGGTGTCTCGTCTGGATTCGTCAAATGAGGGGCATGGTAGCA
GCACAGGCTCTGCCGTCACCCGCCAGCGGGCAAAAGTGGAGCCCTCGTAACAAAAAAGGC
GACCCGCAGGTCGCCTGTTGCCGTTAGCCGGCGTAGGGGAGGGAGGAGTGGTGCAGCACG
ATGCGCACCTTGCCGTCGTCCCCCTTCTTGAAGCCCCAGGTCTTGTCGACCGTGGTCTGC
TTGTTGTCTCGGTCGGTCAGGTGCACCTTGCCCATGGTGAGGGCCATGTCGCCGTTGATG
TAGACGGCGGCATTGCTGTAGTCGTAGCTCTGCCAGTTCTTGAGGGCAAAGCCGCTGTCG
GCGGGATAGGCCTTGTTGTTGCCGACGAAATAGGCCAGCGCCCCCTCCCGGTTGATGCGA
AAGGTCTGCTCGCCGCCGGCCAGGGTCGGCTTGAACAGTACCGGCCCCTGAGCGTAGCCG
TAGGCGCTGTCGAGCACGGCGCCGGCGGTGGCCCTGGCCTTGTCGATGCCGCCGCTGCGG
TAGTCGTCGCTGATCTGGATCAGGGCCTTGCCCCAGGCATCCTGGGCGGCCTTGATCTCG
GCTTCGGTGATGTTGTTGTTGGCGATTTCGGCGGCGCTGAGGGAGCCGCTGGCGGCGAGC
AGAACGAGGACAAGGCCGGCTTGCTTGGTAAACAGGGTCTTGGTGAACAACGTCATGGGA
TGATGACTCCTGGGTTCGCGTTTAAGGAGTCCCGGAGTTTATCTATCCGCGATGAATAAA
AATTGAACCCATCATTCAGCATCGAGTGGGGAGGGATCTGCCTCCCTCCCATCCTCTATT
CCCCTCAGCGGGCCCGCAGCAGCCAGCGACTGACCGGGATCGCAGCCAGCAGCCGATAGC
CGAGCAGGGTGAGCGCCAGCAGCGCCGGCACCTTCAGCAGCTCCCACCACAGCTGCTTGC
CCTGCGGGCCGAAGATCATCAGCCACACCACCAGCATCATGTGCAGGCAGTAGAGGCCCA
GCACCTTGGGGGCCTGGCGCTCCAGCCAGCTGCCCCGGCCCCAGCCGGGGTTGGCCAGCA
GCAGGCCGAACAGCCCCAGCGCCCAGGGAAGCGAACCCAGCAGGAAGTCGTGGCGGTTGA
GGGGGACGGCGGCAAAGCGCAGCAGGCCCCAAGCCTCGAAGGCGTAGAGCCCCATCCCGG
CCGCCATCAGCAGGGTGCAGCGCCTGGCATCCGGCTGCCAGGCGCGCAGGCGCAGCTCGG
CGCCGAGAGCCACGAACAGCAGGGAGAAGAAGGGGCCGTTGCGGGTCAGCAGGGCCCACT
CGCCCCCCAGCAGCGGCGGACCATAGGAGCCGCCGAGCAGGGCCAGCCCGTAGAGCAGAA
CGCCCAGCAGCAGGGCCAGCCGGGGCAGGCGGGCCTGCTGGCAGAGCGCCAGGATCAGCA
CTGCCAGCATCAGAGCGGGCAGGAACCAGAGGTGGATCATGCCGCCCACCCACCAGACGT
TGAGCGGATCCCCCAGCTGCATCTGCCACTGGCCTGCCATGGCTGGCAGGTAGCCCTCGC
TCACCGCCGCGAGGGGGTTGAAGGGGATCAGCAGGTAGAGCAGGCTCCACGCCAGCCAGA
GCCCCAGCAGCGGGCGGCAGTAGCGCAGCGCCACCGTCAGGGGGTGGCCTGCGGCGAGGG
CGGGTTGCAGAAAGTAGCCGGCACAGAGGAAGAACAGCGGCACCGCGAAGCGGCAGAGCT
GGTTGATGATGGCCCCGAGCAGGGGGTAGGGCGTGCCGTCCCACAGGGTGGGATCGAAGG
GATTGCTGAAGGGGGAGAGGTGAATGGTCATCACCGCCAGGATGGCCACCACTCGTCCGC
ATTCGATGCTGGAGATGCGCATGCTGCCTCTTGCCGCAGGGATTGAGGGCGCACCCTAGC
AGCCGCAGGTGCTCCCTATCCAGCCGCCAGGCCGGCAACTGTGAGCCCCATCGACGGCCG
GTTACCCTTTGTTACCCGAGGAGCAGGCAAGGTTACCGCCGCCGAGAGGCCGATCCCGTT
TTGGTGTCGGTAAAAGGGCTAGAGCAGGGCCACCAGCACTGTGACCAGGGCGCCCAGCAG
CAGCAGGGCGATGCCGCGCACGGCCGGGCCGTGCAGCTTGTTCCACATCAGCAGGCTGGT
GAGGGCCAGCAGCAGCATGGCCAGCGCCGCCAGATCCCCCACCAGCTGCCACGGCAGGCC
GGTGCCCATGCCACGGTGCAGCCGGTTGAGGCTGGCGGCGAAGTTGGCCTGTTGCAGTTC
GGTGTGCACCAGCAGGGTGCCTTCCACATAGCTGGCGGCCACGCTTTCGCTCAGGGTGAC
GCCGCGCATCTCCCAGCGGGCCGGCAGGGTGAGCGGGCCGTCGGGGGTGGGCAGGGTCTG
GGGCGGGGTGAGCTGGACGCGCCCCTCCTCGAACCCTGCTGCATAGAGTTGTTGCAGCAG
GCTTTTCAGCTCATCCGGGCTGGTCAGCGGCGCGCTCAGTACTATCTCTTCACTGGATTT
ATCGGTATGGGGGCCGGGCAGCGGCAGCACGGCCCTGTGTTGCAGCCAGAGGCCGGTGAG
GCCGTAGAGCAGCATCAGGGTGAGGGTGGCAAAGCCGGCCCAGGCGTGGATGCGGCGCAC
CCACTTGTTGTTGTGCAGGGGGAGTTTTCTGCGTCTCATTGCTCGGTGCTTCATAAAAAT
CTGGCCAGCAGGAGCTGGCCAGAGGGATCGGGAAAAGGGAGGGATCAGAAGCGGTAGGCG
GCGCTCAGATGCAGCTGACGGGGTGTGCCCGGCATGATCTGGGAGGCGCTGGTGGCGCTG
ACGAAGTAGTCGTGATCGGTCAGGTTCTCCACGCTCAGCTGGGCTTCCCACTGCTGCCAG
CGGTAGCCGGCACGGGCGTCGAAGCGGGCGTAGCCGGGCAAGGTGGTGGTGTTGGCGTTG
TCGGCGAAGCGATCGCCCACCGCGGTCACCCCGGTCTCGCCGAACCAGCCCTGCTTGCCG
CTCTGATAGCCGGCGAACAGCTCGCCGTTCTGGCGAGAGACGTTCATCGGCCGCTTGCCT
TGCAGATCGGCGTCGGCCTTGACCTGTTCAGCATCCTGGATGGCGATGCCGCCGCGCAGG
TAGAGCTCATCGGTCAGCTGGGCGCGGGCACTCAGCTCGATCCCCTCGGTGCGCTGCAGG
CCGGTGAGGATCACCTTGGTGGGATCCAGCGGATCCTTGCTGCGCTTGTTGTACATCTCC
AGCCGGTAGAGGGAGAGGGTGGTCGCCAGCCGGCCATCCAGCCAGTCGCTCTTCACGCCG
CCCTCGTACAGCCGGGTGTGCTGGGGATCCAGGTTGTTGTTCTTGTCGCCCGGGGTGATG
CCGATCAGCTCCCCGCCCACCGGGGTGAAGGTCTTGCTGTAGGAGACGTAGAAGGCGTGC
TCCTCGATCGGGTTCCACACCAGGCCCAGGCGCGGGCTCAGGCTGGTGACCGAGACGGTC
TCCTCCTTGTTGAGGTCGTTGCGGCGGCTGGTGACGGTGAAGTCGTCGCGGCGCAGACCC
GCCAGCAGGTGCCAGTCGCCCAGACTGAGCTGATCCTGCACATAGAGGCCGTAGCCGCGC
ACCTTGTGGTTGGCGTCGCTGGACAGCTTCATGGCGCCGTCGTAGGTGGGCAGGGAGCCC
GGATCATAGAGGTTGCCGGCCGGGATCGCGGTGGCGTTCTGGTAGAGCTTGGGGGTGCGC
TCCTGCCAGTTCTGCTCGAAGCCCACCAGCAGACGGTGCTCGACGGGGCCGGTCTGCAGC
TGGCCTTCGGCCTCGGTGTTGCTGATCAGGCTGTTGGCCTTGAGATCCTGTTGCCAGCGG
GCGCGGGTCACCTTGTCACCCTTGACGCTGGTGACATAGGTGTTGTCGAACTGGCTGTCG
AGGCTGGTGTAGCCCAGCTGCTGGCGCAGTTGCCACTGATCGTTGATGTCCCAGCTAAGG
CGCGAACGGGTGGACTGGGCCACATCGTCGATGAAGTCGCGGCGGGTATCGCTGTAGACA
TACTCCTTCGGCACGTCGGCCGGGCGGCCGTTGACGCCGGGGATGCCGCGATCCGGGGTG
CGGTCGTGCTCGTTGCGCTCGTACTGCAGCAGCCAGTTCAGCTTGTCGTTGATCTCCCAG
TTGACGGAGGGGGCCAGCAGGGTGCGTTTGCTGGTCACGCCGTTGCGAAAGCTGTCCTTG
TCTTCCTGGGCCAGGTTGAGGCGCACCTGCACCTGCTCACCCGCTTCACCGTTGAGATCG
GCGGCCAGCCGACGGCTGTCGAAGCTGCCGACCTGGGCGCTGACGCTGGACTCCAGCCCT
TTCTGCGGTTTCTTGCTGACCCGGTTGACGATGCCGCCTGTGCTGCCACGGCCGTAGAGC
ACCGCCGCCGGCCCCTTGAGCACTTCGACCCGCTCGGTGTTGCCAAGGTCGCGGGTGTAC
TGCATGTCGTCGCGAAAACCGTCCAGATAGAAGTCGTTGCTGGCGCTGAAGCCGCGGATG
TTGACCCCGTCGAAGCGGGTGTCACCGCTGGCGTTGACGCCGGGGATGCCGGTCAGGGCC
TCGCTCAGGGTGGGCTGGCCGAAGGCGGTCAGCTCGCTCGCCTTGACGCTGTCGATGGCC
TGCGGCACCAGCTTGGCCGGGGTGTTGGTGCGGGTCGCGGTGGCGACCTCTTCATGTTGG
CTGCGTTTGCCGACCACTGTCATGGTCTCGTCTTCGGCGTGTGCGCCGGCGCTCAGGGCC
AGCAGGGCGACACTCAGCAGAGTGCGCGGGTGGTGAGGTGTGTGCATGTTGCGTGTTGAC
TCTTGAAGAAGCGACCTGATGGTCTGAACTTGTTGATTTATTTGTAATTATTTTGTTCTA
TCTCATTTGAGAGGATGCTAATGATATTGATTTTCATTAGCTGTGCAATAGAAACATGTT
TTGACGATGGGGCTGGGTATCGGATGACTCGCCTTGCCGGCAGGGGGCTCTGTCGGCAGG
GTGACGGGAGGAGAGAAGAAGGGGGATGAGGGGCTCAGTGGTCGGCGGCGGAGGGGGCGA
TCCCGGCCAGCTGCTTGCCCAGCACCAGCCGCGGCGCCGGGTCGGTCTGCAGCGGGATAT
CCTGCAGCGGGGTGCCCTGCAGGTTGCGGTGGATGATGTTGGCCGCCATCCGGCCGAGGG
CCCGATAGCTGCTGATGGTGCCGACGGTGCAGCCGTGCTCCACATAGAGCTCGGCGCTGC
AGATGGTGGGGATGCCCGCCTCGTTGAGGGCGGCCAGCAGCTCGGGGGCGATGGAAAGCA
GGTAGCTGTCGGCGGCGAGAAACACGATGCTCTCTTTGGCGTCGCGCTGCAGCCGCTTGA
GCTCGTTGGCCAGCCGCCGCTTGTCCGGCGCGATGCGCCAGGTGGTGAGTTCCCACTGGT
AGCGCCGGGCCTCGCGCAGCAGCATCTCGCCGGTCAGCAGGGTGTTCTGCTCGCGCGGGT
TGAACGGCAGCAGCAGCCCCTTGCTGGCGGGCAGATAGCGGCGGGCGTTGGCGAGCTGCA
GCGCCATCGGCACCATGTTGCTGGTGCCGGCCACCATCCGGTTTTCCGTCTTGTCGTCGG
ACAGGAAGCCGGCCCCGACGGGGTCGGACACTATGCTGAAAATCAGCGGCTTGCGGTTGC
CCACCAGGCTCTTGACCATGGCCGTGGCGGTGGTGCCGAAGCAGTAGATGTAGTCGTAGT
CGGCGAGGGAGGGCAGCAGCTGCTGGCGCAGCAGGGTGGCCAGCGCGGTTCTGTCCTGAT
TGGCGTTGAAGGTGACGAAGGTGGGGTGATGGCCGAGCCGGTTGAGCTCGTCGCGAAAGC
CGCGCTCGGCGTCCGTTTCGCCGCGCCACAGCACCATGGCGATGGTCAGCGCCTGAACGG
GCAGGGCGCAGAGCAGGCAGCAGCAGATGAGCAGGCGTAGCGGCATGATGATCTCCTCGT
CTTGGCTCTGTTGAGCCTAGATCATGGAGGGCCGGGCGCGTCGGGGCGGACAAAAAAGAG
CGCGCCGGCATCAGCCGGCGCGCGCAGAGCAGAGGGGCCCGACTTAGAAGTCGTAGCGGG
CCGCCAGCTGGAAGTCATCCTTGACGTTGAGCTTGCCGCTCTCTTTGCTGTCGAGGTTGT
TGATGCGGTACTCGCCGATGACGCGCAGGTTCTTGTTGAACTTGTACTGGGCGCCCAGGG
TGTAGTAGTCGATGGAGTCGTAGTCAGCCTTGCCGGACTGCTCCACCTTCTGCTTGTTCC
ACAGCGCCATCAGGCCGAAGCCGTTCTCGAAGTTGTAGCCCAGCGCCCCTTCCCAGCCGG
TGTGATCCTTGCCGGTGGCCAGGAAGTCGGTGCCGTCCGCATAGCTCAGGGCGGCGTAGA
CTGCCTTGTTGTCGTACTTGGCGGAGAGCAGCCACAGCTTGGCATCCTCTTCCCCGTTCT
TGTCGCGGATACCCACGTTGTAGGCGGTACCCAGTGCCAGATTGAACGGGAAGGTGTAGG
CCACGGCGGCGCCGTAGGCGGCATCGCTGTCCTTGCTGGTGGTCTCTTCGGTGTCACCGC
CGTCGAACTTGTAGCTGGTATCGATCTGGAAGCCGTTGAACAGACCAGAGTACTTCAGCA
CGGAACCGGCGCGGTTGGTGGCGAAGGTGTCGGTCTTGGCGCCGAGGGCCTCGTTGCCGT
AGCCGTCGGAGAGGGAAACGTCAGTCCAGTCGGCCAGGAAGCCAGGGGCCCCCTTCTGGC
GACCGAAGGTGATGTTGCCCCAGTCGGCGCCGACACCGGCGAACGCCAGACGGGTGCGCA
GGTTGTCGGAGTTCTCGCTGATGGTCTTCTCGCTGTCGTTGATGTACATCTGCACTTCGT
ACTGGGCCAGCGCCTTCAGTTGGCTGTTGATCTGGCTGTCGACCTTGGCGCCGAAGCGGA
CGAACTGGTTGGCGCCCTGCTTGTCGCTGTACTCCTGGGTTCCGTTCGGATGGGTGCTGT
CGACCCCTTCCTTCTTGTCACCGAAGAACTGGCCGGCGTAGATGCGGCCGTACAGATCCA
GGGTGGTGGTGTCATTCTTGTAAACTTCAACGGCTTGAGCCTGGAAGGCCGCGGTGAGAG
TCAGTGCCACTACAGTCAGCTTTTTCATCTTAATCCCTTGTGTTGCAAGCTTTGTTGTAA
AAGACGGGGGCCATGCTAGGCAGGGGGGATGACAGCGGGGTGACACTCTCGTGAAGTGTC
GGTGGCGGTTTGATGTCAAATTGGTGAAAGGGCCGTGTTTTGTGTGACGAACCGCCACTT
TTGCGCGCAAAGGTTTGCCCTTGTGGTAGAATGCCGCCCGTTTTCGAGCTCCAAAGGTTG
GATATGCGATGAGACGTGAACTGGCAATCGAGTTTTCCCGAGTGACGGAAGCGGCTGCAC
TGGCTGGCTACAAGTGGCTCGGACGTGGTGACAAGAATATCGCCGATGGGGCGGCCGTTG
CGGCCATGCGCCATATCCTCAATCAGATCCAGATCGATGGTGAGATTGTGATCGGCGAGG
GTGAAATTGACGAAGCCCCCATGCTCTACATCGGCGAGAAGGTGGGCACCGGCATGGGCG
ACGCGGTGGACATCGCGGTCGATCCCATCGAGGGCACCCGCATGACCGCCATGGGTCAGG
CCAACGCCCTGGCCGTGCTGGCCGTCGGCGACAAGGGCTCCTTCCTCAAGGCCCCCGACA
TGTACATGGAGAAGCTGATCGTGGGTCCCAAGGCCAAGGGTGCCATCGACCTCGATCAGG
CCCTCGAGCTGAACCTCAAGGCCGTGGCCAAGGCGCTCGGCAAGCCGCTCTCCCGCCTGA
CCGTGATCACTCTGGCCAAGCCGCGTCACGACAAGGCGATCAAAGAGATGCAGGGGCTGG
GCGTGCGGGTGTTCGCCATTCCCGACGGCGACGTGGCAGCCTCCATCCTCACCTGTCTGC
CGGACAGCGAAGTGGACATGCTGTATGGCATCGGCGGCGCACCGGAGGGGGTGATCTCGG
CGGCGGTGATCCGTGCGCTGGACGGTGACATGCAGGCCCGCCTGGTGCCCCGTCATCAGG
TCAAGGGTGACAGCCCGGAAGTGCGTGCGCTGGGCGAGCAGGAGATTGCCCGCTGCGAGG
CGCTCGGCATCGACGTGAGCAAGGTGCTCAAGCTGGAAGACCTGGCCAAGAATGACAACG
TCATCTTCTCGGCCACCGGCATCACCAAGGGTGATCTGCTGGACGGCATCACCAGCGACG
GCGTCATGGCGACCACCGAGACCCTGCTGATCCGTGGCAAATCCCGGACCATCCGTCGCA
TCAAGTCGATCCATTTCCTGGACCGCAAGGACAGCGTGGTGCGCGATATCATCCTGTAAG
CTGGATGCGCGTGGGGTAACCCCCATGGTACCGTCTGAAAAGCCCGACACTGTCGGGCTT
TTTGTTGTCTGTTGGCAAGGGCACTATTTCATGGCGGGGCCGGGATAACAGTGAGGAAAA
TCCCCGCCCTTTGCTACACTGGCGCACCCTGCCGAGGAAAACATTACATGGAATGTCGTC
AAGGTTGCGGTGCCTGTTGCATCGCCCCCAGTATCAGCAGCGCCATTCCCGGCATGCCCG
ACGGCAAACCGGCTGGCGTGCCCTGCGTGCAGCTCGATGCGCGGCTGGGCTGCAAGATCT
TCGGCCAGCCCGAGCGCCCGGCGGTGTGCAGCGGTTTTCGTCCCATGCAGGACGTGTGCG
GCTACCACCGGGAAGAGGCCATCTGGCTTATCGGTGAGCTGGAACGAATGACATCCTGAG
GCTGACCCTCTCCCTCAGGGAGAGGGTAGGGTGAGGGTGGTAGCTGGTTCCCCCTCATCC
CCGACCCTTCTCCCGCGAGGGGAGAAGGGAAATCTGCCATTCGGAACAATCCCAATAAAA
AGAGGCCGCAACTGCGGCCTCTTTTTGTTTCGCGACGAACGGGTGTCAGACGTCGGCCAG
CTGCAATGCCTGGCGATAGTACTCGTTGGCCTTGTTGGTCAGGCGGCGCTTGTCCATCAC
CTGACCGAGGGCGTGGTAGACGGCGGCGTTCGGCGCCTTGGCGACCTCCTGCTCCAGCAG
GCGCTGGGCCTCGTCCAGCTGACCGGCCAGCAGGTAGACCTGGGCCAGCGCGGCGTCGAC
GCCCGGCTGATCCTGGATCTTCTGCAGCAGGGTCAGCAGGGGCTGGTAGCTGTCGAGCCT
GAGCTTGGGCAGGCGGGCCAGCAGCTGGGGCGAGACCTGTTTGCGCAGTGCATCGAGCCA
CAGCTCGGCCGCTTCATTGTCGGCCCCCAGCTGGCGCAGGCGATCGCCATAGGCGGCCAG
CAGCTCGGGATCCTGGCGCAGCTTGCGTGGCAGTGCCTGCCACACCGGGCGCAGGGTATC
GAGGGCGCCGCTGGCGGCGCTGAGGCGGCCGCGCCAGGCCTGTTGCAGCAGATCCTCTTC
CTGTTTGGGAGTCAGCTTGCCCACCTTGTGCAGCGCCGGAATGAGGTCGATGAGGGCGGT
CCAGTCCTCGCGGGCCAGGTGTACCTGGCGCAGCTGATCCAGCACCATGGGGTGGCGCGG
GTTGAGGGAGTAGACGGATTCCAGCATGGCCAGTGCGGTGTCGTACTGGCCCTGCTCGAT
CTGCAGCTGGGTCTGGGTCAGGGTCAGCGCCAGCTCGGCCTTGGGGTTCTCCTCCTGCGC
CTTTTGCAGGTATTGGTCCCGGCGCACGTCATCGCCACGGGCCTGGGCCGCCTTGGCGGC
GCTCAGGTAGTTGAGCAGCGGGGTGTCGCTGTTGCTGGCGCCCTTGAGCATCAGCTTCTC
GGCCTGGCTGTAGTGCCCCTCGGCCATGGCCAGGGTGGCGGCCACGGTCTGCTGGTTGGC
CTTGCGGCGCCGGCGCGAGCCATACCAGCCCAGCGTCTTGCGGCGCAGGCCGAATACCCG
GCCCAGCACCCACTCGACAATGAGCAGCAGACCGTAGAACAGCACCGCCAGGATCACCGC
GCTGGTGACCGAGGACTCCACCGTGTAGTTGCCCAGCGAGATCAGCACATAGCCCTTGTT
GCCGGAGGCCTGCGGGCCGAAGATGAGGCCGGCCACCATCACGGCCACCAGTACAATCAG
ACGAATCATGGTGCCCTCCTCAGTTGCTGGCCAGAATGCGCTGCAGGCGCTCGGTCAGCA
CCTCTTCCAGCATGGCCTGGGTCTTGAAGCGATCCGGGTAGTTGAACTGGATCTGCTCCC
CCTTGAGCTTGTCCAGCTCGGACTGCATGTAGTGGGTGGCGCTGTTGTCGGTGTCGAAAT
ACTGGGTCAGCCAGCGCTGGGCCTTGTCCAGGCTGTCGTCATAGAGGGCCTGCTGCTCGC
GGTAGACGGCGAGCTGGGCCTGCAGCAGCTTGGTCTTGAGGTTCTCGCGCAGGAAGATCT
CCTGCTGCGGGGAGAGCAGGGCCTCCACCGCGCCGTCGCGACGACGGATGGTGATGAAGT
TTTCGGTGAACTTGACCCAGTTCTTCTTCAGGTTGCTCTCCCACTCGTCCGGATTGGTGC
TGACGGCCTGATCGGGCTCGGCCTTGGCTTCCGGCATGCTGACGGTGGAGAGGGGCAGCA
GCTCGATCTGATCGGAGAGGGCGGCCAGCTTCAAGGTCAGCCCCTCGCGGTCGATGCGCG
GCATCCCCTTGAGCTGGGCGATGTCTTCGGCCAGCGCCTTGCGGATGGGCATCAGGCTGG
GGTCGTTGAGCGCCTTGATGCGCTCATCGGCATTGCCGAGCAATGTGATGGCGGAGACGA
GGTCGTGTTCCAGCCACAGCTTGCGACCGGCCATCCGCACCAGGTATTCGGATTCGGCCA
GCATCCAGTCGTTGGGGCGCTTGTCGTTGAGATCCAGCACCCGGGTCTGCAGACCCTTGA
GCTCGTCCTGCAGCAGTTGCTGCTGCTTGCCGAGGGCGGCCAGCTGTTCGCCATCCTTGC
TGTTGCTCTGATCCAGTTTTGCCATGGCGTCAGCCAGCTGTTGCTTGAGGGCGCCAAGTT
CGGCCTGCTGGGCCACCGCGTTCTGGTGGCCGTGCAGATAGAGTCCGCCGGTCAGGCCGA
GAGCCAGCAGGATGGCGATACCGCCGAGCACTGCACCCGAGCCGCCCTTCTTGTTGTTGG
TGACCTGCTGGCCGGGTTGCTTGTTGTCGGCCACGGAGGCCGCGGCACTCGGCTGGACTT
CTTGCTGTTCAGTCATTCCATCTTCCTCAGTTCCAGAGCGGCCGTCAGGGCCTGGTTGGA
TGCACCCTGGGCAATCGTGATATGGGTAAAGCCCGCCGCCGCGGCCATCTCGGCCACCCG
CGGGCTGGGGACCACCAGCAGGCGGTCGTGCAGCCAGGGCTGCTGCCGGTCCGGGACCAG
TTCCAGCAGCCGTTGCAGCAGTTCGCCACTGGTGACGAGCAGGCTGTCGAGCCCGGCCGC
CTGCCAGTGGCGGGTCAATGCGTCCCCGTCCAGAGCGGGGTAGTGGCGCTCATAGGCCGC
ACAATAGTGCACCAGTGCGCCGCGTGAGGCCAGCGTCCGGGCGATGAGATCCCGGCCGCC
ATTGCCGCGCAGGATCAGCACCCGCTTGCCGTTCACCTGTTGCAGACCGGGCAGGGCCAG
CAGCCCCTCGCTGCGCGGATCCTCCGGGCAGGCTGCTGTGATGCCGACAGCCGAAAAGGC
GTCCGCGCTGGCCTGGCCGACTGCAAAGTAGTCAATATTTGGCCAGGTCTGACCAGTTTG
CAACAGAAAATGATGAGTGAAATTAACTGCATGCATGCTGACGGCGATGACGATGTCGGC
CTGGGGCAGCAGTTCGGGCAGGCGCTGCAGCTCGCCGCCCGCCACGGTTTCCAGCAGCGG
GCAGTAGAGCGGTGCGTGGCCGTGCTGGCGCAGCAGCGCCACCAGTTCGGCGGCCTGGGC
GGCCGGGCGCACCACCAGCGGGACCATCAGGGTTGGCTCCGGCATGGCGGCCATGCTTCG
CACCGGCTTGCACTCATGCCCGGTAGACCTCGGCCAGGATGGCATCGGCACCATCGGCCA
GCAGGCGCTGGGCCAGGGTGTGGCCGAGAGCCTCACCGTCGGCCAGCGGGCCGCGGATCT
CGTCGCGGATGACGCGGCTGCCATCCGGGCTGCCCACCAGGCCGCGCAGCCACACTTCCT
CTCCCTCTACCAGGGCGTAGGCCCCGATGGGGACCTGACAGCCCCCCTGCAGGGCACGGT
TCATGGCGCGCTCGGTCAGCACCCGGATCCGGGTCTCGGGGTGCTCGAGCGGGGCCAGCA
GGGCGTGCAGCTCGTGATCGTCGAGGCGGCATTCGATGCCGACCGCGCCCTGGCCGTTGG
CGGGCAGGCTCTGTTCCGGCTCGATGAAGGCGGTGATGCGGTGCGCCATCTCCAGCCGTT
TCAGGCCGGCGGCGGCGAGGATGATGGCGTCATATTCACCGGTGTCCAGCTTGGCGAGAC
GGGTGTTGACGTTGCCGCGCAGGTCGCGAATGACCAGATCCGGGCGTGCCGCGCGCAGCT
GGCACTGACGACGCAGGCTGGAGGTACCGACCACGGCGCCTTGCGGCAGCTCATCAATCT
GGCCGAAGCGGTTGGAAACAAAGGCATCGCGCGGATCTTCGCGCTCGCAGATGGTATGCA
GGCCGAGCCCCTCGGGGAACTCCACCGGCACGTCTTTCATGGAGTGCACGGCGATGTCGG
CTCGTCCCTCCAGCATGGCCGTTTCCAGCTCCTTGACGAACAACCCCTTGCCGCCGACCT
TGGCGAGCGGGGTATCCAGGATCTTGTCACCCTGAGTGCTCATGGGGACCAGCTCGACCT
GCAACTCGGGGTACAGGGCTTCCAGCCGGTCTTTGACGAAGTTGGCCTGCCACATGGCCA
GGGGGCTCTTGCGAGTGGCAATTTTCAGGGTTCGGGCTGCCATATCAATCAGTTGTTTCA
TCTTTAGAAGGAAAACGATCTTACCACCCTTTGCAGGGGCTTTCATGGCACAGCCGGCAA
AAGCGGGGCCAAGCTCAAAAACAGCGGCTGAAAATGATTTTCATTAAACTAAAATGCAAG
GTTAATTGATTGAAATTTAAAAAAATTATTGCTTTCCAATGATACTGTTTAGTGACTTGT
CATAAATAATCCGGCGATTGTGTGCGGGCTTGTTTACCACCGCTGTTTGCATTGTTAACA
TGATCACACTTTTTTGACGTCTCCCCGTTTTGGTGCGTCATTTATCACCTCGTATAGGCA
GGGCATTGCTGGTAAAACTCGACACGCTGGTGGCGCGCTACGACGACATCAATCGTCTCA
AGACGCAGCGGGCGTTAGGTCTCATGAGTCGCTACGGGCAGCAGGTCTTCCAGCTGTTGC
CCGTCATGCTGCACTTCAATCACCCCCTGCTGCCCGGTTATGTGGCGGGGGATGTGCCGC
ACGGCATCTGGAGTTTTACCGCCAACGACGCCCAGCAGGCCTTCATCGAGGATCTCTGCC
AGAACGCCAACTGCCAGAACGGCCTCACCACCCATGACAAGTCGATCCAGGGGCTTTACT
CCATGGGCAGCACATCGTCCATCGGTCAGTGCTGCCACTCGGATCTCGACATCTGGGTCT
GCCACGTGGCCGGTCTGTCGCAGGAACGGCTCGCACTGCTGGATCTCAAGTGTCAGCAAC
TCTCCAAGTGGGCCGAGCAGCGGGGGGTCGATCTCAACTTCTTCCTGATCCCCGAGGACA
AGTTCCGCCAGCGCAACGACGCCCAGATGCAGGGTGAGAGCTGCGGCAGCGCCCAGCACC
TGCTGCTGCTCGACGAGTTCTACCGCAGCGCCATGCACATCGCGGGCAAGCGGCTGCTCT
GGTATCTGGTGCCGGCCGAGTATGACGATCACTACGACGACTACGTCAACGGCCTGTTCG
CCCACGGCAAGCTGAGCCAGGATGACTGGCTCGATCTGGGGGGCTTCAACCGCATTCCGG
CCGAGGAGTATTTCGGCTCTGCCCTCTGGCAGCTCTACAAGGGCATCGACTCCCCCTACA
AGGCGGTGCTCAAGTCGGTGCTGATGGAGGCCTACTCCCACGAGTACCCCAACACCCGCC
TGCTGTCGGTGACCAGCCGCGACTGGTTCCAGCACAACGAGGGGATGCACTACCGGCTCG
ACAACTACTGCCTGATGCTGGACAAGGTGACCAACTACCTCAAATCCATCGGCGACATGC
AGCGGCTCGATCTGGTGCGCCGCTGTTTCTATCTGAAGGTGTGCGACGGCCTGAGCCATC
CCAAGGAGGATCACTCCCCGGCCTGGCGTCGCGAGCTGATGACCCAGCTGGTGGACTACT
GGGGCTGGAGCCGGGAGCGGCTGCAGCATCTGGATCACCGCCAGGAGTGGAAGGTGGAGG
ACGTCAAGGTGGCCTACGCCGAGCTGCTGGAGGCCCTGATGCAGAGCTACCGCAACCTCA
TCCAGTTCGCCCGGCGCAACAACATCAGCGAGTCCATCAACCCGGAAGACATCGGCATAC
TGTCGCGCAAGCTCTATGCCGCGTTCGAGAGCCTGCCGGGCAAGGTGCAGCGCATCAACC
TCAAGATAGCGCCGGACTTGAGCGAGCCTGACCTCAGCTTCGTGCAGGTGCCGCACGGTC
GCCTGAACCGCGCCGGCTGGTATCTCTACAAGCATTCGCTGGAGCCGGTGGACATCATAG
GGCGGGCGCCGCTGGAATATAACGGCTACATCAGCAAGCTGGTCTCCTGGGCTTACTTCA
ATGGCCTGCTGACGCCCCAGTCCCGGGTGCACCTGTTCAACCAGGGCTCGGATCTGCACA
TCGACAATCTGCACCAGTTCTGTCGCGATCTCTCCGGTACCTTCCCGGTCAAGTATCCCC
GTGCCACCAACCTGGCGCTGAGCCGGCCCTGCGAAATTCGCCAGCTCTCCATCTTCCTCA
ACCTGGAGACGGACCCGACCAGCCACTGGGTGGGTCAGGTGATCGAATTCGACGCCAACG
CCGCCGACGTCTTCTCGTTCGGTCGCAACCTGGAGTGCCTGGTGGGCTCGGTGGACCTGG
TCTATCGCAACTCCTGGAGCGAGATCCGTACCCTCCACTTCCAGGGGGACGAAGCCGTGG
TGGACGCCCTCACCACCATACTCGGCAAGATGCATCAGGATGCCGCCGCCCCCGAGATGA
TCGAGGTGTTCTGCTACAGCCAGCACTTCCGTTCCCTGGTGCGCAGCCGCTTCCAGCAGC
TGGTGGCCGAGTGCATCGAGCTGCGTCTGGCCCGCGACAAGCAGCAGCTGGTCAAGACGC
TGGCGCTCGGCAAGGAGAAGTACGGCATCTTCTTCGAGCGGCGTGGGGTGTCGGTCAAGA
AGCTGGAGAATGCGGTCGACTTCTACCGCCACATCTCCCACAACAAGCTGGATCACCTGC
CGCTGCGGCTCGACAAGACCCACAGCCAGCACCTGCCCGGCATCGTCGACGCCTACGCCA
GCGAGGGGCTGGTGCAGTTCTTCTTCGATACCCGGGACGCGGGCACCAACATCTATATCC
TGGACGAGGCGAACCGGGTGGAGATCTACCAGCACTTCGCCGGCAACAAGGATGAGCTGG
TGCAGGGGGTGAACCGTTTCTACACCTCCAGCCACGAGCGCTTCAGCGACGCGGGCCAGT
TCAGCAACTTCAACCTGCCCCAGTACTACGAGATAGTGCAGATCAATGGCGAGCTGGAGG
TGATCCCCTACCGCAGCCAGGGTCAGTTGCGTGACGGTGGCCAAGGGCGCGAGCTCGGTT
CCGCCGCAGGCGCGGGGTAGGGCAGGGGCCGGTCCGGCGTGCGCGCAAGCGCCCCGGTCT
CGGCCCCCTGCTGCACAGGATCATCGCCCATATCGAATGAAAACGGCCTGCATCTGCAGG
CCGTTTGGCTATCCGCGGTTGGCTCAGCCCGCGAGGCGGGCCAGCAGCCACTGGTGGATG
TCGTCGAGCTGCGGGCGGCAGATCTCGTGGCGCATCGGGTACTCGTGCCACTCGGGGGAG
AGCCCGGCCGCCTCCAGCCGGTTCTTGGCGTCCCAGCCCATGGAGAGGCTCACCACGTCG
TCATAGATGCCGTGCATGTAGCAGATGGGCAGGTCGCGGGCTGCCTCGCTCATCTCGCCA
AGCAGGGCGTCGGGCGCCGCCAGGTAGGTGGACATGCAGAGCAGGCCCGCCAGCCGCTGC
GGCAGGCGCAGGGCGGTGAAGGAGGCAATCACGCCCCCCTGGGAGAAGCCGGCCAGCACG
ATGCGCTCGGGGGCGAAGCCCTCGGCCACCAGCTGCTCGATCAGCGCGGCGATGCGGGCC
GCAGACTCCCTGACGTGGGACTCCACGGCACGATCCGCCGGATCCTCGAAGCTTCTGATG
TCGTACCAGCCGCGCATCTTGTAGCCCCTGTTGATGGTGATGGGCCGCTCGGGCGCATCG
GGCAGCAGGTGACGCACTGGCAGGTCGGCGGGCAGGGCCAGCGCATCCACCAAGGGGGCC
AGGCCGGCGCCGGAATCCCCCAGCCCGTGCAGCCAGATCACCGCATGACGGGCATCGGCA
GGGTGCAGATCGATCATGGGAACTGGACGGGTTCGCCCGCCTGGGAGCTACAGGCCTGGC
TCAGCAGGGTCTTGAGCTCGTGGCCGAAGCGGTTGTCGATCCAGCTTTCCCCTTGCAGCT
CGAAATGGAAGCCGTTCTCGCGGGTGGCGACCCAGATCTGGTGCAGGGGCTCCTGCTTGT
TGATGATGACCTTGGTCTTGTTCTCGAAGCTCAGGGTCAAGACCCCGCCAGCGCGTTCGC
AGTCGATATCCGGATACCCCTCGTCGATGGTGTCTTCCACATACTGGAAAAAGGCGTCGG
TCAGGGCGTGATACTCGTGATCCTTCATCGGTTTATCCTGTTGCTTTTAACAATGTGAGT
GCGATTATAGAGGGCCAAAAATTTTTTCGCAGCGAACCATTATGATTACCCAGCTTACCA
AGTGTCTGCTTGCCACTCTTCTGTCTCTTGGTTTGGCCGCGTGTGGCCTGACGGGACCGC
TCTACATGCCACCCCCCGAGCAGCCCCAGACCCAGAGTACACCGCAAGCACAGACGCCTG
CGACCGCCGAGGCAGCCCCAGAGGCCGCGCCGCACTAATTTAGGAAGGAACCGCCCCCTT
GGATCACTTTAACTACGACGCCGACGGCCAGCTTCAGGCCGAACACACCTCGCTGCAACA
ACTTGCCGAGCAGTATGGCACTCCGCTGTACGTCTACTCCCGCGCCACCCTGGAACGTCA
CTGGCACGCCTTCGACAAGGCGGCGGGCGACATCCCCCATCTGATCTGCTACGCGGTCAA
GGCCAACTCCAACCTGGCGCTGCTCAACCTGCTGGCCCGCCTGGGTTCGGGTTTTGACAT
CGTCTCCGGCGGCGAGCTGTCGCGGGTGCTGGCGGCGGGCGGCGATCCGGCCAAGGTGGT
CTTCTCCGGCGTCGCCAAGAGCGAGGCCGAGATGCGCCTCGCACTGGATAAAGAGATCCT
CTGCTTCAACCTGGAGTCGGAAGCCGAACTGGAGCGTCTGAACCGGGTGGCGGGCAGCAT
GGGCAAGAAGGCCCGGGTGTCGGTGCGGGTCAACCCCGACATCGACGCCGGTACTCATCC
CTATATCTCCACCGGCCTCAAGCAGAACAAGTTCGGCATCCCCATCGAGCTGGCGCCCGC
CATCTACCGCAAGGCGGCGGCCATGGCCAACATCGAGATCGTCGGGGTGGATTGCCATAT
CGGCTCGCAACTCACTGAATTGAATCCCTTTATGGAGGCGGCCGACAAGCTGCTGCGGCT
GATCGACGGCCTGGCGGCGGAAGGCATCCATATCCACCATCTGGACGTGGGCGGGGGCCT
GGGGGTCAACTATGGCGCCGAACAGCCACCCCATCCCAGCGAATATGCCGAGGCGCTCAA
GCAGAAGCTGGCGGGCCGGGATCTGACCCTGCTGTTCGAGCCGGGCCGTGCCATCGTCGC
CAACGCCGGCGTGCTGCTGACCCGGGTCGAGTACCTCAAGCCGGGCGAGAGCCGCAATTT
CGCCCTGATCGACGCCGGCATGAACGATCTGCTGCGCCCCTCGCTCTACGGCGCCTGGAT
GAACATCATCGAGGTGGACAGCCGCGCGAGCCACGAGCAGGCGGTTTACGACGTGGTCGG
CCCGGTGTGCGAGACCGGCGACTTCCTCGGCAAGGAGCGCACCCTGGCGATCGCCGAGGG
CTCCTTGCTGGCGGTGCGTTCCGCCGGTGCCTACGGCTTTACCATGTCCTCCAACTACAA
CACCCGTCCGCGCGCCGCCGAAGTGCTGGTGGACGGGGCGCAGTCGTTCCTCATCAGAGA
GCGCGAGCAGTTGGCGGATCTCTGGCGCGGTGAGCACTTGCTGCCCTGATGGTTGATGGA
TTTCTCTAAGCGTTCCTCCGGGTGAGAGCGTGAACAAGGGTACAGGAACGCACGATGTTG
ATAGATTTTTCCAAGATGCACGGCCTCGGGAACGACTTCATGGTGGTGGATGGCGTCACC
CAGAAGGTGTTTTTCAGCAATGAGGTCATCAAGAAGCTGGCGGATCGCCACTTCGGCATC
GGCTTCGACCAGCTGCTGCTGGTGGAGCCGCCCTATGATCCCGAGCTCGACTTTCACTAC
CGCATCTTCAATGCCGATGGCAGCGAGGTGGAGCAGTGCGGCAACGGTGCCCGCTGTTTC
GCCCGCTTCGTCCGCCTCAAGGGGCTGATCAACCGGGATCGCATCGCGGTGAGCACGGCG
CGCGGCCGCATCGTGCTGCAGCTGGAGGGGGAGAACCAGGTCACGGTCAACATGGGGGTG
CCCCAGTTCGAGCCGGGCAAGATCCCGTTTCGGGCCCAGAAGGCGGAAAAAACCTACCTG
CTGCGGGCCCAGGAGCATACTGTGATGTGCGGGGCCGTCTCCATGGGCAATCCCCACTGC
GTCATCGAGGTGCCCTCGGTGGCCGATGCGCCGGTGGAGAGCCTGGGTCCCATCATGGAG
CGCCATGAACGCTTTCCCGAGCGGGTCAACGTCGGCTTCATGGAGACGGTCAATGCCAGC
GAGATCAAGCTGCGGGTGTTCGAGCGCGGGGTGGGCGAGACGCTCGCCTGCGGCACCGGC
GCCTGCGCCGCCGTGGTGATCGGCATCAGCCAGGGCAAGCTCAAGGAGCGGGTCACCGTC
AGCCTGCCGGGGGGCAAGCTGACCATCGCCTGGAAGGGGCCGGGTCAGCCGGTCTACATG
ACAGGGCCGGCCGAGCACGTGTTTGACGGCCAGATAGAGTTATAGGCACGGGCGGGGAGC
CCCCGTACTGCCAAGCACTAATGTCGGGGCCCTTGGCCCCTTTTTCGGATGGACCAACCA
AGTTATGAGCGAACTCAAACGGCAGGAACCACTGGTGGATGAAGCCACAGTGCTGGAGTA
CCTGGCCCGTTATCCCGAGTTTTTCCAGCGCCACGCGGCCATGCTGGACCGGATCCGCAT
TCCCCATGAACAAAAGGGTGCCATCTCCCTGGTGGAGCGCCAGCTTGACCGCCAGCGCGA
GCGCATCGAGCAGCTGGAGCAGGAGATCACCGAGCTGATGGGGATCGCCAGCGAGAATGA
ACGGATCTTCCGGGTCTATGCTGATCTCTACGGCGAGCTGTACGGCTGTCGGAGCCTGTT
CGAGGTGAGCGCCGTGATGGGCAAGGCGTTCGTGCAGCGGCTGCGACTCACCGGCCTGCG
GCTCTGGCTCAGCCCGAAAAAATTCCAGCTGAGCGGTCCCGAGCAGAAGTTCATGGCGGA
GGGCAAACAGCTCGAACAGCTGCTGGGTCAGCGCCTGCCTGGGCAGGATTATTACTTCGG
CCGGCTCAACCAGAGCGAGAAGCAGGCATTGTTCGGTCACGACGTGCTGGTCAACTCGGT
GGCCCTGATGCGGCTCGGCGATCTCGGCGTGCTGGCCTTCGCCAGCTCGGATCCGAGTCA
CTTCACTCCCCACAACGACACCCTGCTGCTGGGTCAGCTCGGCCGCCTGCTGCAGCTGCG
CCTGCCCGAGCTGGCCCGTGGCTAAGACGCCGGCCAGCCCCCCCACCAAGGCGGCGCCTG
CCGCCGAGCCCCTGCCGGCCGCGCTGGCGGGGGAGCTCGCGGCCTTTATCGAATACCTGC
GGGTCGAGCGCCAGCTCAGCCCCCACACCCGCAGCAACTACCAGGCCCATCTGGAAGCCA
TGGCCGCCGAGCTGGTGAAGCTCGGGGTCGATGACTGGGCCCGGCTCGAGGCGAGCCAGG
TGCGCAGCCTGGTGACCCGGATGCACAAGGCCGGTCTTGCGCCCCGCTCGCTCGCCACCA
AGGTCTCCGCCCTGCGCAGCTTCTGTGACTGGCAGGTGCGCCAGGGGCGGCTGGTCGCCA
ATCCTGCCCGCGGCATCGTCACCCCCAAGCAGGGGCGGCCGCTGCCCAAGAACCTGGACG
TGGACGAGATGTACCAGCTGCTCAACATCACCGACGAGCAGGATCCGCTGGCGGTGCGGG
ATCGCGCCATCATGGAGCTGATGTACTCCTCCGGCCTGCGGCTCGCCGAGCTGGTGGGGC
TCAATCTGGCGGACGTGAAGCTCGACGAGCGTCAGCTCAGGGTGACCGGCAAGGGCTCGC
GGGAGCGGGTGCTGCCGGTGGGGCGAATGGCGGTGGAGTGGCTGCAAAAATGGCTCAAGC
TGCGCCCCCTGCTGGCAGGCGACGAGCAGGAGGCGCTGTTCGTCTCCAAACGCAAGCAGC
GCCTGTCGGCCCGCTCGGTGCAGGAGCGGCTCGACGGCTGGGGCAACAAGCAGGCGCTCA
ACGCCCATGTCCATCCCCACAAGCTGCGCCATAGCTTCGCCACCCACATGCTGGAGTCCT
CCGGCGATCTGCGGGCGGTGCAGGAGCTGCTGGGGCATGCCGATCTCTCTACCACCCAGA
TCTACACCCACCTCGACTTCCAGCACCTGGCCAAGGTGTATGACAGCGCCCACCCGCGGG
CGAAACGGGATCCCGCTACCCCGGACGACGAATGACGGGGGCCGGGTAGCCGGCCCCGAC
AAGAGGAGAGACCATGCAGTTCTATCGCCGCTGGCAGCCGGTGGCCGCCATCTCGTTTGA
CCTCGACGACACCCTCTATGACAACGGCCCCGCCATCGAGCGAGCCGAGCAGTGGATGCT
GGCTCACCTGCGCAGCGAATACCTGGCCACCGCCATGCTGGACAAGCCGCGCTGGCTGGA
GCTCAAGCGCAACCTGCTGCTGGAACAACCGGCGCTGCGCCACGACGTCAGCCTGGCGCG
CCGGCACGGCATCCAGGCCGCGCTGATGGCCGGAGGCATGGCCGAGACCCGCGCCGCGCA
GGAAGCTGAGTCGGTGTTCGCCGCGTTTCTGGCCGAGCGCTCGAAGATAGAGGTAAGCGA
CGAGACCCATGCCCTGCTGGCCCGGCTGGCGGCACGCTACCCGCTGGCGGTGATCACCAA
CGGCAACCTGGATCTGGCCCAGGCTGGCCTCGCGGATTACTTCACCCTGGTCTGCAAGGC
TGGTCTTGGCAGCAGAATGAAGCCGGCGCCGGACATGTTCGTGCAGGTGCAAAAGACCCT
GGGGCTCGCCCCCGACCGCATTTTGCACGTGGGGGACCACCCGCAGACCGACGTGCTGGG
GGCTAGGCTGCACGGCTTCAAGGCCGCCTGGCTCAACGAGCATCAGCAACCCGGAGAGCG
GCTGCAACTGCTGCCGGACGTGGAGCTGGCCGAGCTGGGCGAGCTGGCCGACCTGCTGCT
CTAGTCAGACCTCAACAGGCGCCAGTTCGCAGCCGACATGCATCCCATGTCGGCCGCTCA
TTCACTGTTGGTCGAAACCGTCACTCGGTCATGCCGGAGTGGTCACTCGCTGCGGCAAAT
CAGACCACGGAGATCGTAAGGGGCGGGCTGGTTGACCCGGCAGTAGCCAATCCCGGCGGG
CAGCGCCTGTTGCAGGGTGATGGCGGTCTCCTGGTAGTGGCAGACCAGATAGAAGGGGCG
CGGATTGTGGCGATCCAGGCTCCAGTAGTGGATGGCGTGGCTGTCGCCGTTGTCCGGCTT
GAGCTGGGCGCGCTCGTCGGGGTCGCCGTCGAACAGGGCCAGGTTCTCCAGCCGGTGGCG
AAGAGGCTGGTGCTGCTCCCCCAGCTCGTTGCGGGTGACGGCCTGCCACCCCTGGGCCGT
GCCCAGCAGTTGCTGGCGGGTCTCGATGGTGGCGGGGCAGTCAAATTGCAGGGTGGCGCT
CAGGGCCAGCGCGGTCAGCAGCATGAAACACGTCTCGAATGGAAAGTATGGGCTCCCATG
CTACGTCATCGCCCGCCAAACAGCGCCATCAGTTTGTCCAGCAGATCCCGTGGCGGGGCT
ATCTGCTTCATGGCCTCCGCCTCCCGCGCCAGCAGCTCCTGCTGCTCCTGCTGACGGGCG
CTCAGCACCTTGTAGAGCGGCTCGAGCAGGGAGCCACGCTGGGCCACCAGCTCCTGGAAC
ATGGCCTGATTGATGCGATAGGTTTCGACGGTCCCCTGGGCCCGCACCGTGAACGGGCTG
GGCTCGCCGGTGAGCAGGCTCAACTCGCCGAAAAAGTCGCCGGCATTGAGGGTGCCGAGC
GGCAGCTCGCGCCCCTCCACCTCCACCAGCATCTGGGCATCCCCCTTCACCAGCACGAAC
AACCAGCCGGAGATCTCCCCCTGGCTCAGCATCCGATCACCGTTGACGAAGGGGGCGAAC
TTGACCTGATCCGCCAGCCGCAACAGCTCCTCCTCCTGCAGCATGGCGAACAGCGGCAGG
CGGCGCAGGGTGTCGGTCCGCTCGGCGGTATGGCGCTTGTGGCGCTGATCCTTGTGATCC
TGATCCGAGGTCATGAAGACGTTGAAGATGGGCGGGGTGAGGCGTCTGTCGTTGCGGCGC
AGGGCGGCATCGATCAGGGTGCGTACCGCCGAGTCGGTGGGATCGTCCACCGCCAGATCG
GTGAGCCAGTAGCGCACCGCGTAGCGGGCGATGCCGTTCTCCACGTTCATCAGCAGGCAG
TCCGGCTGCGGGCTGGTGGAGACGTTGCGGATGCGGGTCTCCCGCAGTGAGTGTTCCACC
AGGGCGATGATCTGGGTGGGCAGGGTGTCCAGGGTGATGTCGAACCAGACCCAGCGGCGC
CACTGCAGGGGGGCGTCGCGGCGCCGCCCGAGCACGGTGAAGCGCTGCTTGAGCAGGTGG
CTGTTGGGGATCACCACCGTCTCCCAGTTGCGGGTCTCTATGGTGGTGGCGCGCCAGTTG
ATCTCCACCACCCGGCCCTGGGTGGTCTCCACTTGCAGCCAGTCGCCGATGGCGATGGAG
TTGTCGAGCTGGATCGAGACCCCGGCCAGCAGGTTGCCCAGGGTGTCCTGCATGGAGAAG
GCGATGACGGCGGTGATGACGGCGGAGGTGGTGACGATCTCGCCGAGGGCCATGCCGGAG
GCGTAGAGGCGGAACAGGCACCAGCCGATGTAGCCGACCGTGATGACGATATCGGCGATG
ATGCGCGGGATGCGGATCTGGCACAGGGGCAGCAGAAACTGGAACAGCAGGATCCCCCAG
ATCTTCACCAGCACCAGCCCGGCCAGCAGGCTGGAGATCTCCACCAGCCAGTGGCGGGGC
AGGGGCAGGCGAAACCAGCCGCCTTCTAGCTGGATCAGCAGGATCACCACCAGGCTTATC
ATCACGAAGCCGAGCTCGCTTACCAGCTCACGGCGGCGACCCGGGCTGCGCAGGAAGTGG
GTGAAGAGCAGGAACAGGGTCAGCAGGGTCCAGAACGGGTGGTCGCCAATCCACAGCAGG
GTAGGTAGCGCAACGAGGTTATCGCCAAACATAGCAGCCCCTTATCATTGGTTATTTCCA
GCATAGTTGGTTTCAATCCGCTAAATGGATGCGGGGTCGAGGCAATTTCTTTATGCTGGG
CACCTGTCTGACAAGGGAGTGGAGCGCGTGCGCAAGTGGAGCAAGGTGGCCTGGATTGCC
GGGGCCTGGCTGCTGGTGGGTTGTGATCAGCTGGCTGACAAGTATCGGGTCGAGTTTCGT
GATGGATCCTGGCGCGAGATCGCCATCACCCCCTTTTCAGACGAGGCGCGCTGGCGCGAG
GGGTGTGCCACCGGCGAGGTGCTGAGCGACATGACGCTGCCGCTCAAGCGCGGCAAGACG
GTCAACGGCCGCGAGCAGCTCTTGATCGGCGGCGAGCTGTTCGAGCTGGACGACAACGCC
CTCTACCGCAGCAACGGCATGGTGTTCGGCCACACGCCGGATCACATCCAGCGCGGGCTC
AAGGGGATGGAGGTGTGCCGTACCCTGCGCCCGGATCGCGGTGCGCTGCCCAAGCTCAAG
GCGCGCGGGTTCGGCGACTAGCCGGCGTCGTCAGACGCCGCTCAGACGGGCCCGGCAGGC
GTCGCCAAAGGCCTCGAAGATCTTGATGGAGTGAGGGTTCTGGCTCGCCTTCCACTCCGG
ATGCCACTGCACCGCCAGCAGGAAGGGGGAGAGTGCGGGGGCGTGGATCGCCTCGATCAG
CCCGTCTTCGGCATGGGCCAGCGGCACCAGCCCCTTGGCCAGGGTCTTGATCCCCTGCCC
GTGCAGCGAGTTGACCGGGATCGATGGCTGTCCCATCAGCTCCGCCAGCCAGCTGCCCGG
CACCAGTGTCACCTGATGGCTCTCACCATACTGGTCGTCCACCGGATCGTCCGCATCCTC
CCGATGATCGTCATAACCCGGCTCGCTGTAGACCTTCTGGTGGATGTCTCCCCCCAGCGC
CACGTTGATCTCCTGCATGCCGCGGCAGATGCCGAGGATCGGCAGGCCGCGGTCGAGGGC
GGCGCGTACCAGCGCCATGTCGAACAGATCCCTGTCTCTGTCTTGCTGCTTCTCCGGGGT
GAGGTTCTCCTGGCCGTAGAGGGTTGGATCTATGTTGGATCCGGCGCCGCTCAGATAGAC
TCCATCCGCCAGATCCAGATATTGCGCCAGATCCTCGGTGCCGCAGCAGGTGGGCACCAG
CAGGGGGACGCAGCCGCTGATCTCTACCAGTGGTTGAATGTATTTGTGGGTCATCACCTG
ATAGGCGTGACCATTGCGGGGCTGGGCGCCCATGGTCATCAGTACGACGGGTTTACGCGG
GGTGTGGGTGCTGCGAGTCATGATTCACCTTGGCTGTCCTTAGCGGTCCTGCGCCTTGGG
CAGACCCTTGCCAGCGCAAGGGCATGCCTCAAGACATGGTCGTGGGATCGGGGTCGCGCC
GCAGTGCCAGAATCGTCGGTCAGCCTGGGCAACGACAGCCTGGATCCTGATCCCAGTCTG
CCAAGGCCGTTCAATATGTCAAACGAAATGATGCCAAAATGTTAAATATATTCTGCGCTC
GGCTGGCTTGAGTCCCATTAAAAGGGGGCTGTAGCGAAGGGGAAGCGAGGGGAGGGTATT
GTTGTGGTGGATATATTAAACATGTGGCCCCGTAGCCAGACAGGCCCAGACAGCAAAAGG
GGCCCGCAGGCCCCTTGTCGACTCAGGCGTTCAGGATGAAATGCTCGATCACCTGGGCGA
CCCCGTCTTCATCGTTGCGCCCCGTGGTGTGCTGGGCCAGCGCCTTGATGTCGTCGGTGG
CGTTACCCATGGCCACCCCCAGCCCGGCGTACTCGATCATGTGGTGGTCGTTGCCTGCAT
CCCCCACCGCGATGACCTGGGAGGCATCCAGCCCCAGATGCTCGGCCAGGGCGGCGACGC
CGGTCCCCTTGTTGCTCCGCTTGTTCATGAACTCGAGGAAGTAGGGGGCGCTGCGCACCA
CGGTATAGCGCTGGTAAAGCTCGGCCGGCAGCTTGGCGATGGCGGGGGAGAGCAGCGGCT
CGGGATCGATCATCATCACCTTGAGGATCTGCTCGTCGGCGGGCAGGGTGGCGAAGTCCA
GCAGCTTGATAGGCATGTCGATGAGGCGGGATTCGTGCTCGGTGTAGGGGCTGACCCTGG
GGCTGATGAGCCCCTGGCTGACCGAGAAGCCGTGCACGTTGACGCCCAGCTCGTCGGCCA
GGGCGGCGATGGCGCTGGCGTCGCTGCCGGTGAGCAGCTGGCTGCGGATGATGCGCTGAT
CGGCCACCTGCTGCACCAGGGCGCCGTTGTAGCAGATGACGTAATCATCCTGGCCGGTGA
GGCCGAGCTCGGCCAGATAGCGGCTCATCCCCTCCAGCGGGCGGCCGGAGGCCAGCACGA
CCGTGACTCCCCGGGCGCGGGCGGCGGCGATGGCCGCATGGGTGCGGGGGGAAATCTGGC
CCTGGGAGTTCAACAGGGTGCCATCCATATCCAATGCGATCAGCTTGTACATCTCTCACT
ATCCTGCAGTCTGGCTGGCCCGCACTATGGGGCCAATGGGAGAGGGAGTGTAGCGAAATT
CACCGTCCGGATCACGGCCGGAGGTGTACGACGGGGGCGGCAGCGCTCACTTGTGGGGTT
CGTAAGGGGTCAGCTGCAGCTGATCCTCGCGGATGGCGAAGTGGATGGGGCCGTGCTCTA
TGTCGACCCGGTAGTGGTGGTGGGCCATCTCCACCTCGACCCCGGGGAAGGCGTGCTGGG
TGGCGATGATGTCCATCTCCGCCATCAGTTTCTGCAGCTCCTCCTGCGCCGCCTCCAGCT
GCTCGTCGAGCTGCTTGCTCTCCTCGAGGCGCTGGACCCGGATCAGTTTGATCTTCTGCA
GGGTCTGGGGATTGCGCTTGTCGCTCGGCAGCTGCAAGAGCTTGAGCAGCAGATCCTGCA
GCTTGTCCAGCTGTTCCCGGCACTCCTGCTTGCGCTGGCGCAGCGCCTGCTCCTGCTCCT
TGTGGGTGAAGTAGCCACCGAGGATCTGCAACCGGGTCTGGTTGTGGGCCGAGGCCCCCA
GGATCGGCGCCATGATGAGGCGGTTGGCAATGCTGATGCCCCCCAGCAGGTGGCCCTTGC
GCATGGCGCTGTCGCCCACCTTGAGGTCCTGGCCGCTGCGGCTGTAGCTGTGGCTGAGCT
GGGTCAGGACGTGGATGTCGCCGCCGGCCTCAAGCTTGGCATACTGGGCATAGCTGGCGT
GGATCTCCCCCTGGGCGTTGAGGTGGCAGAGGTACTCGTTGCTCTGCTCCAGCTTGCGGC
CGATGACGCCGTTGCGCACCGTGATGGTGCCGCCCGATTCGATGTAGCCTCCCTCCACGA
AGCCGCCGATCACCACGTCGCCGCTGGTCTTGACCTTCATGCCGGGGGTAACGTCCCCCG
CCACGATCAGCGCCCCCTCGAAGATGATGTGGCCGTGGCGGATATCCACCTGCTTGACGC
TCAGCACGTCGTCCACCTTCATGCCGCTCTTTTCCTGGCGCGGCAGGCCGGGGCGGCTGG
CCAGCAGCAGATTGGGGTCACCCGGCGAGATGAAGGTGCCTTCGCCGGCCACCATGGGGC
TCTCCTTGCCATGTTTGGCGGGCAGCTCCTGGCCGGTGACGGTGAAGCCCGGCACGCCGG
TGGTGGCCGGGTGGCGGCGCATCAGCTGGGCGCCGGCCTTGACGGTGAGCATGGTGCCGA
GGTCGCGCATGTCGACCCGGCCGTGATCCAGCTCCTGGGGCTTGAGAATGCGCTCGGCCG
GGGTCTCCACCAGCCGCTCGAAACGGGTGTCCTGACCGTTGACGGCGGCCTTGCCCTGCG
CCACCGGCAACCTGAGCAGGGTGCCTGGCGTCGCCTCTTTGGCCGCCAGCACGGCGGCGG
CGATGAGCTGGGGTTGCACCCCCTGTTTGATCTCGCTGGCCTGGATCGCCTGCTCCAGCT
GTTCGCTGGTGAGGTATTTGCCTCCCCAGTCGGCGGTGATCTGGGCGGTGGCGCTCATCC
GGTCCTTCTCCACCAGCAGCAGGACGCTGGCATCGTGGCGCTGGGCGATGGGCACCGGAT
TGCCGGGCAGGGGGGCGGCAGGATCATTGAACAGGGTGTTGAGCAGGCTGATGGCCTGCT
TGATCCCCTCCGCCAGCGGCTGATAGCGGCGGCAGTTGGAGGCCAGCAGCAGGGCCTGGA
TATCGTTTTCCGAGATGGGTTTGGTCAGCCCCGGCGCGATGCGCAGGCAGGCGTATTCCA
TATCGGCTGACAACAGTAACCACTCTGTGCTTAACACCGGATCCCTTCCCTCGCTGGCAT
CCCTGTCGGGATGGCTGCCTGTTTCCAGTTAATCGGCATCTTGTTAAAAATGCTAATCAT
CAACATAGTGCTGGTCTGCAGTATCCAGACATTTCTCCTTTTTGGTCAATGAGCTAAGCA
CAAATGGGTGAACTGGAGCGAGGAAATGAAAAGTAACAGCGAGTATGCTGACGGCACCGG
GAGTCCGTCTGCAGGCCACCACTGGCCGTCGCCCACCGCGAAAGGAGTGTCAACCTTGCG
TCATTGTCTGCTGCCTCTGGCCCTGACGGGCCTGCTCAGTGCCTGCCAGCCGCAGGCCCC
CGCCACCGCCCTCGGCACCCTGGAGCGGGATCGGGTGCTGCTCACCGCCACCGCCGGCGA
GATCATCCGCGCCCTGCCGGTGGCGGAGGGCAGCCAGGTGCAGGAGGGCACCCTGCTGGC
CCGCCTCGATGACAGGCGCCAGCAGGCGGTGCTGGCCCAGGCGCGGGCGCGGGAGGCCCA
GGCGCGGGCCGCCCTCGCCCGGTTGACCAATGGCGAGCGGCCGGAAGACATCGCCGCCGC
CAGGGCCAGCCTCGACAAGGCGCAGGCCGCCGTCAGGGAGAGCGAGCGCAACTTTGAGCG
GGTCGACCGGCTAGTGCGCCAGAAGCTGGTGAGCCCGGCGGATCTCGACAAGGCCCGTGC
CCAGCGCGACAGCGCCCTGGCCGAGCAGGACGGCGCGCGCCAGCAGCTCGACAAGCTGAC
GCGGGGCGTGCGGCGCGAAGATATCGACGAGGCGCAGGCCGCCCTGCAGGCCGCCACCGC
CGAGGTGGCGCTGGCCGAACGGGAGCTGGCGGATCTCTCCATCGTCGCCACCCGCAGCGG
CCGGCTCGACAGCTTGCCTTATCACCTCGGCGAGCGGGTGGCGGTCGGTGCCGTGCTGGC
TGCGATCCAGGCGGACCAGGCCCCCTATGCCAGGGTCTATGTGCCCGAGCCCTCCCTCGC
CGGCTATGGCGTCGGCCAGCCGGTGCGGGTGCAGGTGGACGGGGTGGCCGAGCCCTTCAC
CGGCCGGCTGCGCTGGATCTCGAAAGAGCCAGCCTTTACCCCCTATTACGCCCTCAACGA
ACGGGATCGGGCCCGGCTGGTCTACCTGGCGGAGATCGATCTGCCAGCGACGGCGCAGGA
TCTGCCGAGCGGTCTGCCGCTGCAGGCCGAACCCGCCGCGCAGGGAGAGGGTCATGAGTG
AGCTGGCGATCCGGGCGCTGGGAGTGAGCCGCCGCTTCGGTAATTTTCTGGCGGTGGACG
GGCTGGATCTCTGCGTGCCCAAGGGGCAGATCCACGGCTTTCTCGGCCCCAACGGCTGCG
GCAAGTCCACCACCCTGCGCATGTTGACCGGCCTGCTCACCCCCTCGGCGGGGGAGGTGG
AAGTGCTGGGGCTGAGCATCCCCCGCGAGGCCGAGACCCTGCGCCGGCGGATCGGCTACA
TGACCCAGAAGTTCTCCCTCTATGACGAACTGACTGCCTGGGAGAACCTGGAGTTCATGG
GGCGGATCCACGGCATGGGCGGCGCCGGGCTGGCCGCCCGCCTGCACGAACTGCTCGCCA
CCTATGAGCTGGCGCCGTTGGCACGGCAACGGGCCGGTGCCATGAGCGGCGGCCAGAAGC
AGCGGCTGGCGCTGGCGGCGGCGGTGATCCACCAGCCGGCGCTGCTGCTGCTCGATGAGC
CCACCTCGGCGGTGGACCCGCAGAACCGGCGCGATTTCTGGGAGAAGCTGTTCGATTTGA
GCGAAGGGGGCACCACCATTCTGGTCACCACCCACTACATGGACGAGGCGGAACGCTGCC
ACCAGCTGGCCATCATGGAGGCGGGCCGGGTGCGGGCCCAGGGGGCGCCACAGGCGCTGA
TGGATGCCATGAGCACCCGGGTGGTGGAGGTGCAGGCTGCCGATCTGCGGCTGCTCAAAC
AGCAACTGGTGCAGCTGGCGCCGGTGCGCTCCGCCGCCCAGCTCGGCCAGCGCCTGCGGG
TGCTGGTGGACAAGGAGCTGGCGGAGCCGGTGGCCTGGCTGCAGCAGGCCTGTCCGGCGC
TGGCTGGCGCCACCTTGGCGCTGGTCAGGCCGAGCCTCGAGGATGTATTCGTCAGCTGTA
CCGGTCAGGAGCCGAGGGCATGAACGGCTGGCAAGGGCTCTGGGCCATGACCCGGCAAGT
ACTTCGCCAGCCTGCAGGAGCGAATCGATGAACAGTCTGCGACGGCTCTGGGCCATTACC
CAGAAAGAACTGCGCCAGTTGGCCAGAGACAGACTGACCTTTGGCATGGTGGTGATGATC
CCGTTGATCCAGCTGCTGCTGTTCGGCTACGCCATCAACACCGACGTGCGCCAGATCCCG
GTGGGACTGGTAGACATGAGCCAGAGCGTGCCGGGCCGGCTGCTGGTGGAGGCGGTGAAG
GCTAGCCAGGTGGTGCACATCAAGCAGCAATATGTCGGGGTGCAGCAGGCCGAGGCGGCG
TTGACCCGGGGCGAGGTGCGCGCCGTGCTGGTACTGCCCGCCTATCTGAGTCGTCGGCTC
AGCGCCGGCGAGACGGCGGGCCAGTGGCTGGTGGATGGCTCGGACACCATGATCGCCGGC
GCCCTGCTCGGCCTTCGCAACATGCCGCTCTCGGATCTGAGGCCCGACCTCAAGCCGGTA
CCGCCCACCTTCGAGACCGTGCTCTACTTCAACCCGGCGCGCCGCTCGGCGGTCAACATA
GTGCCCGGCCTGCTCGGGGTGATCCTCACCATGACCATGATCATGTTCACCTCGGCGGCC
ATAGTGCGGGAGCGGGAGCGCGGCAATCTGGAGCTGCTCATCACCACCCCGGTCAGCTCG
ATGGAGCTGATGCTGGGCAAGATCCTGCCCTATATCGGGGTGGGGCTGATCCAGGTGGCC
ATCATCCTTGGCCTCGGCCACTTCATCTTCGCGGTGCCCATCAACGGCGCCCTGAGCCAG
GTGCTGCTGGCGACCCTGCTGTTCATCGCCGCCAGCCTGACCCTGGGGCTGCTCATCTCC
ACCCTGGCGCAGACCCAGTTGCAGGCGATGCAGATGACGGTGTTCATCCTGCTGCCCTCA
ATCCTGTTGTCGGGCTTCATGTTCCCCTACGAGGGGATGCCGCTGCCGGCCCAGTGGATT
GCCGAGGTGCTGCCGGCTACCCACTTCATGCGGTTGATCCGGGGCATAGTGCTGCGCGGC
GGCGAGCTTTCCGAGCTGCTGCCGGACGTGCTTTGGCTGGCGGGTTTCACCCTGCTGGTG
CTGACCCTGGCCGCCCATCGCTTCAAGAAGAGTCTGGATTGATGCCCCGCGAGGAGTGAG
AGCCCGGCCGCTGGCTGTTAACGGCTGGCGGTGCGGGTCAGGGTGCGGTAGTCGCCGAGC
ACCGGCAGCCCCAGCAGGTGGCGGCGCAGCATGTCGAGGGCGGCGAAGGCGAGGATCCGG
CGGCCGCTGTCTGGATCCGGGTGGCTGACCTTGAGGGTCTGGCCGTGCAGTTGCCCATCG
GCGCAGAGCAGCAGCGGCACGCCGTCCGGCCCCGCCCGGCCCAGGGTCAGGCTCAAAGGG
GCCGCAGGCGCCGCCAGTTGCATCAGGTCATCGCTCAGGGTGTGGCTGAAGCCGGCCGCC
AGGGCCGGGTGCTCGTGACACATGGCCAGCAGGGCGCCCCGGCTCTCCCCTTCCAGCAGC
GTCAGCGCTCTCTCTCCCAACAGATCCAGGATCTGCCGCGCCGGCTCCTCGTCGCCCTGT
CCCACCAGCCAGGGCTCGATGGCCGTGAGCAGCCGTGCCTCGGCGGCGTCCATGTCCGCC
GTGCTGGCGCCGTGGCTGATGAGCTTGAGCTCGATGAGGGGCATGGAGGAGCGGTAGCCC
AGCTCGATGCCGGCGGTCCAGGGGGCCGCATCCAGCATGTCGCTGAGGGCCGACTCCGAG
ACGCCAAACGTGTAGAAGCGGCGCAGTTCGGTGTCACTCTCTGCGCCGGCCAGCGCCTTG
AGGCGCGGCAAGATCTGTTCGCGCACCATCTGCTTGAACTCGAACGGCACGCCCGGGGTG
AAGAAGAGCCGGCTTGGGCCCGCCTGCACCAGGAAGCCACAGGCGGTACCCACCGGGTTG
TCGAGGATCTCGCACCCCTGCGGCAGCCAGGCCTGCTTGGCGTTGCTGGCGGGCATGGGC
CTGCCGCGGCTGGCGTAGCGCGCTTCGATAGTGGCGAGCCAGTCCGGGAACAGGGTGAGC
GGCTGGTCAAAGGCCTCGGCGGCGGCCTGGGCGGTGAGGTCGTCGGCGGTGGGGCCGAGC
CCGCCGCACACCAGCACCACCTCGGCGCGGGCGGCACTCTCTTGCAGCACGGCTTTCAAA
TCGGCGAGGTTGTCCCCGACCGTGACGCGGCGGCGCACCTGCCAGCCCTGCTCCAGCAGG
AGGGCGCTCAGCCAGGCGGCGTTGGTGTCCACCACCAGGCCCGTCACTATCTCGTCGCCG
GTGCTGATGATTTCGATGCGCATGAAGGGCTCCTCGGGGCTGGCGGTGGGGCTGGGCTGG
CCACCTGGGTGGCCGGGTCAATCAGGGCTTGTTGTGTTCGAAGTAGTAGCTGATGCGGGT
GCGCGGGTTGAGGTACTCAAACACCGCTGGCGGCAGCCGCTTGGGATGGATCACCTTGGC
GATGGAGAGCTCGGCCTGCTGCAGGTCGATGATGGCCGCCTCCTGGCGCGGAATGCGCGG
ATCGTACACCAGCACCGAGGGGTAGAGCAGGCGAGAGGTGTTGACCGACATCACCAGCCC
CACCTGCCCGTTGGAGAGCTGCACCACGCTGCCCGGCGGGTAGATCCCCATCAGCCGGAT
CAGCATGCCGAGGTAGTCCGGGTTGAACTGGGCCTTGCGCTGCTTGTAGAGACCGCTCAG
GGCCGAGTAGGGCACCTTGGCCTGCATGTGGCAGAGGTTATCGTACTCGTTGATCAGCGA
GACTATCTGGGTCAGCGGGTCGAGCTGCCCCTTCTTGAGCCCCTCCGGCCCGCTGCCGTC
CAGGTATTCGTGGTGGTGCAGCACTATCCCCTTTGCCTCGGCCGGGAAGTCCTTGGCCAG
GTTGAGCAGATCCAGCCCGTAGCGCGGGTGCTGGGCCATCAGGTTGCGCTCGGGCTTGGT
CAGCGGCTCGGTCTTGCGCAGGATCTGGCTCGGGATCTTCAGCTTGCCAATGTCGTGGAA
CAGGGCCCCCATGCCGACTCGGCGGATTTCGTCAGCCGACATGTTGCACTCCTTGGCCAG
CAGCATGCTGAGCACGCTGACGTTGAGGGAGTGGAAGTAGAGGTTGTTGCCATCCTCGCT
GTCGGACACCAGGTGCAGCACCATCTCGTCCACCGACAGCAGCTGCTCGGTCATGGCGTT
GATCAGCTCCTGCGCCTCGCCGATGGCGTTGAGGGGGCGGGACTGGATCTTGCCCATCAC
GTTGCGCACCTGGGCCAGCGACTGCTGGAACTGCTTCTCGCACTGCTGCAGGTCGCGGCG
GTACTGCTGCAACTGCTCGATGCGGCGCTCCTTCTCCTGCTGCATCTCGGCCTGACGCTG
GGCCGTGTCTGGCGCCTCCTGCGGCTGGGCCTGAACCTGGTTCAGCGGCTTGGGCGGGGC
GTCGCTCTTGTCCGGGATAATGGTCACGAGCTTGAGACCGAGCCGGCGAATGAGCTCGAT
CTCCTCTTCGTTCTTGAGTTTGAAGCTGGAAAACAGGAAGGGGTGTTCGCGCCAGCCAAG
TGGCAGAGAGACGTAATTGCCGACTTGCAGCCGGTCTACTGAAATCTTGATACCTGTCAT
TGTCTTGGATGCGAGAGACACATTGAGCCGTATGCTAGTCAAAGGTGGGGGTGAATACAA
AAGGTATCTGATGACAGGGTAGTCGCTTTATTATAGGCTTCTGGATGTCCAGACATATTT
ACCGATGCAGTACAGGGAGTAAGCATGCCGATCAAGATCCCGGATCAGTTACCCGCCGCC
GAAGTGCTGGGGCAGGAGAACATCTTCGTGATGACGGAGTCCCGGGCCGTCACCCAGAAC
ATTCGCCCGCTGCGGGTGCTCATCCTCAACCTGATGCCCAAGAAGATAGAGACCGAGATC
CAGCTGATGCGGATGCTCTCCAACTCGCCGTTGCAGGTGGACGTGGATCTGCTGCGCATC
GACGATCGGGAGTCGAAGAACACCCCTCAGGCGCACCTGGAAAACTTCTATCACGACTTC
GAACAGGTGCGGGGCAACAACTACGACGGCATGATCATCACGGGGGCTCCGCTCGGGCTG
GTGGAGTTCGAGGAGGTGGTCTACTGGCCGCGTGTCGTCGAGATCATCGAGTGGTCCCAT
CAGCACGTCACCTCCACCCTGTTCCTCTGCTGGGCGGTGCAGGCGGCGCTGAAGGCTCTG
TACGGCATGGAGAAGCAGACCCACGGCGAGAAGCTCTCCGGGGTCTATCGTCACCACCGG
CTCGATGAACACGAGCCGCTGCTGCGCGGTTTTGACGACGAGTTCGTGGCGCCCCACTCC
CGTTATGCAGCCTTCGACGGAGATCTTATCCGTGCCAACACGGATCTGCAGATTTTTGCC
GAATCGGCAGAGGCGGGGGTCTATCTGGCGGCCACCAAGGATTGTCGCCAGGTGTTTGTC
ACCGGCCATCCCGAATACGATGCGCTGACCCTGGATGGCGAATACCAGCGGGATCTGGCC
GCCGGGCTTGAGCCCGTCATTCCGGTCAACTACTACCCGAACAACGACCCGAGCCAGACC
CCGCGCGCCAGCTGGCGCAGCCACGGCCACCTGCTGTTTGCCAACTGGCTCAACTACTAC
GTCTACCAGCTCACCAGCTATCGGGTGGAGGATATCGGCAAGGTCTTCACCTACGACCAG
GGTGGCAAGTAATCAGGCGTACTGCTCCAGCCGCTCGGCCAGCTGGTCGAGCCATTGGCG
GTGGCAGGCCAGGGCAAACGCCTTGGGTCTGTGAGCCTTGATGGCGGCCATCGCCTCCTG
TCGGTGCTGGCCCAGGCTCATCAGCAGGGCGGCGGCCACCAGCCCGGTGCGACCGCTGCC
GCCCTTGCAGTGGATGGCCAGGTGCCGCCCCTCGCGCAGCAGGGCCAGCAGCTGCGGCAG
CGTCTGTTGCCAGGCGAGCTCGAAGGTGGCGTCGGGGGCCTGGTCATCCTCGATGGGCAG
GTGAAACCAGCGCAATCCCTCGCGCTCGACCGTCTCGCCAAGGTGGGCCAGCTCGAGGCG
AGCCAGTTCGGCGTCAGTCATCAGCGTGATGACGGCGCGGGCGCCGGCCAGCCTGAGCTG
ATCGAGGGCCAGCGGCAACGCGACCTGCTGGGTGCCGGGGCAGGGGGTCAGCAGCAGCTG
GCCGTCGAGGCGCGGCACCTCCTGGCTCCAGAAGGGGTGGGACGGGTGCATAAAGCTCCT
TATGAAGCCAGTGGCAGCGGGCGTGAGCTGGGTTTTGAGTGCGCCAAAGCATAGGGGGCG
CGGCCCCGATGTCAATCTGCGTTGTGTTCAGCTCGGTTTACGGGCAGAGTCTAAAAAATT
GAGCGGTTCAAGGAGTAAAGATGAGAAACCTGGATCAACTGGATTTGGATATCCTGGCCC
ATCTGTTTCGCGATGCGGGCATGACCAACAAGGATCTGGCCGCGCTGGTCGGGGTGGCAC
CGTCCACCTGTCTGGAGCGAGTGCGCAAGCTGCAGCAGGATGGGGTGCTCAAGGGCGCCC
ACTGCGAGGTGGATTACCAGGCGCTGGGAGGTCACATCCAGGCCATGGTGTCGCTGCAGC
TGGCCCGCCACAGCCGCCAGATCATCGATGCGTTTCGCGATGCCATCCTGGCGCTGCCCG
AGGTGATCAGCCTGTTCCACATGGGGGGCAAGGATGATTTCCTGGTGCATCTGTGCGTCT
CTGACACCGAACACCTGCGCAACTTCGTGTTCGATCACTTCACCTCCCGCGAAGAGGTGG
TGCACCTCGAGACCTCGCTGGTGTTCGAGCACAAGTTCAGCCGCTCGCTGCCCTGCTTCC
TCAACACCTGATGCCTGTTGTCTTCCACAAAAAACCCGCCAATCGGCGGGTTTTGTTTTA
TGGCGCTCAGTTCAGCACGGTGCGGGTGTCCGGCGCCGTCCGGTAGAGCCCCTGCTGGTA
GGCGAGGCTGCCCCAGAGGGCGAGGCCGAGGGCCGCGTCCTTCATGGTGGACGGCTGCGG
CGCCGGGGTGAGCCTCTCTGTCGCATCCTCATAGATGAAGCCTTCCGGCGCCCGCTCCGG
CTGCAGGATCACCACGTCCTTGCCACGCATCAGGGCGAAGTTCTTGTCGTACTGCATGAT
GGCGCGTCCCGGCCAGTCGGCGGGCATGCGGGTCAGATCCTTGCCGAGCATGGGATAGTC
GGCGCTGATCCCCATCAGGGAGAGCAGGGTCGGTGCCATGTCGATCTGGCTGACGATGCG
GGGATCCTGTCTCGGCGCTATGCCGTCACCCACGATGATTCCCGGAATGTGGAAGCGGGG
GATGGGCACCAGGCTGGCGCCGCTGACCCGGCTGTCGTGATCGGCGATGACCAGGAACAG
GGTGTCCTGCCAGTAGTCCGACCGCTTCGCCTTCTTGAAGAACTCGCCGATGGCGTAGTC
CGCATACTTGGCTGCGTTGTTGCGGGTCTGTTTGGGCTGCTCATAGAGGGCGATGCGATC
GTCGGGAAACTCGAACGGATCGTGGTTGCTCGAGCTGAACACCAGGCTGAAGAAGGGTTT
GCCCTGTTTGTGCAGGGCCTGGAAGGTCTGGTCGGCCTTGGCCATCAGATCTTCGTCAGA
GGCGCCCCAGGAGCCCTCGAACACCGGGTTCTTGAAGTCCTTCTGCTCGACTATGGTGGT
GAAGCCGTTGCCGAGGAAGAAGCTGCGCATGTTGTCGAAGTGGCTCTCGCCGCCGTAGAT
GAAGCTGGTGTCGTAGCCCCGCTGCTTGAGCAGATCGGCGATGGTGAAGAAGTTGGTCTG
GCTCTTGCCCAGCTTGACCACGGCCTGGGCCGGGGTCGGCGTGAAGCCGGTCAGCACCGC
CTCGATGCCGCGCACCGAACGGGTGCCGGTGGCGTAGAGCTGCTCGAACGCCCAACCCTC
TTTCGACAAGGCATCGATGTTGGGAGTGAGCGGCAGGCCGCCGAGGGAGCCGACGAACTG
GGCCCCCAGGCTCTCCTGCAGCAGGATCACCAGGTTCTTCGGCTTGCCGCCGTAGCTGGC
CTCGTTGAAGGTCTGGCTGGGCAGGGTGTCGGAGCTGAATTCATGGGATTCGCGGCCGCT
CTCCTGGCGTACCAGATCCAGGATGCGCTGGCGGGGCAACTCGCCGTAGAACTGGCCGGC
ATCCTCCTCGGCCCGCATCTGCTTGATGGCGAAGAAGAGGGAGTAGGAGGAGTTGACGGT
GAGCGCATTGACCAGGGGATCGCTGGCAAACGCCACCATGGCCGGGTTGAGGGCGCGGTG
ACCCAGGCTGGAGCGGGCACCGAGAAAACCGATGGCCAGGATCAGCAGGGCAAACGCCGG
ACGCAGATACCAGCGCGGGAAGCTGATGCCGCGCAAAAGACGGCCGCTCAGCCACCAGCC
GCCCGCCAGCACGGCGCAACTGAACACCAGCGCCAGCAGCAGCTCGCCCTTGCGGCCGGC
CCACAGCATGGCGAACACCTCTTTGGGATAGATGAGGTACTCCACGTAGAGGCGGTTGGG
GCGTACCCCGTACTCGGTCACGAAGGAGGGGGTGGAGATCTCCAGGAAGAGCAGCAGCCA
GAGTCCCAGGGTCAGCCAGACCCGGATGAACTGCAGCCAGGCACGGCCCACGGCATGGGG
GCCGGCCAGCAGCAGGGTGAACACGGCGGGCACGCCCCACAGCCAGCAGAGGGTGGCGAA
GTCGACCCGCACGCCCTGCAGCAGCATCTCCTGCCAGCCGGCGACGGCGTCGACCCGCTC
CAGTTGCCAGAGGCCGAGGGCGAGCCGGCTGATGGAGAGAGAGACGAGCGCGATCAATGA
AAAAACGGCGATGGGCCAAAACGGTCCCAGCCATCGTCTGATAGTGGTCATTGTTGTTCC
TACAAGCCTGTTTGCACCCGTCCACGGGCGCATTGTTTTTATATTGCAGGGTTATGACAG
TGGTGGCGGGCAAAGGTTGCGTCGGGAGCGTGCGAAAGCGCAACTTTTGGCACGTTTTAT
GATTTTTCTGTGATGGCGGACAAGGGTTGCAGACAGCAGAAACGACTGGAAAAACTGTGA
TCCTGCCTGCAAAGCGAGGGCGGGGGCTTATCTATAATGGCGCCGATTTTTCTCAATCGG
AGCCGAAGGGATGCCGGTCTTTATCGATGTGGAATATTTGCAGGGGTGGAGCCTGTTCGT
GGTGCTCTCGGACGGTACCACGGGGGCGCTGGATCTCGCCCCCTGGCGCACCCAGCCGCT
GTTTGTGGCGCTGGATTCGGAGCGGCGCTTCGCCCGGGTCTTCATCAATCGTCACCATCA
GCTGGAGTGGCCCGCCGGCTGTACCCTGTCGGCTCACGAGGTCTATCACCTGATCAAGCC
CATCGACGAGCGGGAGGCCTTCAGCTAACTCCCTGTTTTTGTGAGCCATCACAAGATTCC
TGTAACGGGAATGTTTGAGCGTTTGCCTTCCTCACCCAATTTGGGTAAAACCTGCGCAAC
ATTTTGCCAACCCTAGCCTGGTTTCGCTTCTCAGGGCTTGCCGCCACCGCGCCGCAGGCC
TTTTTTGCAGCCTGACGGCAAACCTTCCAGCAACTGAATGGTTTGGCAGTTGGAATTAAA
ACAACAAAATAAACAGAGAGATAAGGAAAGAGTATGGCTTGTCATATGCGCACCCCGCTG
GCCCTGCTGGTGGGTGGTCTCGCCTGTCACGGCGCCGCCGGCCAGGAGACCGTTCAGCAG
CTGGAACCCATGGTGGTGGTCGCCAGTCGCCCCGCCAGCACCCTGGAGGTGACCCTGGAT
CCCAAGAAACCGGGCTCCCCCATGCCGGCGGCCGACGGCGCCGGTTACCTCAAGAACGTC
ACCGGCATGAGCATGGTGCGCAAGGGGGGCCTGGGTGGCGATCCCGTGCTGCGGGGGATG
GGCATGTCCCGCCTCAACGTGCAGATGGATGGCGGCATGCTGGCCGGCGGCTGCGGCGGC
CGGATGGATCCGCCCACCGCCTACGTCTTTCCTCAATCTTTCGACCGGATCCGGGTGCTG
AAGGGGCCGCAATCCCTCGAGCAGGGGGCGACTCTGGCGGGGACCGTACTGTTCGAGCGG
GACAGGCCCGAGTTCACCGCCCCCGGCGTCAAGGCCGAGGCGTCGGCGCTCTATGGCAGC
TTCGGGCGCGACGACCAGATGCTGGATGCCACCGTGGGGGCGCCGCAGGGCTATCTGCGC
GGCCAGTTCACCCACTCCGACAGCGATGACTATCGCGACGGCCACGGCGACAAGGTGCGC
TCCTTCTATCGGCGCGAGAACGGCACCGCCCAGCTTGGCTGGACGCCCAGCGAGCACACC
TGGCTCGAACTCACCGCCGAGCGCAGCAACGCCCGCGCCGCCTATGCGGATCGCACCATG
GACGGCCCCATGTTTGACCGCGAATCCTTCGGCCTCAAGCTCAGGCAGGAGCAGATCACC
ACCCACTGGCAGCGCAGCGAGCTGACCCTGTGGGACAACGACATCGACCACATCATGGAC
AACTTCAGCCTGCGGCCGAACAGCGGCATGAAGATGCTCTCCAACCCGGATCGGCGCAAC
ACCGGCGGGCGCTGGGCCAACGACATCGCCCTGCCGGCCGACTGGCTGCTGACCGCCGGG
TTCGATGCCAACCGGGATCAGCACAGGGCCCGCAGCGGGGTGGATTACGCCAGCCAGCCG
CGCCAGCGCACCCTGCGTTTCGAGCAGCAGGGGGGCTTTGCCGAGCTGGGCCGCCAGCAG
GGGGCCCACAGCTACAAGGGGGGCTACCGGCAGGACAGGGTCGAGACCACCCGTTACGGC
GCGGGGGATCAGACCCTCTACAGTGATACCCTGACCCTGGACAGCGGCTTTGGCCGCTAC
GAATACCAGTGGTCGCCGGCCTGGTCGAGCTACCTGGCCTGGGGTCAGGCCAAGCGTGCG
CCGGACTACTGGGAGCGCAGCAAGGACAGCGTGCCCTTCACCCTCAACCCCGAGCGCAGC
CGCCAGTGGGATGCGGGACTGGCCCTGCGCAGCCGCGATCTGGATCTGACCCTCTCCCTG
TTCAGCGCCGACATTCAGGACTATCTGCTCTACAACAAGTCGAACAAGGTGCGCAACATC
GACGCCCAGACCCGCGGCGGCGAGCTGGAGGGGCGCTGGCAGTTTGCCGAGCAGTGGCGT
CTCGATGGCGGCCTGGCGGTGGTCTACGGTGAAAACCGCAGCGACAACAAGCCGCTGGCC
CAGATGCCGCCCCTCGATGGCAAGCTGGCGCTGGGTTGGCAGCCAGCCGAGGCGTGGAAC
CTGACCCTGCTGGGCCGCGCCGTGGCCGCCCAGGATCGGGTGGATGTGGGCGCCGGCACC
GTAGCCGGTCAGGATCAGGGGGAGACCCCGGGCTTCTTCACCATGAACCTGAGCGCCGCC
TGGCAGTTCCACCCAGGCTGGCAGCTGTCGGCCGGGGTGGACAACCTGTTCGACACCTTC
TACTACGAGCACCTCTCCAAGTCGGTGCACGCCAGTCAGGCCGGGCTGGGCTACGAGCAG
GTAGGGCGCATCCCGGAGCCGGGTCGCGCCTACTGGCTCTCCCTCAGCTATCGCTTCGCC
TCGGCCGGCGTGCTCTGAGCGGGGATTAGGTAACCGGCTGAATCGGGTAACGTTTTCAGT
CACAGACCCGTGCGGGCTGGGCCGCTATCATGGCCCCAGTGCGGCGCTTTGGGCGTCGAT
ACCACCACAGCGGGAACATAACAATGAAACAAGGAACGTTGCGTCGTGGCGGCCTCATCG
GGGCCGCCCTGTTACTGACGGCTTGCGGCAGCGGAGGCGGGAGCGGTTCCAGCGAGCCCC
AGCCCCCGGTCATCAACCCGCCGCCGGCCACCGCCAGTCGCGCCTGCTACGGCAATGACC
AGCCGGCCTGCAACCTGCGCACCTATCAGGTGATGGTGGAGTCCTTCGTCGACGGCGACG
GCAGCGCCAACTACGGCGTCGGCTACGGTCCCTCCCAGCACAACGGCGATCTGCAGGGGA
TCATCGACAGCCTGGACTACATCAAGAGCCTCAACGTCAACGCCATCTGGCTGACCCCGG
TGTTCGACTCCTGTGCGGGGCAGGGCGGAGACGACAGGCTGGATGCCACCGGCTACTTCG
CCTGCGACTTCTTCAACGTGGACCCCAACTTCGGTAGCAACGCCCAGCTTAAAAAATTAG
TGGACGGGGCGCATCAGCGTGGTCTCTACGTCTTCCTCGACGGGGTGTTCGGCCACGTCA
ACAAGGTGGGGGTGAGCAAGCCCTCGCCCGCGGGGCGCCTACCCGCCCTCAAGAGCGGCG
GGGCCGGTTATCCCGGCCAGCTGGTGGATTACAGCCAGCCCGAGAGCCTGGCCTACTTCA
AGGAGGTGGCCCGCTACTGGGTCGAGCAGTACGGCATCGACGGCTGGCGCCTCGATCAGG
CCTATCAGCTCGATCTTGACGACTGGCGCGCCATTCGCAGCGAGGTGGAGCGGGCCAGCG
CGGCGCGCAAGGCCGCCGGCCAGCAGTGGGGCACCCTCGGCTATATGGTCGGGGAAGTGT
GGAAAGGGGCCGACGAGATCCGCGCCCAGGCGTACGGGCCGAGCGACAATCCGGCGCTCT
CCTCGGCGTTCGACTTCCCGCTGCGCTACGGCCTGGTGCAGGCACTGGCGGTGGAGGAGT
CCGGCAAGGGCGGGCAGGGGGCCAGCGTGCTCGACGCCAGCTGGAACAAGGTGGAGAACT
ACCCGGACCACGCCATGCCCAACCTGATGCTGGGCAACCACGATCTGGTGCGCTTCGGCG
ATCTGCTGGAGCGGGGCAACTTCAATCCGGCGGATTACTGGCTGCGCCACAAGGCGGCCT
TCAGCTTCCTGGCGGCCCGCTCCGGTCCCATCACCCTCTACTACGGCGAGGAGTTTGGCG
ACGAGGTGCCTGGCTTTGCCAAGCAAGTGGGTGGCGACTGCGCCGCTCAGGGGCTCTGTG
ACGATCACGTGGCCCGCAGCGATGGCAAGGTGCCGGGTGCCACCGGCTTCGTGCCGAGCA
GCGAGCAGAGCGAGCTGAAACAGTGGCTCAGTCAGCTGCTGGCCCTGCGCGCCGCCCACC
CAGCCCTCTATCAGGGGGAGCGGGTCAAGCTGGTGGCCGAGGGCAGCGTTTATGGCGACA
TCAAGCAGACGGCGGGCGAGCAAGTAGTCTACCTGCTCAACGTCTCCACCACGCCCCAGA
GCTATGCGGTGCCGGCCAGCAAGTTGCGCAGTGGCAGCGCCCTGGTGGATCTGCAGAGCG
GCGAGCGCCTGGCCATCGGCGGCAGCAGCGTGACGGTGGACTTGCCGCCGCTCACCGGTC
GCTTCCTGCTGGTGCGCTGAGGCTGGTAAACAACAAGGGCTCCGTGATGGAGCCCTTGTT
CATTGGGACGTTACTTCTCGATGCCGCTGCCGAGCTCGTCCTGATGGGGATCGGCCCGGC
CGTTGCCGTGCCGCCAGCTCTCCAGCCGGTTGTGTACCCCGCGGCGCAGGCCTTTGAAGC
TGGTCTCCAGGTAGTCCACCCCCACCAGGATGGAGAGAGTGACGCCGGTGAGCAGCAGCG
CCTGGTGCAGCATCTGCATGCCGATGAGGGCGCCGAGGGCCGCCAGCATCCAAACGGTGG
CGGCGGAGGTGACCCCCAGTACCTGGCCATCCCGGGTCATCATTACCCCGGCGCCGAGAA
AGCCGATGCCGGTGATGAGCTGGCCCAGCACCCGCGCCTGATCGGCGCTCTGGGGGCTGA
CGGCGGCACCGATGGCAAGAAAACAGTAGGTGCCGAGGATGATGAGCGAGGAGGTGCGGA
TGCCGACCGGCTTGCCGCGCAGCTGCCGCTCCAGCCCCACCAGGGTGCCGCACACCAGAC
AGACCAGGATGTTCTCCCAGCCAAGGGGCGCTATGTCCCACCAATCAGTCGTCATCATAT
CCACCTCTGCTCTCGATGCTTGTTATCCGGCCGCGCTCTGCCCCCGGTTTTCCAGCCGCT
GGCGGAAGGCCCGGGCGAGGCGCTCGTAGAGGTCCTTTGCCTCTCTGTCCTCAATATCGC
CACGTATCCAGGGATTGTCGATGATTTCCAGCAGCACGCAGTCACGCCCCTGCTGGCGCA
GATCGACCCCGAACAGGCCGTTGCCGAGCTGATGGACGGCGCGGCGGGCGGTCTGCAACA
CCCGCTCCGGCACCTCGTTGAGCGGCAACGCCTCGATGCGGCTCATGTCGAGGGGGTGTT
TGCGGCGGCGGATGCGGTTGCCGGGCTCGGGGCGGAAGCGGCGGCAGGCAAACAGCGGCG
AGCCGTCGAGAAAGCCGATGCGCCAGTCAAACTCGGCGGGGATCCGGCTTTGCACCAGCA
GCAAGGCGGAGCGCCCCAGCCCTTCGTCCAGCAGGCGAGCCAGCTGCTGCTCGTCGCTGG
CCATGGCCAGATCGCGCCCCTGCGCCCCGTCGGGTACCTTCACCATCAGCGGCAGGCCGA
GCCGCTGCACCAGCTCGTCCACGTGGTGGCGGCCGCGGCGGGTCACCACCATGGTGGGCG
GCATGGGCACGCCGCTGCGCACCATCAGCTCGTAGAGGTAGAGCTTGTTGCTGCAGGCTA
GGATGGCGCGGGAGCTGTCGATCACCGGCATCTTGAGCTGCTCGGCGCGGCGGGCAAATT
CGAAGGTGTAGTGGCCGACCGCGGTCTCGGAGCGCAGCCAGAGGGTGTCGAACTCCGGCA
GCCGCTCGATGGCGGACGGCGCCAGGATCTCGGCCCGGATCCCCTGGGCCGCGGCCGCCT
GGACGAAGCGATCCAGCGCCAGCGCATCGCTGCTGGCACGGCCGTCGTTGGGGTCGACCA
GGATGGCGAGCTGGTAGAGCGGCGCCGCCTGCTCCTCGTCGCCGGTGCCCACCAGCGCCT
GGGCGTGGTGCAGCATCAGCGTCTGCTCGCTTGGGCTCAGCGCCAGCGGCGACAGGCTCT
GCTGCTGGCGCACCGACCAGCCGTGGCGGCCGCGCTTGAGGGTCAGCTCCTGCAGCGGCA
GCTGGCTGAGGCCGTAGTAGTAGCGGGCCAGCCCCGCCAGCTCGCTCTGCTCGCACTGGC
CGAAGATGGCGCGCACCCGGATCCTGTCCTCGCTCTGCTGGGCCAGCCAGCCCTGCAGCT
TGCGCCACAGCTTGGCCGGCGGCTGCTGGGGTTGCAGCTGGCTGATGGCCTGCAGGCCCG
GCAGGCAGTGATGACCGCGGGCCTGGGCCAGCAGCGAGCAGTAGTAGCCGGCGCCGAGGT
GTTCCAGATTGCGGCAGAGGTTGATGATGCGGGGGCGGCCGCCGGTGGTGGGCACCCCGT
GTTGCAGGTAGGTGCGGGCGGTCAGCAGATAATCGGCATGGCAAGGCCAGTCGCCCAGCT
CTTCGACGATGACGTAGGTACTCATTTTTTCGGCTCCACAGATGAAACTGCCTTAAGCGG
CAGGATCCCCAGTGGGCTTCGATGCACCGACAAGCACGACAATGGCGCGAGGGGAAACAA
GAGGTTACAGTGCCTAATATGCCGCCTTGGTAACTTGTGATACAAGTCGCATTTTTGGTG
ATGAAGATAAATAACCGAACAAGGATTCCCCGTGTTGACCGTGCGCGCGGCCCGGACCGA
TGATCTGGGCGCCATCGTTAAGCTGGAACGCTACTGTTTTCCCCCCGAAGTCGCCTTTGG
CCGCAGCCGCTGGCACTATCTGCTGACCCAGGCCAAGGGGCGCACCTTGCTGGTGCTGGA
CCAGCAGGAGCAGCTGATGGGCTACCTCTGTTTGCTGGAGCACAGGGGCTGGGATCGGCT
GATCATCCAGACCCTCGCCATCCGCTGGACCATCCGCCGCCAGGGCTGGGCTCGCCGCCT
GCTGGAGCAGGTTATTCAGGAGGGCAAAGAGGCCGGCTGGGGGGCGATCCGGCTGGAGGT
GGGCGATACCAATGAAGAGGCGCAGGCGCTCTATCGCGGGCTGGGTTTTCGCCCAAGGCA
GAAGCTGCTGGATTATTATGGCCACGGTCAGCATGCCCACCGGCTGGTGCTGGCGCTGAA
GCAGGCCTGAGTGAAGGGAGAGAGGGGATGAGCTGCGACAACTGCCTCGCCACTGCCATC
AGGGCCAAGCTGGGGCGCTGCCCGGTCTGCGCCGGCCAGACCTTCGCCATCGGCCTGGTC
GGCTGGGTGGTCTGGTGGTGGTGTGGCGCCGACACCTCGGTCAATGCCCTCACCGGCCTG
CTGTTCGCGCTGGGGGGCTCGGGCCTGTTTTTGCTCCACCTGCTGGTATTCATCTGGCGC
AAGGCGAGCGGGCGTGAATTGAGCGATGAATAGATCAGATTGATTTCAAACAGATAGATA
ACAATAGCGCTGTAGAAATGGAGGTTCAGATGATTGCAATGGTAACGGGCGCCTCGTCCG
GTTTTGGTGAATCCATCAGCCGTCAGCTGGTGCAGGCGGGCTACAAGGTGATCGGCACCG
GCCGCCGCGGCGAACGGCTGGCCGCGCTGGCCGACGAGCTGGGCGCCCAGTTCCTGCCGC
TGGTGTTCGACGTGCAGGACAAGGCGGCCACCCGTGCCGCCATCGACGGGCTGCCGGCCG
AGTGGCGCGAGGTGGATCTGCTGGTCAACAACGCCGGGCTGGCGCTGGGGCTGGAGCCGG
CCCACAAGGCAGACCTTGAGGACTGGGAGCAGATGATCGCCACCAACATCAGCGGTCTGA
CCCTGCTCACCCGCCTGTTGCTGCCGGGCATGGTCGAACGCAATCGCGGTCACGTCATCA
ATATCGGCTCCATCGCCGGTACCTATCCCTATCCGGGCGGCAACGTCTACGGTGCCACCA
AGGCGTTCGTGAAGCAGTTCAGCCTCAACCTGCGCGCCGATCTGGCGGGCACCGCCATCC
GCGTCACCAACGTGGAGCCGGGCCTGTGCGGTGGCACCGAGTTCTCCAACGTGCGCTTCC
ACGGTGACGACGCCAAGGCGGCCACCGTCTACCAGGGCGTGCAGTCGATCCAGCCGGAAG
ACATCGCCAATACCGTGCTCTGGGTGAGCCAGCAGCCGGCCCACGTCAACATCAACAGCA
TCGAGATCATGCCGGTGGCGCAGACCTTCGGTCCGCTCAATATCAGCCGTCGCTGATGGC
TGCTGCGGATGAAATAAGAGAGGCTCCCCTGGGAGCCTCTTTGTTTTGGTGGCCTCTTTA
CAGGCTCATGATCTTCTTGAACTCCTCCGGTGAATACTTCTGCTCGGTGCGCTTGGTGAG
ATCCGTCATCAGCTTGTAGCGCAACTCTTTGGCCATCTGATAGCTCTTCTCCAGCTGGCC
ATAGGAGTAGTCGGATGCCAGCCCGATGGCGGTGGCCTTGTCGCCGGCATAGGCCTGCTT
CAGGCTCTGGTCGAGCAGGGCCACCTCCTTGTAGAGCTTGCTGCTCTCCTTGCTCCAGAC
ACCGCGCAGCAGCGGCAGGTATTTGTCCGGATCGGCGCTGGCCAGCGCGGTCAGGCTGCG
GAACTGCCAGTAGGCGGAATCATCGGAGTAGCTGTCGCTGCCGGTGCGGTAGGGCAGGGG
ATAGGACTCCAGGGTGTTGTAGAGCGGCACCATCACGGATTCGGCCAGCACGCCGTAGCT
CTGCCAGATGAGCCCCTGCAGCTCTTTGGGCATCTCCTTGCGCAGCTGGATGACGTGGGA
TTCGAGCTGGCGATCGATGCGGATAGGCCGCTCTGCCTTGCCCGCCAGTGGCGTGCCCTC
ATAGGTGGCGCTCAGCAGCCTGGCCACGTCCGGCACGGCGATGGGGGCATCCGGCTTCAT
GAACAGCGGGTACTGCGCCTGGCGGGTTGGCTGCTTGTGAGAGGCCGTCAGCATCTGCTG
GCCGAGCCACTCCCGGTCCACGTTGTAGGGGTCGGCGATGACCCCGAATGCCTTGGCGAA
GTTGAAGTCTTTCGGGTCGGCCTTATCCAGCAGTTTATGTTCGCGCACGAACTCCAGCAG
CTTGGGCGAGTGCAGCACGTCGGCGCCGTCGAGATTGACGCCGTGAATGCGCAGGCCGTT
GGCCACCATGGCGTAGCTGTCGTCCGGCACCCGCACCGCGATCCAGTGGTGGCCGGAGCC
GATCTCCATCAGCCAGGCCTCGTTCACATCCGCCAGATAGAGGCTGTTGCCCTCACCGGC
GCCATATTGCTCCACATAGCGGCCGAGCAGCTCGACCCCCTCTTTGGCCGTCCTGACCTG
CGGCAGGATCAGGGTGGGGATGATGGCTTCAATCACTCCCTTCTCGATCAGCGGATCGGC
TTTTTGGGCCTTGTCGTTGACCTCGGCACTCGTGGTGGCCGAAATGGCGACGTTGAACTC
GTTGATGCCGCGCTCCTCGTAATACTTGCCGTCCGGGTCGCTGGCTGTGGCATCCCAGTC
ACGAATGGCTGAGTAGGCGAAAAACGCCTTGGGCATCGGCACTTCCAGTCCGTTGCCCAG
TTTCCAGACCTTGCCCTCGTTCTGCTGCGCGGGCCGGAAGGCGAGGTACTTGTTCCAGTT
GTTGACGCCAAAATCCTCGTTTCTGGCGATCATCACGCTGCCATCGGCACTGGCCCCCTT
GCCGACGATAAGGCCGGTACAGGCGTCGGCACTGGTGCCAAGCAGGGTGAGCAGGGTGGC
GGAGAGAAGACTCAAGGTGTGTTTTTTCATGGTTATGCCCGAAAGGTTGCGGTGGATGCG
CGTCAGGGGGCGGGAGAAGCGGCCGGGAGTGACCGGACTGGGTTCGGGGATCCGACGGTA
GACAGGTCTGCATCTGGTTGATTTCGCAAACATATCATCCATAACGCTGCTTGCTTGCCC
GATGGTGCGCCAAAATTGTATGCCTCACTGGTTGTTTGTTTTGTGATCGATAAGGCGTTC
CTGCTGTTTATGTGGCGCGGAGTTTTTGAGGTAGTTGTATGTGTCGTAAATCGGGATAAA
AGCAGCGGATGAGTCATGATTCTGACGCTGTATCTGGGCCGTGACCGGCTGCGGGCTTGC
CACGGCGGGGATCTCGTTCAGCCTGACAAGTTGGCCTGCAACTTGCTGGTTTTATTGCCA
ATGATGGGGCCAGGCGCCTCATACCATCGAATCAGCGACCTCGTCATGCCGGTTTGGCAT
GCAGACTGGAGCCCCCATGGATATCAAACCCTACAGCCAGCAGCTTGCCCAGAGCGCCTC
CAACAACCGCGCCCTCGCCACCCTCAGCAGCGCCGACAGCGGTCAGGGTGGCGGCGGCTG
GGAAGATCTGGTCAACCTCTCCTCCCAACGGATAACCGGCCAGGCCCAGCAGGCGCTGAC
CTATGAACACCTGGCCAAGAACAGCAAGCTGCCGCCGGCGCTCGACATGAGCTCCGACAA
GGGGGGCGTGTTGCAGCAGCTGGTGGACAAGGCGCTCGGCTTTGATCGCAAGCAGTTCAA
GGAGATAGAAGAGAAGCTCAAGGCGATTGCCGACAACAAGCAGCTGAGCGCCGAGGAGCG
GGCGGAGCAGAGCAAGCCGTTGAACGAACAGCGGGATGCCATGCTGCAGGATGCCATGGA
TCGCCTCACCGGCAAGAAGAGCAGCAAGGAAGAGAGCAAGAGCGCCTGAGTGGCGGAATG
ACTCGAACGGCAATCCATGGTCAGCGGGGGCAAGCCTTTGCCCCCGCTGACCACAGTGGA
TGAGCTGCCCTGCCGGCAACCCGCATCCGCGGTACAATGTGATGGCGTGCCCGCGTTCTT
TGACCTGTGGGGGCCACAGGCGCACAATCCCTCTGCATGCATTCAACCGAGGGCTCTGCC
GTGTACAACTTCCAATATGCCAATCCTACCCGCGTCTGTTTCGGTGAAGGCCAGATCGCC
AAACTGCCCGAACTGATCCCGGCCGGCAGCCGCCTGCTGGTGATCTACGGCGGCGGCAGC
ATCAAGCAGAACGGGGTCTATGACCAGCTGACCCAGGCGCTGGCAGGCAGGGAGTGGCTG
GAGTTCCCCGGCATCGGCGCCAACCCCCAGTACGACCAGCTGATGGAGGCGGTGGATCTG
GTCAAGCGCGAGCGCATCGACTTCCTGCTGGCGGTGGGCGGCGGCTCAGTGGTGGACGGC
AGCAAGTTTGTGGCCGCCGCGGCCCGCTTCGAGGGGGACGATCCCTGGGAGATCCTGCTG
CACAAGGCCCCCGTCAAGGCGGCGCTGCCGCTCGGCTGCGTGCTGACCCTGCCGGCCACC
GGCTCGGAGAGCAACCCGGCCGCCGTGGTGAGCCGGGGGGAAGCCAAGCTCTCCTTCATG
AACCCGCTGGTGCAGCCGGTGTTTGCGGTGCTGGATCCCACCACCACCTACAGCCTGCCG
CCGCGCCAGGTGGGCAACGGGGTGGTGGATGCCTTCGTCCATATCCTCGAGCAGTACCTC
ACCTTCCCGGTGGGGGGCGAGGTGCAGGACCGGCTGGCGGAAGGCCTGTTGCAGGTGCTG
GTGGATAACGGCCCGCGGGCGCTGGCGGAGCCCACCAACTACCAGGTGCGCGCCAACCTG
ATGTGGGCGGCCAGCCTGGCCCTCAACGGCCTCATCGGCCGCGGTGTGCCGCAGGACTGG
TCCACCCACGCCATCGGTCACCAGCTCACCGCCCTGCACGGGCTGGATCATGCCCAGAGC
CTGGCGGTGGTGCTGCCCTCCCTGCTGCGGGAGCAAGCGGCCCAGAAGCAGGAGAAGCTG
GCCCAGTTTGCCGAGCGGGTGTGGCACTCCAGCCGCGAGGACAAGGCGCTGCGCATCGAG
GAGGCGATCATCCGCACCGAGCAGTTCTTCCAGCAGATGGGGGTGGGTACCCGCCTCGCA
GACTATGGCCTGGATGCGCGCTGCATCCCGGGGATCTGCTCCAACCTCAAGCTGTTCGGT
CTGACCGCCCTCGGGGAGCAGCAGGACATAGATCCCGACAAGGTAGCCAGGATCCTCTCC
CACGCGCTGTAAGTCATCCTGGCAACCATGGTGGCGCGGATCCTCTCCCACGCTCTCTGA
TCACCGGCTGGCCAACGGAAAAGAAAACGCCCCGATCATAGGGGCGTTTTGCATGGTGGC
GCCGGGCTTATCCGGCGCTGCGGTCCAGCTCGCGCTCCAGCGCCGCCGCCTTCTGGCGGG
CCGGATGAGTGTTGAGCCGCTGCCAGTAGGCCTGCAAATGCGGGAACTGGGCCAGCTGGC
CGCTTTGCGCCAGCAGATCCACCAGGAAGGAGTTCAGGATGTCGGCGCCGGTGAGGCGAT
CGGTCACCAGGTAGCGGCGGCTTGCCAGCACCTCGTCGAGATAGCCCAGCACCTTGGCGC
ACTCGGCTTTGGCGTAGTCCGGCAGGAAGCGCATCGGGCTGCCGTCCTTGCGCACGAACA
TGTCGAGCAGCAGCGGCAAAATGCCCGAGCTCTCGGCGAAGTGGAGCCACTGCAGGTACT
CGGCATAGTCCGGGCTGTCGGCGGCCGGCGCCAGCCGATCCGGGGCGTGGCGGGCGATCA
GGTATTCGGTGATGGCACCGGATTCTGCCAGTACCCGGCCGTCAAACTCGATGACCGGCG
ACTTGCCGAGGGGGTGGACGGCCTTGAGCTCGGGCGGTGCCAGAAAAGTGGCGGCATCGC
GCTGGTAGGCCTTGATCTCATAGGGCAGGCCCAGCTCTTCGAGCAGCCAGATGATGCGCT
GGGAGCGGGATTTGTTCAGGTGGTGCAGGACTATCATGAATACCTCGACGCAGTGACAAG
AAGCGGTAGTACGCAGCGGCGCGGCGACGGGTTCACCGCTGCAGCTAAAAAAAAGCGGGC
TGATGCCCGCTCGTTCAACGTCTGACTCAGGCCTCCAGCGCCTGATCCAGATCCGCCAGT
ATGTCCTCGATCGCCTCGATCCCTACCGACAGCCGGATCATCTCAGGTTTCACCCCGGCC
TTGGCCTGCTCCTCTTCGCTGAGCTGGCGATGGGTGGTGGAGGCGGGGTGGCAGGCCAGC
GACTTGGCATCGCCGATGTTGACCAGCCGCTTGAAGATCTTGAGCGCATCGTAGAAGCGC
ACCCCCGCCTCGTAGCCCTCTTTCAGGCCGAACGAGAGGATGGCGGAGGGGCGGCCGGCC
ATGTACTTCTCCGCCAGCAGGTAGTGGGGGTGACCCGGCAGCCCGGCGTAGCTGACCCAG
GCTACCTTGGGATGGTGCTTGAGGTGGTGGGCCACCTGCAGGGCGTTGTCCACGTGGCGC
TCCATGCGCAGGCTCAGGGTCTCCAGCCCCTGCAGCAGCAGGAAGGCGTTCATGGGGGCC
AGCGCCGCGCCGGTATTGCGCAGCGGCACGGTGCGCACCCGCCCGATGAAGGCGGCCGGG
CCGAAGGCCTCGGTGTAGACCACCCCGTGGTAGGAGGGCTCGGGCTGGGTCAATTGGGGG
AAACGCTCGGCATGATCCGCCCAGGGGAACTTGCCCGAGTCGACCACCACGCCCCCCAGC
GAGTTGCCGTGGCCGCCGACATATTTGGTCAGGCTGTGCACCACGATATCGGCGCCGTGC
TCGATGGGTTTGCACAGCACCGGGGTGGCGACCGTGTTGTCGACGATGAGCGGCACGCCG
CGGGCGTGGGCCACCTTGGCCAGGGCGGCTATGTCCACTATGTTGCCGGCCGGGTTGCCG
ATGCTCTCGCAGTAGACCGCCTTGGTCTTGTCATCGATGAGGGCAGCGATGGCCTCGGCG
CTGTCATCCTTGGCGAAGCGCACCTCGACCCCGAAGCTTGGCAGCATGTGGGCGAACAGG
GTGTAGGTGCCGCCATAGAGCTGGGGGGTGGAGACGATGTTGTCACCGGCGGCGGTCAGC
GCCTGGATGGCGTAGGTGATGGCGGCGGAACCGGCCGAGACCACTAGGCCGGCAATGCCC
CCTTCCAGCGCGGCCATGCGCTGCTCCAGCACATCGTTGGTGGGGTTCATGATGCGGGTG
TAGATGTTGCCAGGCACCGCCAGGTTGAACAGATCCGCCCCGTGCTGGGCGCTCTCGAAC
TCGTAGGCCACCGTCTGGTAGATGGGCACGGCAACGGCCTTGGTGGTGGGGTCGTTGGCA
AAGCCGTGGTGCAGGGCCAGGGTCGCATCTTTCATCACACACTCCTTGTTGGATGTTGCT
GGATAGCAGTCATAGATGGATAGACGTCCAATCTATCAGGCCCTTGGCCGATGTAAACCA
TCAGATCCGGCAAAGCAATCTCGTCGGGGCGTGAGGGAGGCCGGCTCAGAGGCGGCGGCG
ATACTCCTTGTCGTCGATCTGGTGCATGTCCCACTGCATCAGACGGTTGAGCTGGCTCAT
GGGATCCTCGATCAGCGGCAGCGGGCGGGGCAGGATCCGCTTGAAGTAACGGCGCAGGAT
CTGCTGGATCCGGTTCGGTTTGATGGGGTTGGCGTGGCTCATGATGGGGCTCCTGTGCTG
TGGTTCTCACGTTCGCCAGCAGTATTGAGCTAAAATGCGGAAGTAAAAACTGATGACTTT
CAGCACAAGGATTTCCTCTTTTATGCCCACCAGCCGCCTCTACCAGCAATTCCAACGGCT
CGCCCAGCAGCTCGGCTGCGACGAGCGGGAAATAAGCCTCGCCGAGGTGGCGGATCTGCT
CTGCTGTACCCCGCGCAACGCTCGCCTGCTGCTGCGCCGCATGCAAGAGCAGGGCTGGCT
CGGCTGGTCTGCCGAGGCCGGACGGGGGCGGCGCTCCCGGCTCACCCTGCTGGACAACCA
GGAGAGCCTGACCAGGCGCCGACTGCGGGAGCTGCTGAGCCAGGGCCAGCTGGCGCAGGC
GGTGCGGCTGGCGGAAGATCGCCTCGATCTGCTCACTCCGCTGCTTATCGAACAGCTCGG
CCAGGCCACCCGGGCAGGACGCCAGATCCTGCGGGTGCCCTACTACCGGCCACTGCCCCA
GCTGCTGCCCACCGGCCCGCTGCGCCGCTCCGAAATCCACTTGAGCCGCCAGCTCTTCAA
CGGCCTGACCCGGCGAAATGAGGAAAATGGGGAAATCGAGGGGGATCTGGCCCACCACTG
GGAGTGCCTCGGCCCCTGCCACTGGCGCTTCTACCTGAGGCCGGCGGTGCGCTTTCACCA
CGGCCGCGAGCTGGTGGTGGAGGACGTGACGGAGAGCCTGCAGAGCCTGCGGGATCGTCC
GCTGTTCGCCCATCTGGCGCGGCTGGAGAGCCCCTGGCCGCGCACCCTGGATCTGCACCT
CGACAGCCCGGATCCCCTGCTGCCCCACCTGCTGGCGGAGCCGGTGGCCGTCATCCTGCC
GCGCGAGCTCAAGGGGGAGGCGGGCTTTGCCCTGCAGCCGGTGGGCACCGGCCCCTATCG
GGTGACCGCCAACGATCCCATGCACCTGTGCCTGGAGGCATTCGACGACTACTTCGGTCT
GCGCGCCCTGCTCGACGAGATCGACATCTGGATGCTGCCAGAGTTGGCGGAGCGGCTGGA
GAGCCACCTGCAACTGGGGCGTGACAGCCCGGAGCTCGGCACCATGCGTGGCGAGTCCGA
GCTCGAATCGGGTTGCTACTTCCTGCTGCAGGATGAGCGCTCCGGTGCCCTGCAGGATCC
CGCCCTGCGCCAGTGGCTGGCCGGCCTGCTCAACCCCATCGCCCTGATGGCGCGGGTCGC
CCCCGAGCTGCAGCGGGGCTGGACCAGTGCGCTGGGTCTCTTGCCCCACTGGCGGGAGGC
GCAGCCGGCCCCGTTGCCGGCGCCGGCCGGGCGGCCACGTCAGCTGGTGCTGGCCTGCTT
CAACCAGCACCTGGAGTTCAACGAGTGTGCCAACGCCATGAGCAGCCTGCTGGCAGAGCA
GGGCATCGAGCTCGAGGTACGCACCCTGGATTACGGCCGCTGGGTGAGCGGGGCGGACGA
GGACGTGGATCTCTGGCTCGGCACCCTCAACCTGGAGCACGAACACGCCTTCGCCCCCTA
CGCCTGGCTGCAGGGGACCCCGCTGCTGCGCAAGGTGTGGGGCGGCCAGCATGGCCTGTG
GCAGGGGCTGACGCAGTGGCGTGCCAGCGGCGAGGAGCCGGGGCCGCGCGCGCTGCTGGC
AAATGTGCAGCGGCAGGGCTGGTTCGTGCCGCTGTTTCACCACTGGCTGGAGCTGGAGAG
CCGGGTCGGCGTGCACGGGGTGCGGATGACGGCGCTCGGCTGGTTCGATTTTCGCAGCGC
CTGGCTGCGCCCTGAGCTGGCCGTCGGTGCCGGGGAGGAGATGGGGGAGCTTGAGTCCAG
AGGCGGGCCGCGTTAGCCTGAGCGCGGTCCAACGACAAGGAGTCGATATCCATGCTGGAA
ATGCAGATCCAACCCCGTTTTCAAGAGACAGATGCCCTCGGCCACATCAACAACACGGTG
CCGGCGGTCTGGTTTGAATCGGCCCGCGACCCGTTGTTTCGCATCTTCTCCCCCGAGCTG
GATGTGCACAACTGGCATCTGATCATCGCAGGCTACACGGTGCAGTTCAAACGGGAGCTG
TTCTACGGCCAGCAGGTATTGATCAAAACCGGGGTACGCCGCATCGGCTCCAGCTCTTTC
ACGCTCTGGCAGGAAGCTTGGCAGGAGGGCGAGCTGGCGGTGACCGCCGAAACCACCCTG
ATCCATTTTGACTACCAGTCCCGCCAGTCCATTCCCCTGAGCGATCGCCACCGGGAGGAG
CTGCGGGCCTGGCTGATAGAAAGCTAACCTTGGCCCTTAGGCCAATCACAGGACACTTAT
GCGCAATACCGTGATCGCCCTGAGCCTCGGCCTGGGACTGGGGCTCTGCTCCCTGCCTTC
GATGGCGGCCTCCCTCGCCGAGCAGTTCTCCCTGATGGAAAAGGGGGCCGAGAGCGCCCT
CGATACCCGTCTGTTCAGCCACGACGGCATAGACATCAAGGCTTGGGTGGATGGCGCTCC
CGTCATCATCGCCGTGCCCATTATGAACGAGCAGGGCAAGCAGGAAGGGGAGAGCCGTTA
CTACTTCAAGGGCGGCAAGTTGTTCGGGGTGAAGGAGCCCGCCGCCCAGTTCGCCTTTGA
CGACGGCGGCAAGCTGACCCGGTGGCTGGACGAGAGGGCCAGCCCGCCGAGTTCGTCAGC
AAGATGAGCATGCAGCAGCGAGAAGCCTGGCTCACCAAACGGGCGGCCGAGCTGGGCCAG
CTGTTTGCGCCGAGCGCCGCCGAACAGAAGGCGGCCAAGGGGGGCGTCAAGCTCAAGGGG
GCGGAGCTCGCCCACTGGCTCTGCAACGGCAAGCTGATGGCGCTGGCCGGGGGGGACAAG
GTGACCTTCGAGCCGGCCAAGCTCAAGAGCCGTGCCGAGGGCATCGAGGGGGAAGTCTCC
CTGCGCCGTGACAAGGGGTGGCAGGATCTGAGCCTCAAGTGCGAGGTGCAGGGACCCCAG
GTGACCCGCCTGACCTGGCAGCCGCTGCCGGGGGCCAACAAGCCGCAGTAAGTACGGTTG
CAGCAAAGCAAGGGGCCCAGATGTGGGCCCCTTTTTTATTCTGGTTATTTTGGCGGTTAC
TCACCCAGCCTGAGTCGGGTGAGGGCTTCCACCCGTCGCCACTGGCCGGGCTCGAACCAG
CGCGCCAGGATCTCCGGCTGCTGTTCGGCCCGTCGCTCGGCGGGCAGGGGCTTGAGTTCG
GCCAGATAGCCGGCCAGCTGCTGCTCGAACCCTTGCTGACTCTCCGCAAGCTGGTGCAGC
CGGTCCGCCGCTTCCGGCCCCAACTGCTCACGCAGCACTGTGTCGCGCTCGGCCGCGGGC
AGCCGCTCCAGACTCTGCAGGTCGCCGAGCAGGCGGCTGTTGGCCTCCGCCTCCCGAAAC
CACTGGGGCTGCTCCGCCAGCCAGAGCTCGAGCTCGCTCGCCAACAGCGGCTTGTCGGCA
TCGCTGGCCTCCGCCAGCGCCTTGCGGCGCAGGGTCCACTGCTCCATCAGCCGATCCTCG
GCAAACAGCTGCTCCTGCTCGGCCGGGGTGAAGCTCTGCTGGCGCAACTGCTCGCGCTCG
TCGAACAGCACCTGCAGGCTGGCCAGGCCCGGGTCGGTCGGCACCGTCAGGCTGCTTTCG
GCGGCAAGAAAGGCCTCATAGCGAGCCTGCAGCGAGTGATCATCTGACGAGGAAGCGGCC
TGCCGGGCCAGGGGGGAGGCCGGCCCGGCCTCTTGCGCCAAGGGGGCGGCCGAGTCGGGG
CTCGGGGCGGGCCACAGCTGCCAACCCCCCAGCAGCAGGGCCGCTCCCAGCAGAGCGGCC
ATCAGCCATGCCTTGTTCATAACCCCAGTCTCTGCAGGCGGTTGGCGTGCTGGCGATAGA
GGCCGACCGGGTCGGTCTCGAACAGGTGGCGAATGCCGAACGACTGGTTCACCTCGTCCA
GATGGTTCATCCGGTAGTCGGTGCCGATCACCTTGCCGAGGTGGCTGCTGCACACCCCGA
CCAGGCCGTCGTTGGGCTCCTTGAAGAAGCTGCCGGTCAGCGCCAGCGCCGGATCCACCG
GATCCAGGATGTTGGTCATGGTGCCGCGCCCGCTCCAGGAGAAGTAGTAGACCCCGTTGG
CAGCCTGCATGGGCCCTTCGCCGCAATACTGGCTGGGCAGTCCTTCCGGATAGCGCTGGT
TGAAGCGCTGGGCGCCGGCGCTGGTGAGGGCGTCGAGGGCGGCGAGGGGATCCTGCGGCA
GCTGGCTGCCCCCGGAGAGCAGCGAGATGACCCCGGACAGGGCCGAGGCGGCGGCCACCG
CCAGCTTCTCGGCCACCGAGCCTGGTGCCACGTTGGCGCGCACCAGATCGGCGATCTCCG
AGCCGTAGTTGACCCCGCCCACGCTGGTGGCGGAGGCGACCAGCTCGGGAGCGACCGAGG
CGACGTAGCGAATGGTGGGGCCGCCGTGGGAGTGGCCGATGAGGTTCACCTTCTCCGCCC
CGGTGATGGCGAGCACCTGCTGTACCTGCTTGAGCAGCTGCTCACCGCGCAGTTCCGAGC
TCTGGGTGGCGGAGACCTGGGCCACGTAGACCCTGGCGCCATCCCGGGTCAGCGCCTGGG
GAATGCCGTAGAAGTAATCGACCCCGAGCAGCTTGTCGAAGCCGAACAGGCCGTGCACCA
GCACTATGGGGTAGCGAGTCTGGGTATAACCTGCCGCCTGGCCCAGCATGGGCAGGGCGC
ACAACAGCACCAATAGCCATTTTTTCATCTTGTCCATCCTTGTGAAGAGAGACTGCCGCA
GCGGCAGCCACCGGCATCATGCCGATACCGACCAGCATGGCGGAACGGAACGTTTGCATC
TGTGCAAATGATCACCAAACAGACAGATTCAAAAAAGCCCTACCCATATGGGCAGGGCTG
TTGGCTGTGCCGGCACAACAATCCCTTGTGTTCGCCCCTTACATAAGTTAAATAATAATT
ATTATCATTTGAGGTGTTGGAGCCTATGTCGGCAAGCTGGGTAAGAGGTTGGGCAGGGAC
GGGGGAGAGCGACAGCAGCATGGTGCACTGGAAGGTGCAGACCATGAGCGGCAACCGCCA
TTTCGATGCCGGTGAGCACGCCAAGGCGCTCTCCTGCTATCAGCAGGCGCTGTGGCTGGC
CCGCCAGCAGTTTGCCGACTGGCACGATGTGGACGAGGCGGTGGCCGCGCTGGTGGTGGC
CCACCACAACCTGGCGGATCTGCTGGTGGCGATGGCGCTGCCGGAGCGGGCCGCCGACCT
GCTGTGTCACATCCACGACTGCCTGCTCGCCACCAGCCAGTCCCCCGCCAGCTCCGGCGC
CCTGCGGGATGCCGCCCTGCGCCACACCCGCAGCACCCATACCGAATTGCTCGCCTTCGT
GCGCAAGCACGGCAGCCACGACGGCATCCGCCGCTGCCTCGGCCAGTGTCTGTGCCAGAC
CGAGCCAGCCCCGCAACTGCATTAATCACAATAAACAGAGGTGACCATGAGCCATACCCT
GCCTGCCCTTGCCTATGCCTACGATGCACTGGAACCCCACATCGACGCGCTGACCATGGA
GATCCACCACAGTCGCCATCACCAGACCTACATCAACAACCTCAATGCCGCCTTGGCCGA
TCTCCCCGAGCTGGCGGCGCTGCCGGTGGAGGCGCTGCTTGCCCGCTTCGACAGCCTGCC
TGCCAAGGTGCAGGGGGCAGTGCGCAATCACGGCGGCGGTCACGCCAACCACAGCCTGTT
CTGGCGGGTGATGAGTCCCCAGGGCGGTGGCGAGCCGGCCGGCGAGCTGGCTGCGGCGAT
CCAGCGGGATCTGGGCGGGTTTGAGGCTTTCAAACAGGCCTTTACCCAGGCCGCCCTGAG
CCGTTTTGGCAGCGGCTGGGCCTGGCTTGTGGTCGATGGTCGCAGCAAGCTGCAGGTAGT
GAGCAGCGCCAACCAGGACTGCCCCCTGCAGGATGGGCTGGTGCCCATCTTGGGGCTGGA
TGTGTGGGAGCACGCCTACTACCTCAAGTACCAGAACAAGCGCCCCGACTACATAGCCGC
GTTTTACAAGGTGATCGACTGGAACGAGGTGGCACGGCGCTACGCCGAGGCGCTGGCCTG
ATTGCTGGAAATACCAAGTCCAATAAAAGAGACCCGCCTGATGGCGGGTTTCTGCTATTG
AGGGGTCAGCTGAGGGGTCAGCGCGCTGCCGGTTGGCGGGGCCACACTGGTGGCCTGGGC
ACCGCTGGTTGGCGTTGCTGCACTGGTGATGGCTGGTTTGTCCGCAGCGGTGACTTCGCT
CGGCACGGCGGCGCTGGTGGCCAAGGTACCGCTGGTTGCGGCCGCCGCACTGGTGGCAGT
TGCTGCACTCACCACCGCTGCCGGCTTGGCCTTCGGCTGATGAGAGGGCGGCTTGATGGG
CAGGCAGGGTTGGCTAGCGCCTATGGTGCTCAACGCCTGGCAGGGAACCGGGCCGCCGAT
GACGATGGGCTCGCCGAGGAACTTGGGTCCCTTGTCCAGCACGTAGAGGTCGAGCAGCCC
CATCAGGCGGGCGAACACCTCGCGCACCCGGGTCTTGATGCCCTGATAGGCGCTGGGATC
CACGGCGTTGAAGCCGACCGCCTCGATGCCGAAATGGCGGGCGATGAAGATGGCGCGCTC
GTTGTGAAAAGCCTGAGAGACCACGGTGAAGTGGGCCTGGCCGAACACCTCCTTGGCCCG
CACGATGGAATCCAGAGTCCGGAAACCGGCGTAGTCGCTATAGATGGCGCTGGCCGGGAT
GCCGGCCTGGATCAGGGCCCGCCGCATCTGGCGCGGTTCGTTGTACTGCACGGTGGCGTT
GTCGCCGGAGACCAGGATGTAGTCCACCTTGCCGTTGTTGTAGAGCTCGGCGGCGGCCTT
GATCCGGTATTTGAAGTAGTGGTTCGGGCTGCCGCCAATCAGGTATTTGGAGGTGCCGAG
CACCAGGGCGACCCGGTTGTAGGGCACCGCGTTGACGTCGTCATAGGTGTAGTGACGGGC
GTCCGAGACGGTCCACTCGCTGTAGCCAAGCAGGGCGGCGGCAGAGGCCAGCAACAGGCA
GAGGCAGGCGAGCAGGATCTTGGCAAACTTCTTCATGCGCGGTGCGGTTCGGGTCTGAAG
TAAGAGATGACAGGGGGTCATTCTATTACAAGTTGCCGCCGCGCGTCAGGCTTGATGACC
GCAGATGGCGTCACTCGGGCAGAGGTTGTCGCATGGCGGGAGGGGCTAACTGATTGATCC
TGTGCCGCTTATCATCCTCCAATAAAAAGGGCGGCCATGGCCGCCCTTGAGTATTGATGC
CAGCGTCTCAGTGGGAGGAGTCGTTGGCCTTGCACTCGTCGGAGTCCTTGTTGGCCTCCC
ACCAGGGCAGCAGCTCGCGGCCGAGCCACTGCTGGTAGGCCTCGCTGTCATTGGCAATCA
GCTGGTCCAGCTCGGCTTCGAAGGCGCTCATCGCCTGCTGTTGATCCGGGTTGCGCAGGG
CCTGGGCCATGGCCAGCCAGCTGGCGCCGCGACCGGTCTCGTTCAGGAAGCGGTGTACCG
TGTAGGACCAGGAGTAGACCATCTCGCCGCCCTTGTCGTAATCCAGGTGCAGGATGTCGG
CCAGGGCCGGACGATCCCCTGCCGGGCGGCCGGCGACGTTGTCCAGACCGCGGGCGAAGC
ACTGGCCGTGGGCGATGAATTCCGCCAGCCCTTCCGACCACCAGGTGGTGCGGTTGAGCG
GGTAGTGGCCGAAGCTGCCGTACTGGTTGAAGCGGCCGTCCAGGTAGTGCACGTACTCGT
GGCGCAGGTTCCACACCTGGAACGAAGGACGCTTCCACTCCGCCTCGTAGGCGAAGAAGC
GGGCCTGGTTGCCGGGGCGAGCCGGATCTCCCTCAATGTAGATACCGCCGTTGTCGGTGG
AGACGCCACCAAACAGGGCGCTGCCGTAGCGTTTCCAGTCGGCGGAGGAGTCGAAGATCA
CCAGCTCCAGTGCCTCGTTGTGATCGTCCGCCACCGGTTGCCAGCCGGTTTCCATCTGCT
GGTGGAACTGCTGCTCTTCGGCGCCCAGTTCACGGCAGATCCCCTCGGCCTGATCCATGG
TCAGATCCTGGGCACGCAGGCGCAGGGTCGGCGAGCAGGTGTGCTCGAACGGCAGCACAT
CCTCCACCCGGATTGGGGTGCAGAGCCCGGCGAAGTCACCGCTGATGCAGGCTTCGCTGG
TGCGGTCCGTGTAGGTCAGGTAGTAGGTGGAGAGGGTCAGCGACATGTCTTCCAGCAGAT
CCTGGCTCTGCTGACCACCGGGGATCAGGTCGTGGTGGCGAACGAGGGTGATGACGGAGT
CATCCAGCAGCCTGCGGTAGCCGTCGAGCTCGTCCGGGCGGGTATAGCGGGCGACCCGGT
AGAGGCGGGTGTAGGCATCCAGCACGTTGTTGAGCAAGAACAGATCGGCGCCATCCCGCC
CTTTCCACAACGCGAGCTCGCTCATGCCGAGGGCGTGCAGCTGCTTGCGCAGCTCGCCAT
CCTGCTGGCGGAAGTCGTTGGCGAAGGGATCGCTGTAGTCGCTGGCGAAGTCGAGGAAGT
TGAGCAGATCGAACAGGCCGATCGCCCAGGCTTGCTGGCCGTTGATCTCGCTGGCATGGC
GGGTGCTGTAGGCCAGCATCTGGTTGAATTCGCCGAGCAGGGTGCCAAAGCGGCTCTGTA
CTGCCGGGCTCTTGAACTGGCCGTGCAGGGCGATGCTCCAGGCACCGATCACCCCACCCA
CCTCATCGGTGGGTTGCTCCGGGAAGAGCAGCGGATGGGCACCGAGCGCGGTCAGCGCCT
CGGCCAGCGCCTCGGCGGCGGCCGGACCGTCTTCCTTGTGCTTGCCGTAGTTGTGGTAGT
TGTGGGCACGCACGTATTCCAGCAGCAGCTTCATGGCTGGATGGGCCGGCTGATTGGCTG
CCAGCAGGCTCTGGATGCCGCGGGACACGGCCAGCAGCTTGGCATCGTCGTGACCATAGT
TCTCCTGCCAGACCGGGGCGGGCTGGCCACTGGCATCCTGCACTATCCTGGCCGCTTCGG
CGTCCAGCAGATCGGTATCGGGCAGGTCCGGCTCGGAGCAGGCGCGGCCGTCGGCACGGC
GGCAGTCGAGCTGCTCCTCCTTGCTGGCCAGCATGATGGGGCGATTGAGCACCCGGCTCT
CCTGCCATTCGGTTGTTTCCGGCAGGGTCTGCCATTCGCTGCCCCCCACCGGGTATTGAT
AGCCGGTGTCCTTCAAGACCACCTGCACCTCGCTGCCGGCGGGCAGGGTCTGACGGCACA
CCCGATAGCTGATGGTCTTGTCCCCTTCCTGACGAGTCTGGGGTTCATCGCACTCCTGCT
GGGTCTTGGCCTGTTCCAGCAACCAGGTGTACTGGCGCCAGACGTGCAGCTCGCTCACCT
GACGGGCGGCCTGGCTGCCCGCAACCGGCTGCAGACGGAAGAAGATCTGCTCGAGGCGGC
CATCCCGCTCGTTGGGGGTCTCTTCCAGTACCTTCAACTGCTGCCAGTTTTGCGGCTGGT
ACTGCCATGCCTGCTCGGCGCAGCGCCCCTCGGCGTTGAGCTCGCAGCGATCCAGCTCCT
GCTCGCTGTGACCCAGGATGACCCGCTCCGCCAGCGGCAGACGATCCTGACGCGGGGCGG
TCGGGGTACCTGCCAGGGGCTCCCAGCGGCCCTGCTTCATGCCGTAGCCAAAGTCATAGC
TGCTGGCCGGGACAGCCTTGCCGGCCGGTACCACCTCTTCACAGCTGAGGTAGCGGATCT
GCCAGCCCTGCTCGATCTTGAGCTGGGGTTCGCCGCACTGTTGTTCTGCCAGTGCGGCCA
GGTTGGCTTCGCTCCAGTCGAAGCGACGATACACCCTCAGCTGTTGATAGGGGGCGTCGC
CACTGCGGGCGCTCAGCTCGTAGGTCACTTCGGTGAGCTGATCCCCCAGCTGACGGCTGG
ATTCACCTTTGAGTTGATACTGTTGCCAGTCGGAGGGGGAGTAGTTGGCCAGCGCCGAAG
TGGCAAGCAGGCCCGGTGCTGCCAGCAGCAGCAACCTGGTACCCAGATTGTTCATTTTTA
TCCCTTTGCTTGATTGTCTGCGTGATTGACGCGTGCAATCTATTCAGCTCCAAAAGGATA
TCAACCCACCAATCAGGCCATATAAATCATTTATTTAGATTGAATCAAAACAAAGTGAGC
CCCATTGGGGGCCTGGTTGATAGCAAGGACTCATCTGCCATCTGGGGGGGATCTCAGTCT
GAGGCTGGCAACTGTGATCAAAGTCTCGTTTGAGATGTGCTGGTCATGTGGCGTCGCGAC
AATGCGAAGCCGGCAAACCCGCAGAAAAAGCGCTGACTTGTCTGAGCAGAAAGTTGGGGG
GGCGTAGTGAGAAGGCCGCTGGCTGCGCTCGGTATGGACGCAGAAAAAATAGGAGGAAAA
GTGATGGAGAGTCGCGAGCAGGCGTTATCAGCCGCTGCCTGAGCATGGCAGTGGGTGCTC
ACCCTTCACTGAGCGAGCAGATCCGCCCGAGGCAATGAACAACCTCGGGCGGGTGACGGA
AGTGACGGGCTCAGAGGTAGCTGACGGTCACTATGGCCATGTTGCTGCTGCCGGCAGCCA
GCTTGTACTGCATGGTGCTGCTGATGGTATTGAGGCTGCCGGCTTGCTGCAGGCTGGCCA
GATCCATGGTCTGACGCTGGGTGCCCGAGTAGCAGGTCACGCTGTTGTCGGCGAAGTCAC
AGGGGGCTTCGTAGATGGTACCGGTGAAGGTGACGCTGCCATCGTAGGCGGAGGCAGTAG
CTGGCAACAAAGCGGCACCCAGCAGCATGGCTGCGGCGGCAGAAGAGGCAAAACGGATGG
CGCTGTTGCGAACGGAAGCGGTGGAAGTGTTCATTTTTATGTCCTTTTCGTCACATGTCG
TTGTACGAAAAGGGCAACGCAATCAAAGAGAATGACACAGATACAGCTGATGACATCGCT
CTTCTCAGATGGCAGCTCCGCTGTCTTAGGTTATGAACCCTTAGACCGGTGGCTTTGCGT
CCCGACCTTTCGATCGGTTTGCCCTTTACTCTATGTCTAGATGATAACATCGCACTTTGA
GAAATCAATCACCATAAAAAAGTGTGAGGTATCGGTCACAAATAGTTTTTTATTCTCCGC
GGCTCAGGATAAACGGCTGGTTTTCCTTAATGTTTTTTTGAATGAACATCCTGAATAATT
CATTCTTATCTCCCTTGCCATTATGGATAACGGGCGAGCTCAGTAGTTCTATGTCGATCA
CAAATATGGTTCAGCATGACCTTGGAAGTGAACAAGGGGATAATAAAAGGAAGCTTGTTG
GTGTTTCCCTTCACAAGTGGAACCTGGTTAGAATGATTACCTGATTACCTGATTACCTGA
TTACCTGATTACCTGATTACCTGATTACCTGATTACCTGATTACCTGATTACCTGATTAC
CTGATTACCTGATTACCTGATTACCTGATTACCTGATTACCTGATTACCTGATTACCTGA
TTACCTGAGCTGTTTTATGTATGACGTCAGGGGTATTCAAGAAACAAAAAACGTGATCTG
GAATTATTTTTTTTGTTGTATTTTTGTTAATTACGGTTAAGCGGTTGAGGTTGTCTGATT
TAAAATAATCCAATCCGTGTTTGCTATATGAACGATATTTATTTTACGGCATTCATAAAT
GTGTCGTCATGTCTGTAAGTAATTGTTTTTTATGTGTTTATAAAAGAATTTATAAAAATC
AAAATGTATTTTATGTGCATCATATGAGTCGTTAATTTGTTCATCAAGCAAAAGCGGAGC
ACGGCTTTCTGCACAGACGACAGGGATGTATGTAGTTGTGCAGTTGAGGTGTAGCGGGAA
CTGCTCCTGATGCGGTGAGCTGCTTTTGCTTATTTAGATAAACCATAAAGGCACAGCAAG
TTATTGATGTCGCCTCTCACCGGCTTAATGAGAGAACAGGCACCGGCATGCTGTGCAGTA
TATCGCGGCATCACTGAAGATCGTGACTCCAGCATGATTGGAGTGATGCAGTACAACACA
CGTTAATGTAGGTATAAACGAATGAAAGCTAACAAAATTCTGGTTGCTATGGGTGTTGGT
TCCATGCTGCTGTGCGGCACCGCTTTTGCTGCTGGCAACACCGGTTCAGGTAAAGTCACC
TTCAACGGTGAAATCATCAACGCTCCTTGCTCCGTTGCTCCTGAGTCTGTTGACCAGGTA
GTTGAAATGGGTCAGATCAGCACCAAAGAGCTGGCCAACGGTGGCGAGTCCAACTCCAAG
CCGTTCAGCATCAAGCTGCTGAACTGTGAAATCTCCGACAAGGAAGATGCCGTCAAGGTT
ACCTTCAGCGGTGCCAAAGACCCGGTAGATTCCAGCCTGCTGGTTATCGGTGGTGGTGAC
GCCAAGGGTGCCGGTATCAAGATGACCGCTCCGGGTGGTGCCGCTATCGTACTGGGTACC
CCGACTGCCGCCTTCGGCCTGGTCAACGGTGACAACGAGCTGCCCTTCAGCGCCGTGCTG
AAAGGTTATGCCGATCAGACCACCAACCCGCTGCAGGCCGGTGCTTTCACTGCAGTGACC
AACTTTACTCTCTCCTACGAGTAATCGACTGCCTTAACGTGTGACCAGGGTTGTGGTGGC
TGATGCCACCACAACTTCACACCTTCTGTCTCCTCACATCGAACCTTGATCATGAAAACT
TCAATGATGGCAGCCATGGTGCTGCAACTGGTGATGATGGCGGGATCAGTCCACGCCAAC
GAGATTTCGGATGGGCTGGCCGAGTCGGGCTGTACGCTGGACGTGCAGCGCAGTATTCCT
TTGCAGGCCAGGCAACCGGGCACGTTGAAAATCAGCGGCTGTCAGGTTGAAGGAGCAGCA
GAGGCATCACTGCCTTTTATTTCCATGTCCGTGCGCGGTGCCATGAGCGATGAGCTTGGC
ATTCTCAACAACGGCCAATATCACAAGGTGTCCGGCGAGAGCTTTATTATTTCGGATATC
GTCAACAGTGATCTGGAATTCGATTTGGGTCTGACCAGTAGTCAACTGTTTTTTCCTGAC
AGTACGACGCTGTTTGAACTCAATTATATGTAAGCAAGCCAATTGCTTAGTGTAGATACC
TCATTACGTGAGACCGTTATGCAATTCCTAGAGTAAATATATGAGCGTTTCAACATCAGA
CTCTGTGAGAAAAAAACATTATTCCAAAATGGCTTTTATGCTGTGCGTGCCCGGCCTGAT
GGCGGTGGCGAATCATGCATGGGCAGAGACGGAGTTTAATATTGATGCGCTCGATCTGGA
CGAACGAACCAAGATCGACCTCTCCCAGTTTGCCGACGAAGGCTACATCCTGCCCGGCGA
CTACTACCTCGAGATCGAGGTCAACAAGAACAAGCTGCCCCTGCAGAAAATCCCCTTCTA
CGAGACCGACACCGGCAAGGGGAAGGGCGGGGTGGCCTGCCTGCCGCAAGAGGTGATCCC
CAAGCTGGCTCTGACCGACGAGGCCATCGCCAAGATCGACAGCTGGCACGACGGTCAGTG
TGCCAACCTGCTGGCGCTGGATGGCGTGGTGATCGCCAACGACATCGGCAACGGCCTGCT
GCGCATCGCCGTGCCCCAGGCGTGGATGAAGTACAGCGATCCCAACTGGATTCCGCCCGA
GCAGTGGGATGAGGGGATCCCGGGGATGATGCTGGACTACAACATCAATGCCCAGATCAA
CGAGGGCGATGGCTACTCCAACCGCAACATCAGCAGCTACGGCACCCTGGGGTTCAACTA
CGGTGCCTGGCGCCTGCGCGGCGACTATCAGGCCAATGCCTACTGGGGCGACAACAACCG
GACCACTTCCGAGCTGAACCGCATCTACGCCTATCGTCCGCTGCCGAACATGGCCGCCAA
GCTGACGGTGGGCGAGCAGCAGCTCAACTCCCAGCTGATCGACGGCTTCCGCTATACCGG
CGTCAACCTGGCCAACGACGAGCGCATGCTGCCGCCGAGCCTGCAGGGCTATGCGCCGGA
AGTGAGCGGCATCGCCAAGACCAATGCCAAGGTGACCATCTCCCAGTCTGGCCGCATCCT
CTATGAGACCAACGTACCGGCCGGTCCGTTTCGCATCCAGGGGCTGGACAGCTCGGTGCG
CGGCCGTCTCGATGTGCGGGTGGAAGAGCAGGATGGCAGCGTCAACTCGTTCCAGGTCGA
CACGGCGACCGTGCCCTATCTGACCCGTCCCGGCTATGTCAGATACAACCTGGCGGTCGG
CGCCCCTTCCGAACAGACGGACTCGGTGCACGACGTGCACGGCCCTGCCTTCGTCACCGG
CGATTTCTCCTGGGGGGTGGCAAACTCCTGGTCGCTCTATGGCGGCAGTCTGGTTGCGGG
TGAATACAACTCCATGGGGCTGGGTATCGGTCGCGATCTCTATGCCTTCGGTGCCATTTC
CGCCGACCTGACCCAATCCATTTCCAAGCTGCCCGGGCTGTCGACCAAGATTGGCCAGTC
GGTGCGGGTGAACTACGCCAAGCAGTTCGATGAATACAACAGCTCGATCACCTTCGCCGG
TTATCGCTTCTCCCAGCATGACTTCATGACCATGTCGCAGTTCCTCAATAACAAGGATCG
GCTGGAGAAGAACGAGAACACCTCGAGTGATGACTACAACAACTGGGGTGACAAGGAGCT
CTACACCATCACCGCCAACAAGACCTTCTGGGCGGACGATGCGGCCAAGGCGCTGACCGT
CTACCTGGACTACACCCACAGAACCTATTGGGAACATGACGCCGAGGATCGCTACGGCCT
CACCATCAACAAGAACGTGAACATCGGCAGCTTCAAGGATGTCTCCGTCTATGTGTCGGC
CTACAAGACCAAGACCGAGAACTACGAGGATGACAAGAGCGTCATGCTGACCCTGAGCAT
GCCGATCGGAGACCGAAAGAGCGCGGGATACAGCGTGCAGTCCTCCAACGGCAAGGTGAC
CCACCTGGCCACCTATCAGGACTACAGCCGGCCGGATGACACCTATCAGCTGGGGGCGGG
CGTGCAGAGCAATGGCCACGCCGTGGCGCGGGGTTACTACAACCACAACAGCGACATCGG
GGCGGTCAGCCTCAATGCCTACAGCGTGCAGAGCGAGTACACCTCGGTCGGTGCCAGCCT
GCGCGGCGGCCTGACGGCGACCGAGCACGGTGCGGCCCTGCATCAGGCGACCCGTCGTGG
CGGCACCCGCATGATGGTGGATACCGACAAGACCTCCGGCGTCTCCTTCAACAACGGCCG
CGCCGTGACCAACCGCTTTGGCGTCGCGGTGATCAGCGACATGACCGACTATCGCAAGAG
CGACACCCGGGTCGACGTGGATCAGCTGAGCGACGACATCGATGCGATGAACGCCATCAA
GCAGGGGACCCTGACCGAGGGGGCAATTGGGTATAATGCCTTCGAAATCGCCGAAGGATT
CAAGCTGCTGGCCAACGTCAAGCTGTCCGATGGCTCAGTGCCGCCGTTTGGTGCAACCGT
CGTCAGGGATTCCGGCCGTGTGCTCTCGGTGGTGGATGAAGATGGCCTGGTCTATCTGAC
CGGGGTGAAACCGAATGAAGCGTTTGAACTCTCCTGGGGCGGCGCCCGCCAGTGCAAGAT
AGTGGCACCGCAACAAGTAACCGATCTGTCGATGAAGACTCTCACTTGCAAGTAATGGGA
TACCGATGAAAAAGCTGCTCTCTTATACCTGTCTGGCCGTGCTGGGCATGACCTCGCTCA
ACGTCAGCGCTGCCATCGTGCTGGACCGTACTCGCGCCGTCTATCCGGGTGGTGCCAAGT
CCATCAGCCTCAACATCAAGAACGAGAACCAGAAGCTGCCCTATCTGGCGCAGTCCTGGA
TTGAAGATGCCCAGGGGCAGAAGATCTCTTCACCCTTCGTGGTGCTGCCGCCGGTACAGC
GGGTGGATGCCAACCAGAAGTCCATCGTGCGCATCGCCAGCGTGCCGGCCATCGACAGCC
TGCCCAAGGATCGCGAGTCGATCTATTACTTCAACCTGCGCGAGATCCCGCCCAAGAGCG
AGAAGAGCAACGTGATGCAGATTGCCGTGCAGTCCAAGATCAAGCTGTTCTACCGCCCCG
AGGCCATTTTGCCCGAGCGCGGCGCCATCTGGCAGGATCAGGTGCTGATCACCAAGCAGG
GCAAGGCCCTGCAGGTGAACAACCCCACCCCTTACTACATCACCTACGTGGGCCTCGGCC
ATCCGCAGGGCAAGGGGAGAACCGCCATCAAGGGCTTCTCCGCCTTTATGGTGGCACCCA
AGTCCGAGCAGACGGTCAACATCCCGGAAGCGCTGGGCAATGAATTTGTGATCAGCTACG
TCAATGACTACGGCGGATATATGGATATCAAATACCAGTGCACAGGCAATGCCTGTAAAG
CCGTGAAGGAGAGATAAAGATGATATTGCGTACGGGGGTACTTGGTATCATTTTTTTGTC
CATGCCAGTGATGGCTATTAATGGTGAGATTAGGGCTGCCACAAAAACCTATGACATTGA
ACTTAAAAAAGAAGACATAGACAACCAGGTTAATGCAAAAAAAGAGTTCAAGTGGGATCT
GAATAGTACTTATCCTGGTACGGCATTTTGTCCAGATCAGGATATTAGAAATCAGCCTAT
TTATTACAAGGCAGTAATGAGTGCAGGGTTACCCAGTGTTGGTGGTGGATTTGTCAAGTT
AAACGAGTTTTTGGATCTCAAAGTTGATATCTGGATTGAAGGTAATCGTCGGGCATATGT
GACTGCCCCTTTTACTGAAGAATCCAATCAGGGTCAGTTTACTTGCTACAAGAGCAAGGG
CTCTGCAGATTTTGGTTTTAGAAGTGGTAGCAAGGGCATTGTGACGTTTCGCGTTCGTAA
ACCCATCATCAATGGCGTACAAATCGACGACCATGAAATAGTCGAGATGTTTGGTCGTCT
GGGCAGAACGGATTCCGGATTCAATAACGAGGTCATGTCCAGAATCGTCATCAAGTCCTC
GGTGTTGTATGTGCCAGAAAAATGCACAATCAACGGAGGGCAGACGATTGAGGTCGAGTT
TGGCGATTTGCCAGGGACGGGATTGGATGGTAACAATTTTGAGAAAACTGTACCACTTAA
CTTCGTGTGCAGTGGTGGGGTATTTGATAAAGATGCCTCATTAAAAATTAACCTCGCCAT
TTCTGGTAAACCGACATCGTTTAGTCAGAGTTATCTCAGAACGACTCGAGACGGATATAA
AGGTGGTGATGTTATCAATAATCTTGGCATCAAATTCAAACAGCTGGATGGCTCGACACT
GAATCTGAATGATTGGTATCCGGTTTCCATGCAGGGAAATATCGGTGACTGGGGTTTTAT
TGCCGCCCCGATAAGTCCTGCCGGTGCTGAAGTCGCTGCAGGTGACTTCTATGCAACCGG
TACAATTGTTGCCTCATTCCAGTAGGAGTCGATATGTTGCGCTTAGGCTGTTTGGGGTTG
CTGATACTCCCGCTGTGGGTCAATGCGGCTGCTGATGATCTTGAACTTCTTGGAGGAGAG
CTCAATCTCCATGGCCGGATCATCGATCAGCCGTGCGAGATTGCTCCCGAATCCATCGAG
CAGGAGGTCGAGATGGGGGTGGTCGACGTGAAGGAGCTCTATGCCAACGGGGCCGGGGTC
CAGGTGCCTTTCTCCATCCGGCTGACCAACTGCAAGCCGGGGATCTTTCGCATGGCCAAG
GTGACCTTTACCGGCTCGCAGGATCCCCAGCTCAGCGGCGGGTTGGCGTTTACCGCCGGG
ATGGCCAAGGGCGCCGGGATCCGCCTCTATGACGTGACCCAGTCACCGCTGGATCTGGGC
ACCCCCTCCCGCGGTTATCTGCTGGGCGGTGCGGCAGACAATGAGCTGCAGTTCTTTGCC
AGGGTGGAAGCGCATCCGGACGCGCTGGCTGCCAAGACCATCCAGCCCGGGGATTATTCC
GCCGTGGCCAACTTTATCGTTGCCTATGAATAAGGTCAGAAGTCATTGCGCTGAATGACC
TTTGAATTACCCAGACTGGGCCAGTTGATGACGCCGCCCAGATAACTGGAGAGGTAAATG
CCCCCCGGCAACTGCACAAACAGTGCTTTCTGTTTAGGGGGGGTCAAGGCGGCCACCAGG
GTTGCCACCATGCCGTTATTGGTCAGTGCCTTTTGATCGATGTAATTGACGATGGTATTT
TTTACCTCTACCGAAATATCGCCATCATCCCGCTCCAGATCCCCGACGGAATCCAGATTG
AACAGCGTCTGACCCTGGCTGTCGGTAGCTATAATGGTTGCCACGACTATTTCTCGGCTC
AGCGTAACAATGAACTTGTTTTTTCTTGTCAGCTCAACCCAGTTGTCCGGCGCCTGGCAA
TTGCTGTGATATCGAACTGTGGTGTCGGTATTGTTGTAATAGTTGTGGGAAACATTCTTT
CCCTGCTGAGCCATGGTGGAAATAACGCATTGCACCTCTTCGGCAAGCGGATGACCATTG
CGCAATAAAAAGACATTTTCTGACAGCTGGCGACTGTTGTTGTCGATGGAGAAATAGCTG
ATGGCTTCTTTGCCGACCAGCAGGGATACCTGTTCATCATCCTTGCGCGAAATTTTCTGG
ACCAGCGGTGAGAGCGCATCGATCTTTACCTTCAATGCTTGCTCGGTATCACTGGTCATA
TAAAGAGAAACATGGCCAAGATTGATGGTGCGCAGCGTATTGGCCGTGGCATAGTGATAT
ATGCTGATGACCAGCGCGGTCAGCGATACCAGCAAGAGTGCAACCAGCAAAATACGCTGC
GGGCTGAAATAGCGATCATATTTACGGCGGGTATATTGCCGTCTGACCTGGGGCACATTG
GCGGTTGCGACCGTCTGAATTTCTTCATTCGGCACTGCCTCCTCGGTCTCTCCGGCCACT
TCAATGGGGGCGCAGAAGATATATCCCACCCGCGGGATAGTATCGATCGCATCCATCAAA
CCGAATGATTCCAGCTTTCGTCTCAACGAGAGGATCTGCCGGTTCAGGTTGGTGTCGGTA
TTGTCCTGGTTCGGCCACAAGGCATCCTGCAGCTTGCTTCTGGCAATGACAGTACCTGCC
TCATCACACAGCATCTCGAGCAGCTCGGCTTCCTTGTTGCTGAGCTTGATGTCCTTGTCT
CCTTTCGAGAGTCGGAATATTGCAGCGGAGAAAAAGATATCCTCTGCAATTTTATAATTT
TTGTTACTCATGTGTGACTCGTCTTACTGCCAAGGAGAGCATTTTACCACCATGCAGTCT
TTGTTCAAATAATGGGAAATTAGCAATATCTTTAACTATCAACTAGTTACCTTTGCGTTT
AAATGCATGGCGGGGAATATGGTACTACAGGCGGCTCGTTCAGTTCAAAAAACACGCAAA
AAGAGGGTCATGTATGTAATCGTTCTCACTTCCCCCTGCCTGTGAGGGGGATTTTGACGC
CGCCAGCATTTTCTTTCGAATAAAGTGTGTATTTGGATGGCTCCACCATGTCTGAAATTG
TCGCATGGCTGATCATTGTTCCTGCAGCATGCGCTGATATTGCCTGCGCTGCGGCTTGAG
CTGCCCCCCGAGATCGGGCCAGGGATGCCACTGATCCGGCACCATGAAGCCGGGCAGGGT
TAGCCGGATCCAGGTCGCCAGCTCGGCATAAGGACGCGGCTCGCCATGCCAGTCGATAAA
GGCGGCGGGCCTCTGTCCCCACTCGTCGCTCGGCACCGGCACCACCAGCGCCTGTGCCAC
GGCAGGGTGATCCACCAGCCGCTGCTCTATGGTCTCGGGCTGGATGTTCTCGCCCCCCGA
GATGAAGAGGTTGTCGAGCCGTCCTTCCACCACTAGTTCGCCATTCGCGGTGAAATGCCC
CTTGTCGCGGGTGTGGAACCAGCCGTCCTCGTCGAGCGGCCGCGCCAGCCCCCCTTCCTT
GAAGTAGCCCGCAAACAGGGTGTCGCCGCGCACGCAGATCTCCCCCTGGCGGATGCAGAC
CTCCCGCCCCGGCAGCGCCTTGCCCACCACGCCGGCGGCGGTCGGCCGGCCGGTGCAGAC
CTGGCTGCCCATCTCGGAGAGGCCATAGCTCACCTTGGGCACCAGCCCCATGGCGGTGAG
CCTGTGCACCAGCGGCTGGGGGATGGCGGCGCCGCCGAGCAGCAGCTCGAGCAATCGGGT
GCGAGCGGGATCGAAGCCCTGTGCCAGCAGTCGCCAGAGCTGGGTCGGCACCAGGGATAG
ATGGGTGATGGGTTGTTGTTCTAGCCGCTCCCTGAGCGGGCGGGCGCGATCGTCCAGCAC
CAGGGCTGCGCCCGCCAGAAAGACCCGAAACAGGATGGCGTAGCCGCCGACATGAAACAG
CGGCAGGGAGAGCAGCCAGCCACAACGCTCATCGAGCGGGATCTGGCTGGTGGAGCCTCG
CGCCGAGGCCAGGTGGTTGGCCAGCCGGTGCACCACCGCCTTGGGCGTGCCGCTGGAACC
CGAGGTGAGGATCATGTTGTTGAGCCGGTCAGGATCCAGCATGCAGTCGCCTTCGTCCGC
CGCCAGCTCACGGGTGAAGTCGAGCCTTAGCGGTTGCCAGCTGCCGGCCGGGATCTCGCC
CGCCGACCAGCAGGCCCTGACGGCGAGCAGGGTCGCCAGCTCCGTTTGCCGGGTCAGCGG
AAAGGCGGGGTTGAGCGGGCAGAAGACGATGGCACTGCGCACGCAGGCCCAGGCCAGCAG
CACATCTTCCAGCGCACCGCGTACCACGGCGGCGAGGCGCTCTCCCGGTTGCAGGCCGGC
CATGGCCAGCTGCTGGCACAGGCTGTTGAGCCTGGCGTCCAGTTGCCGGTAGGTGAGCGG
GACGGTGGCATGAATGGCAATGCGAGCGGGAGCGGATCGCGCCCAGTGACGCACCGGGCA
GGGTTCGGGATGGGAGTGATGGTCAGACAAGGGTGGCATGCAGGCCCCTTCAATCGTGGT
GAAACAGGGGCTCCAGCAGGCTTGGATCGGGTTTGCCGGCGGCGTCCCGCAGATCGGCGG
CCAGCCAGCGCCGGGTATCCAGGCCGGGGGCCTGTTCCGGCGCCCATTCGCCGGCCAGAT
GGAACAGCTGGTTCAGACCGACGCCGGATTCGAAGCAGGAAGAGACGATCACCTTGAGGC
GCAGCTCGTGGGCCCGGGCCACCAGCGCCTCGCAATGGGCCAGCGAGCCGAGCAGGGTTG
GCTTGAGCACCAGAGCGCGCAGCTGGGGAATGGGTTCCCACGGTTTGCCCTGGGCCAGCA
GCTCGTCGATGGCCACCGGCATGCCGGTGCGATTGGCCACAAAGGCGATGTCGGCAAAGT
CGGCGCAGGGGTCTTCCAGATATTCGATCCGGTTTGGATCCAGATGACCGCAGAAGGCCC
AGGCCTCCTCGCGGGTCCAGCCCTGGTTGGCGTCCAGCACCAGCTTGAGGGTGGGAATGC
GGTCGCACAGCAGGCGGATCAGCGCCAGCTCGTCGCGCATGGGGTAACGGGCCACCTTCA
GCTTGGCCTTGTTCGGGGTCTTGTGCAGCCAGTTCTTCCAGTTCTTCAGCAGCTCCTGGG
GGGAGCCCTGAATAAGGGGATAGGGTTCGGGCAGCGGGGCTGTCTGGGCAGGCCAGCAGC
GGCGGGCACAGTCCAGCCCGAATTGCACCGAAGGGAGCTGCGGGGCGATATCTTGCCCCG
CAGCCAGCCGCTCCAGACTGGCGATGGCTTCGGCTTGCGCCTCGGCCATGCTCTCGCGGG
AGAAGCCGGGCAGGGGGGCTATCTCCCCCCAGCCGTCGTCAACGCGGACCAGCAGGCCCT
CTCGCGCCACCTCCACCTTGCCGTGAAAGGTCAGGGGCTGGGTAAAAGGCAGTTGGTAGC
GATAGAGAGCGAGTGTCATCAGGGATTCCGCTTGTATTTGGAGAAGTCGGGACGGCGTTT
CTCGTTGAACGCGTTGCGCCCTTCCTGACCCTCTTCGGTCATGTAGAACAGCATGGTGGC
ATTCCCCGCCAGCTCCTGCAAGCCGGCCTGGCCGTCGCAGTCGGCGTTGAGGGCGGCCTT
CAGGCAGCGCAGCGCCATCGGGCTGTTCTGCAGCATCTCGCGGCACCAGCGCACGGTTTC
ACGCTCCAGCTCCGCCAGCGGCACGACGGTATTGACCAGCCCCATGTCGAGGGCTTGCTT
GGCATCGTACATGCGGCAGAGGAACCAGATTTCGCGGGCCTTCTTCTGGCCGACGATGCG
CGCCATGTAGGAGGCACCCCAGCCGCCGTCGAAGGAGCCCACTTTCGGGCCGGTCTGGCC
AAACTGGGCGTTGTCGGCGGCGATGGTCAGATCGCACATCATGTGCAGCACGTGGCCGCC
ACCGACCGCATAGCCGGCCACCATGGCAACGACCGGTTTCGGGCAGGTGCGGATGTCGCG
CTGGAAGTCGAGCACGTTGAGGTGATGGGTGCCCTCGTCATCGCGATAGCCACCGTAGTC
GCCACGGATCTTCTGGTCACCGCCGGCGCAGAAGGCTTTTTCACCGAAGCCGGTCAGGAT
GATGGTGCCGACCTGATCGTCGTAGCGGGCATCGGCCAGCGCCTGCAGCATCTCTTTGAC
GGTGCGGGGGCGGAAGGCGTTGCGCACCTGGGGGCGGTTGATGGTGATCTTGGCAATGCC
ATCGCCGGACTTGTGATAGAGGATGTCCTCGTAACCGGCGGAGCAATCACGCCACTCGAC
GGGGGCATAGAGTTCCGCTTCAGTCATTGCTTCAATCATGACGCTTCTCTTCTTGTTGTT
GGTTGACCCACTCCGCGAGGAGCCGGGCAAAGGCCTCAGGCTGGTGGGCATGCAGGTTGT
GGCCGCCATCCAGCTCCAAGTGGTTGATTTTGCTCTGCTGACTCGCCATGAGGCAAGCCA
GCTGATGGAATTTGTGATCCCGCTTTCCGCTCACCCAGGTGACCGGCAGCGTGCCTTGCG
CCAGCCAGGGGGCCAGGTTCGGCTGCTTGCCAAGGGAGGTGGCGCGCAGCATGGCGGCCA
CGGCCTTGCCGTCGTTGCCAAGGCGGCGGGCTATCTGGCGGGCGCGGGCATCCTCGTCCA
GATCGGCGAACACCCCCTGCCGATACCAGTCGGCCAGCACGCTCGCCAGGGGCTCCTGCT
CGAAGCGCAGGGCCCAGCTTTCGTCGTGGGTCAGGCGCGCAGCGCGCTCTTCGGCGGGCA
GGCCGGGGTGGCAGTTCTCCAGCAGCAGGGCCTGCAACCCAACCGGCGCCTGGCTGGCGT
GATAGAGGGCGAGCCGCCCCCCCAGCGAATAGCCCGCCAACCGGTAGTGGTCGATGCCGC
GGCTGGCCAGCTCGTCGCACAGCCAGCGGTGAGCCTCGTCAAAACCGTCCACCCGCACAG
CCTGGTTGCTGCCGTGGCCCGGCAGATCCAGCGCCAGGCTGGGGAGGTCGGCCAGGGCTG
CCTGCACGGGTTGCCAGTCGTTGGCATCGCCGAGCAGACCGTGCAGCAGCACCAGCGTCG
GCTGGTCGGCACTAGCTGCCACGGATCGCGCTTCCCAGTGCCTTCAGATCCTCGGCGACT
TCGCTGCTGGGGACCTTGATTTCAATCAGCGTTACCCCCTTTTCCAGCGCGGCGGCGTAG
TCCCGCTCAAAGTCGGCGAGGGTGGCCGGCGCCCGGTAGTGGAGGCCAAACATGGCGGCG
GCGTGCTCGAAGTGCAGGCCGTGGGGCAGGCAGTAGTAGGTCTCCAGCAGTGCGTCCTGG
GTCGGCACCGGCAACATGCGAAAGATGCTGCCGCCGTCGTTGTTGAGCAGGATCACCACC
AGCGGCCGGCTCGCCTTGCCGAGCAGAGCCAGGCTGTTGAGATCGTGCAGGGCGCTGAGG
TCCCCGAGCAGCAAGGTGGTGGGCTCGTCGCTGTCCGGCCGGGCCGACTGTGCGAAGCCG
TAAGCGGTGGCGATGAGGCCGTCGATGCCGGAGGCGCCGCGGTTGGTCATCACCCGGCTG
GGGCCCTTGCCCGCCTCGCCGAGCATGTCCATCAGCCGGGCCGGCATGCTGTTGCCAACG
AACAGCTGGCCCCTGATCAGCTGGTTCAGACGGTGGCACACCCCGAGCTCGGAGAAGCGC
TCGCAGGCGCTGCGCACCTGTTGGCTGACGGACTGCTGGCGCTCCGCCAGCCGGTGCCAG
GGCAGGTGCGGGTGCGCCACCGGATGGGCGGCGGCAAAGGCGTCGGGTTCGCACAGCAGG
CGGCGGCGCAGCCGGTAGTCAGGGTCGAGTCGGGCCGGCTGTGGATCCACCAGCCAGTAA
TCCTGCCAGGAGTGCTGCTTGATGAACTGACCGAGTCGCTTGGAGATGAGACGGGCGCCA
AATTGCAGCAGCACCTCGGCGCGGGCCAGTTCGGCCACGAAGTCGCTGTGTTGCAGGGCG
AGATCGGCGTGCACCAGATTGCGGCCATCGAAGCGCAGCTGGCTCTGCAGGTCGGCCAGC
AGGGGCCAGCCGAGCCGCTCGGCCAGGGCGGCGACCGCCTTGGCCTGGGCGGGATCCTGA
ATGCGGCCGGCGACGATGAGGCCGCGCTTGCCCTGCAGCTCGTCCCAGTCGGGTTGACGG
GGGCAGGGGGCCTGCGCCAGTTGCCAGGGGCTCCAGGGCTCGGACGAGCGGAGCCAGTCG
CCGAGGGGGGCCAGGTAGGCGGAGAAATCCAGGTACTCATCGCCCGGATAGAGGGGCTCC
GGGTACATGCAGTTGAAGTGCACCGGCCCAGGCGTGCGCGCCTGCTGGGCCAGCGCCTGA
TCCACCGAGCTCAGCACGAAGGCGGCCGGGATGGTGGCGGTGGGGCTCGGCAGGTTCTGC
TGATAGACGGGGTAGCGGCCGAAGATCCCCTGCTGATCGATGGCCTGATTTGCCCCGTTG
TCGATGAGCTCGGGCGGCCGGTCGGCCGAGAGAATGATGAGCGGCACGCCGGTGAGCTGG
GCCTCGGCCACCGCCGGCCAGAGGTTGGCCACCGCGGTGCCCGAGGTCATGATCACCGCC
ACCGGGCGCCCACTGCCCTTGGCCAGCCCCAGCGCCATGAAGCCGAGGCCGCGCTCGTCA
AAGTGCAGATGGCGGCGAAAGCCGGGGTGGGCGGCGGCCGCCATGGTGAGCGGCGCCGAG
CGCGAGCCGGAGGCCAGTGCGATGTCGCGCACGCCGAGGCGAAAGAGTTCCTCCAGCAAG
AGGGAAGACCAGACGTGGTTGAAGGTGGCATGGTGACTGGCGAACGCTTGGCTGGCAGAC
ATGAGGCTCTCGTGGTGAGGAGTCGATGAGAAACGCTATCCCAGCAGGGAGAGCACATTG
GCGATCTTGTTGTCGAGTTCGGCCCACTCGGCGGCAGGCTCGGATCCCGCGACGATACCG
GCGCCGGCAAACAGGGTGATGGCCTGCGCCGTGATGCGGGCGCTGCGGATGGCGACCGAG
AACTCGGAGGTCTCCCGGCTCAGCATGCCGCAGGCGCCGGCATACCAGCCGCGATCATAG
GGCTCGCGTTCGCGGATGAAGGCCAACGCCGCCTCGCGCGGAGCGCCACCCACCGCCGGG
GTGGGGTGCAGCGCCTCCAGCAGTTGCCAGTCGCAGACGCCGGGCTTGAGTTCGGCCTCG
ATGTCGCACTTGAGGTGCTGCAGCAGCCGCAGTTTGAGAATGCGCGGCTCGGTCAGAGTG
GCATCCGTGGTGAGCGGCGCCAGCCGGCTGAGGATGTCGGCGTGCACCAGCCGGTTTTCC
AGCCGGTTCTTGCTGTCGGCCAGCAGCTCGGCGGCCAGCGCCGCGTCGGTCGCCTCGTCG
CCGGAGCGGCGGATGGTGCCCGCCAGCGCCTCGGTGAAGAGGTGCTGCTGTTCGCGGCGA
TAGAGCCGCTCGGGGGAGCAGGCGATGAAGCTCTGCTCGGGCGAAAACTGGAAGCCGAAG
TGAAAGCAGTCCTGACCGTGTTGTGCCCAACTGGCCAGCAGCGACCAGGGGGCGACGGCC
TGCGGGTCGGCCGTGAGCGTCGCACCGTCATGGGTGAGCCGGCTCTGGCGCGACAGCACC
ACCTTGGGGGTGTGAGCCTGGAACTCGGGGGTGGTGACCTGCTCGACCAAGGTCTGCCAC
TGGGGTTGGCTCGGGCAATCTTCCCGCTGCCACGGGTGGCGGGCCAGCGGGGGCAGGGGG
GCTTCCGGCCGAAGGGCGTCGAGGGCGGCGGCGGCGGCCTGCAGCTCGGCCTCGAAGGCG
TCGCTATCGGTCTGCTCCGGCAGCCAGAGGTTGAGGCAGAGGGTGACGCACTCGCCACGG
CGCACCAGCTCGATGCGGGGCAGCACGAAACGACAGGGGCCGAACCCCTGCCAGCCGGGC
TGGGTCGGGTCGAATGCCAGTCCGCCATAGTAGCGGGGGCTGTCGTCATGGGGCTGGCTG
GTGTGCTCGCAGACCTGGCGGATCGCCCTAGGCTCGGTCAGCTCGCGCAGGCAGCCCAGT
GCCACGTATTCGGGTTTGTCCTGTCCTCTGGCATGCCAATAGATGCGGGGATAGAGAGTC
TGCGCCGCCAGCCAGCCCAGAAAGGAGCGAACCTCGATCGCGACGCGCAGTCGCACGAAG
CCGCTGGCATTGCCATGACGCAGGGCGTCCAGTTGTTGCTTGATATGGGTCTGAGCCAAC
ATGGATTTCGTCTATGAGCCGATAGTGACGGTCCATCCTGCAGAAGGATGCCGTTGGTTT
ATGCCAAAGGAGCGATTATTCCTATATATTATCTGCCCATTCGTCCATGTAAATCGCCCG
GGGAGCCAACTCCCGAGGGGCCAAGTATACCGAAATCCGGTTCGATAACCCTTAACACGA
TCAATATCTGATTGTTTGGCCATCACAATATGACAAATACCTTATCTATTTGGTTGCTGG
CGGCGCGTTTGCGAACGTTGCCGCTGGCGTGCTCCTCCATTTTGCTGGGATCCGGGCTGG
CGGCCAGCCGCGGCGCCTTCGACGGCACCATCATGGCGCTCTCCCTGCTGACCGCCATTC
TGCTGCAGATCCTCTCCAATCTGGCCAATGACTATGGGGATGCGGTATCCGGGGCGGACA
ATGGCGAGCGGATCGGCCCCCAGCGCGCCGTGGTCTCCGGCCTCATCACCCGCAAGCAGA
TGTGCGTGGCCATGGCGCTGACCGCGTTGGCCGCCGTGGTCAGCGGCCTCGCCCTGCTGG
GCTGTGCCTTCGGCGATCAGTGGCTGCAGATCCTCACCTTCGTGCTGCTGGGCGGTGCCG
CCATCGTGGCCGCCGTTACCTACACGGTGGGCAAGACCCCCTACGGCTATCGCGGCTTCG
GCGACATCTCGGTATTCCTCTTCTTCGGTCTGCTGGGGGTACTCGGCTCCTACTATCTGT
TCACCAAGACCCTGCAGTGGGATCTGCTGCTGCCGGCCACCGCCTGCGGCCTGCTGGCGA
CCGCGGTGCTCAACATCAACAATGTGCGCGACATCGAGACCGACGCCGCCAGCGGCAAGA
TCACCCTGGCGGTGCGGCTCGGCCGCAACCGGGCCATCGCCTATCACTGGGTGCTGCTGG
GAGCGGCGCTGCTGGCGACCATCGCCTTCATCCTGACCCAGCCTGCCAGCTTCTGGCCCT
GGATCTTCCTGCCTGCCATGAAGCCGCTCACCGATGCCGCCAGAACCCTGCGCCAGAGCT
TCGACGGTGAGGTGCTGACCGGTTCGCTCAAGAAGACCGCCATCAGCGCCTTCCTCTACA
GCCTGCTGCTCTCCATCGGGCTGGCGCTCTCCTGAGTCGCGACCTTGTCTGGCAATGAAG
AAAGGCTCCCGCAGGGGAGCCTTTTTGCTGGTTGGGGTATGCTGTCCGGCCATTCACTCA
TCAGGCAGGAGGGCCGCCATGCGCGACTCGCTCAAGCAGAAGATCATCCAGGTGTGCCAG
CAGAAGATTGCCCAGAAGGGGGAGACGGTCGGCGTCTCCTTCTATGCGTTTTTTGCCAAC
CGCAATGACGACCCCGAACTGCTGATGGAGGCGGCGACCTGGTGGATCCAGACCCAGCGC
CTCGATCACTTCGAGAAGGCGAGGAAGATCCTCCAGCTGGTGGAGCAGGAGTAAAGACGG
GTTGAAAACAAGCGGGCTCCCATTCGGGAGCCCGCTGGCTGGTGCGTCAGGTTGAGATAA
CGCTAGCTGGCCCGTGCCAGCCTGGGAGCCCGACGGCGGGCGAAGAGCAGGCTGTCCAGC
AGCCAGATCACCAGCATGGAGCCGCCCACCAGCGGGAAGCAGATGCCGAGCAGGATCAGC
AGGGCAAGGGCGCCGCGCATGGGGGGCAGGGTGGTCGGCAGCGGCGGGGCGGCGAGGCGG
CCCTGCGGACGACGGCTCCACCAGATCCAGAGCCCGCTCACCGAGCTCAGCAACACCAGC
AGGCAGATGAGCAGCATGGCGAGCTGATGGGGCCAGCCGTAGAGCTTGCCCATGTGCAGC
ATGACGCCGGTTTCCACCGTCTTGGCGACCGGGCCGTAGTCCTGCCAGCGCACGTCCGCC
AGCACCTTGCCGCTGTATTGATCGATGTGCAGGGTGGCGTCGTTGCGCGGATCATCGGCA
AAGATGGCGATGGTGTAGACACCGCTCGCCCCGGCCGGCGGCGTGATGCTGTAGCCCGGC
GTGACCCGGCGCGCGGCGGCGATCTCCACCACCTGCTGCAGCGGGATGCGGTGCTCCGCC
ATCACCATGCCGTCGTGCTCGCCACCGTGTCCCATGGCGCTGTGGTCGTGGGCCTTGGGC
TCGGCCGAGCTGGGGATGGGGGTGTTCTCCACCGCCCAGGGCACGGTCTGCTGGTGGGCA
TGGTTGAGGCTGCGGGCCAGGGGCGCCGACTTGGGCACCTCGTTCCACATGGCGGCCGGG
AAGCGGTTCCAGACGGCGGCAAACTGATCGCCCCAGAAACCGGTCCAGGTCATGCCGCTC
AAGAGCAGCAGCAGCAGGAAACCGGCCCCCCAGAAGCCGACCACGGCGTGCAGGTCGCGC
CACCAGAGCCGGCCACGCTGGCTCCAGCGCGGCCACAGGATGCCGCCAACCCCTGGCCCC
TTGCGTGGCCACCAGAGATAGAGCCCGCTCAGGAGCAGCACTATGCCCCAGCCGGCCGCC
AGCTCGATCAGCCTATCTCCGGTGGTGCCGAGCAGCAGATCGGCGTGCAGGGCGCGCGCC
ACCGCCTGCAGATTCCACTTGTTGTCCATGGTGCCGAGCAGGGCGCCACTGGCGGGATCG
AGGAACAGGGTCAGCTCGCTGCCCCCCTGGCGGACGATGAACTGGGCGCTGGCCTCCGGG
CCTGTGGGGGGCAGGTATTTGCTCAGGCTGGCGTCCGGCATGGCCGCCATCGCCTTGACC
AGCAACTGGTCGGCGCTGAGCGGTTGGCTGACGGGGGCGACCTTCATCAGCTCGGGATAC
ATGAGGCTGTCGAGCTGGGGCTTGAACAGATAGACGATCCCGGTCAGCGAGAGCAGGATC
AGGAAGGGGGCGACGAAGAGACCCGCATAGAAGTGCCAGCGCCAGATGCGCTGATAGTGG
TTCGCGTCCCGATTTTTCATCTCTGTTCCTTGCGCCATGAATTAACGTTTCAGTTGGTGG
AATGTTGGTGGCGGCGCGGATGATAGCAGCAACGTTTTGTTAACTGCAACAGAACATGAG
GGCTGGCCGTGGAGGTAGCCGAGTGCACGCCGAACCGGTTTGCCGCCGGTCAGAAGGTGG
CGCAAACCCCTCTGGGCGAACCTTGTCAAAATGGACTTTTGGCAGAGAGATTATTACCTT
GTTGCAACATAAGAGAGTGCTTGCACGGCGAAGAATCCAGGGAAGGAGGCAGACGTGAAG
TTGCGACCCCACGGCCATTTCGAGATGCAGCGACAGGGCCAGGTGCTGATCTGCCGGCCG
AGCGGCCCCTTCAATCTGGCGGGGGCCATGGCCTATGAGGCGCAGTTCAGCCAGCAGATA
GCCAGCCTGAGTGCCGGGCCCTGGGGCATAGTCGAGGTGGCGACCGAATTCGAGGCGGCA
GGGCCCGAGGTGCTTGCCCGTTTTCGCCGTCAGTTCGAGTGGTGCGCCAACAATGGCTGC
GCCTTTCTGGCGGTGGTGCTGGCGGGCAGTTTCAAGCAGTATCTGGCGGATCAGGTGTTC
AGCGGGTTGCCGTTTCAGGGGATCCGTTACTTCGAGCAGACCGACGAGGCGCTGCACTGG
CTGGAGCAGCAACTGGCCGGGCTAGTCTGACCGCACATCATCGCGGTGAGTGCGATCGAG
GGGCGGCTCAATCGAGTTTGATAAACCACTTGTCCCGCTCGTCGATACAGTCCGGTTCAC
CCATCTCGAACTCACGGCAGATCAGGGGGTGTACCTCATGGATGCGGCACATCATCGCGG
TGAGTGCGATCGAGGGGCGGCTCAATCGAGCTTGATAAACCACTTGTCCCGCTCGTCGAT
ACAGTCCGGCTCACCCATCTCGAACTCACGACAGATCAGGGGGCGTACCTCATGGATACG
GCACATCATCGCGGTGAGTGCGATCGAGGGGCGGCTCAATCGAGCTTGATAAACCACTTG
TCCCGTTCGTCGACGCAGTCGGGCTCGCCCATTTCAAATTCACGGCATATCAGGGGGCGC
ACCTCGTAGATGCGGCACATCATGGTGTTGCGATCGAGCGCCGCACACCAGCCATCTTCC
AGCCGGTGCATCACCGGCACCTCGCCCTCCCGCTCTTCCACGTAGCGATCCGGCACGCCG
GTATCGGTAAACAGCATCACTTCGAGGCGGCAGCAGCAGGCCTCGCAGTTCTGGCAGCTC
ACTTCTGGGGTCGTCATGGCACCTGCCTTGTTCTCATGGGCACGGATAAATATGAAACAG
GCGCCGCTGGGGCGCCTGTGGTCTGAACCTTAGCCCAGTTTGCGGGCACGGTAGCTGCGA
CCCTTGATCTTGCCTTCCTGCAGTCGCTTGAGCGCCGTCTTGGCCACGCCCTGCTTGACC
GCCACGTAGGAGTACTGCTCGGCGATCTGGATCTTGCCAACATCGGCCCCGGCAATGCCG
CCTTCACCGGTCAGGGCACCCAGGATGTCACCGGCGCGCACCTTGCTCTTGCGGCCCGCA
TCGATGGAGAGGGTCACCATCTGCGGGGTTATGGGTTTGATGGCGCGGCCGATGGCATCG
AGATCCCCCAGCGGCAGCGGGGCCTGCTGGTACTCCTCGATGATGTTGACGCGCTGGGCC
TCGTTCGGCTGATAGAGGCTCAGGGCCAGACCCTGCTGGCCGGCGCGGCCGGTCCGACCG
ATGCGGTGCACGTGCACCTCGGGGTCGTAGGTGAGCTCGTAGTTGATGACGGCGCCCAGC
TCCTTGATATCCAGCCCGCGGGCCGCCACGTCGGTGGCCACCAGTATGGTGGCGCTGCCG
TTGGCGAAGCGCACCAGCACCTGATCCCGCTCGCGCTGCTCCAGATCGCCGTTCAGCGCC
AGCGCCGAGAAGCCCTTGGCGGCCAGGTGATCGGCCACGTCGTTGCAGGCGCGCTTGGTG
TTGCAGAACACCACGCAGGAGCCCGGCTGATAGTGGCTGAGCAGCCAGCCGAGGGCCTCG
AGGCGCTGACCGGCCGGCACTTCGTAGAGCTTCTGCTCGATGGCGCTCTCCTCGTGCAGG
GACTCCACGCTCACCTCGACCGGGTTGCGCTGCACGCCACGGCTCATCTGGGCAATCCCC
TCCGGATAGGTGGCGGAGAAGAGCAGGGTCTGACGATCCCGCGGGGCGTGGCTGATGACC
CGGTTGATATCTTCGCCAAAGCCCATGTCCAGCATGCGATCCGCTTCGTCCAGCACCAGC
GTCTTGAGGCTGTCGAGCGCCAGGGTGCCCTGCTCCAGGTGCTTGAGGATCCGGCCAGGG
GTGCCGACGGCGATATGGGCACCGAAGCTCAGGGTGGCCGATTGCGGTGCGGTCGGGGTG
CCGCCGCACAGGGTCACCAGCTTGACGTTGGGCAGGGTACGGGCGAGACGACGGATCTCG
GTGGCAACCTGATCCGCCAGCTCGCGAGTCGGGCAGAGTACCAGCGCCTGTACCTCGAGC
CGGTTGACGTCGAGGCGGGAGAGCAGGCCGAGGCCGAAGGCCGCGGTCTTGCCGCTGCCG
GTTTTTGCCTTGGCGATCAAGTCTTTGCCGTCGAGTACCAGGGGCAGGCTCTGGGCCTGG
ATCGGGGTCATTTGCAGATAACCCAGGCTGGCGAGGTTCTCGAGCAGGGCGGGGGAGAGG
TTCAGGCTGCTAAATTCGTTGTTCACAAAAGGACTCTATATGGGAGAAAACGGGCTGCGC
CGGGCGCAAGGGCGCGCATTGTACCAGAATCCGCCATTGGATGTGCTGCAAATTTGAGCG
ACTGCTTCTGTTCGTGACTGTCAGCCCGGTGGCAAGGGGTCGGCTCATCGACCGCCCCCT
GGCAATCCGGAGCAGTAGTTCGCGGTCGCGGAAATATGTATTTGGCTCCGTCTACATTCA
TCGCAAATAAGATAAACGTTTTTCACCCTGCCTTGATTAAATAAACTTGTCGTAAATTTG
TTCTGACCACTTCTGCGTGGCCTTGCGAGTATTAAGTGAATGTAATTAAGCTGTGAAAAC
AGGAGTTTACAAATACCTGATTTATTTTTAAGTGATTGTTTATATTGAGTTTTGTTATTT
ATTGAACAATGATTGGATGCTCGTACGAGTGTTTAATTAATTTAAAAACGTTTGTATTAT
CCAACATGCATATTTTTACCGCAGATTGTGATGGCTATCTGAATTTTTAAATATGCAAAT
GTCTATGATGGCGCCGGTCAAAAATTACAATTCACTCAGGTGCTACAGGTATGGAATACG
TTCACTTTGTGCTCGGACTCGTCATGGTCCTCGCTCTGGCGTTGCTGGCAAACCGCCGCA
ACTGGAAACTGATCAAGCCGCGCTATATCGGCCAATTGCTGGTGGTCGAACTGGCGCTGG
CCTGGTTCATGCTGAACTCCGAAGTGGGTCTGGCGGTAGTGGGTGGCTTTGCCGCCGGCT
TCACCAAGCTGATGGAGTTTGCCAAGCAGGGGACCGACTTCGTGTTCGGCGGCCTGGTCA
ATGAAGGGGCCTTCTCCTTCTTCCTGATGGTGCTGATGCCCATCGTCTTCATCTCTGTGC
TGATCGGCATCCTGCAGTACATCCGTCTGCTACCGCTGGTGATCCGCGGCATCGGTACCG
TGCTGGCCAAGATCAACGGCATGGGCAAGCTGGAATCCTTCAACGCCATCAGCTCCATGA
TCGTCGGCCAGTCCGAGAACTTCATCGCGCTCAAGAACATACTGCCGCACCTGAACGAGA
AGCAGATGTACACCCTGGCCGCCACCGCCATGTCCACCGTCTCCATGTCCATCGTCGGTG
CCTACATGCAGCTGATCGAGCCGCGTTACGTGGTGGCCGCCCTGGTGCTCAACATGTTCA
GCACCTTCGTCGTGCTGTCGCTCATCAACCCCTACGAGCCGGACAATACCGTGACCGACG
CCAAGGCGCTGTCCGAGGGTGACGAGCACCACACCCCGAAGAAAGAGAACTTCTTCGAGA
TGCTGGGCGAGTACATCATGGCCGGTTTCACCGTGGCGGTGATCGTGGGTGCCATGCTGG
TGGGCTTCATCGCCCTGATCGCCCTCATCAACTACCTGTTCGAGATGGCGTTCGGCGTCA
ACTTCCAGCACGTCATGGGCTACATCTTCTACCCCATCGCCTGGATCCTGGGCATCCCGG
GCAGTGAAGCGCTGCAGGCCGGTTCCATCATGGCGACCAAGCTGGTGACCAACGAATTCG
TGGCCATGATGGATCTGGGCAAGATAGCGGCCCAGCTCTCTCCGCGCACCGTCGGCATCC
TCTCCATCTTCATGGTGTCGTTCGCCAACTTCAGCTCTATCGGCATCATCGCCGGTGCGG
TGAAGGCGCTGAACGAAGAGAAGGGCAACATGGTCTCCCGCTTCGGTCTGAAGCTGGTGT
ACGGCTCCACCCTGGTGAGCCTGCTCTCCGCCGTGATCGCCGGTGTGATGCTGTAAGTCA
TCCACCCGCCCTCACCACGACAAACCCCTGCCTCGGCAGGGGTTTGTGTTTTTGGCGGCC
GACCACCTAGCCGGGCCAGTGGGCCCAGTAACCGGCGGCCAGCAGGGTGAGGGTGCAAAA
GCCGGTCTCGAGGGCGCCGCCACTTCTGAGCGGCCAGCCCGGCAGCCGGTAGCGGCGCTT
GCTGGGCCAGAAGAGCGGGATGCCGGCCGGGGTGAGCCAGTCCCCCAGCAGGTGGCTGAG
GTAGCCGATGATGAGCGCATCCTTGACCCCGACCGGCAGAGTGTCGGGCGGCAACTGCTG
GTTGAGCCCCCAGATGGCGACCGCCACCGCCAGCAGGCTGTGGGTGAAGCCGCGATGACC
GAACAGGCGAGAGAGGGGTTTCGAGATCCAGGGCAGCCGCTGCCCCAGTACCGACTTGGG
GTGGTCGAGGTCGGGCAGCAGGGCGCTGGCCAGGGCGGCGGGTACGGTCTGCCACAGGCT
GGCGTCGGCCAGGGCCGGCGTCAGCTGGAGTTTGTGGGCGATCAGGGTGCAGGTAACGGA
AAACAGCAGGTGCCCTTGGGCGGTCATGATGGCTACGACATGGGAAAATGGCGGCGCATC
TTACCAGTGTCGCGGGTCATTGCAGCAAAAAACCGGGGCCCGGCGGGCGACCCGGTCATT
AACTGCGCGGATCTTCCACCTTGGTGTCGGCGGGCACCCGTTTTTTACCCAGCACCATGG
CGCGCACCAGGTCGCTGCGGGTAAGGCGATCGGTCAGGATCACCACGGCCGCATGGACAC
CGACGGCGGCCATCAGGGTGTTGGCGAGGATGCCGTGCAGCTCCTCCAGCCAGTCCTCGC
CCCAGAAGACATCCCAGGTGGTGAGCCAGCCGGTGACCACGGTGCCGACCAGAGACAGCA
GCAGCAGCCAGATCATCAGGGCGCCGACCGGGTTGTGGCCGAGGTAGTAGGGGTGATGCC
CGCTGGCCAGCTGGCGCAGGTAGTAGCGTACCCGGGCCGGGGTCGGCCACCACTGGCCGA
AGCGGGCGTAATGAGGGCCGATCAGTCCCCACAGCAGGCGGATGATGAGCAGGATGCCCA
CCGCGTAGCCGGCGTACTTGTGGAGCTTGCTCCCCTCTTCCAGGATGAAGAAGTTGAGCA
GGCAGAGGGTGACGGTAGCCCAGTGAAACACCCGGATGAGGGGATCCCAGACTTTCACTT
CAGAGGTAGGGGTCATGGCAAGGCTCCAAGGCTGGGGCCGGCGCATTGCCGGCCCAACGC
GGCGTTATTCGTCGATCTCTTCTTTCACTTTCTTCAGATCGGTCGGGTCGAAGTAGATCT
CGACCTTGCGCTTATCCTTGTCCCAACCGTAAATCTCGTAGCAGTTGGTCTCGGTGACCT
TGAACTTCTTGATGTCATAGCCCATCGCCTTGATCTGCTGTTGGGCGTCGGCTTCGCTCA
TCCACTTGCTCTTGTCGGCCTGGGTGCATTGGGGATCGGCCAGGGCTGCGCCGCTCAACA
GAGGGATCAGTAACAACAGGGGGGTCAGTTTCATTGCTTGCTCCTTGCGGGTGGTTGGGT
CAACAGCCACAAGGTTAGTTCAGCTCCCTTAAGAAAGAATTAAGCGCAGAAGGAAATGAA
TGGGTCTCCCCGACAGGGCGCCGGGGAGCGGGCTCAGCTCAACTTGCCCCTGACCAGCCA
CTTGTCCAGCGCGTTGGCGAAGCGCTGCTTGTCGGCCGCGTTGAGGGGGGCCGGGCCGCC
GGTCTGGACCCCGGCCGAGCGCAGCTCTTCCATGAAGTTGCGCATGCCGAGCCGCGCCTT
GATGGTCTCGCGGGTGTAGATCTCGCCGCGGGGATTGAGCGCCTCGCCGCCGGCATCGAT
CACCAGGGCGGCGAGGGGGATGTCGCCGGTGATCACCAGATCGCCGGGTTTGACCTGCTG
GGCGATGACATGATCTGCCACATCGAAGCCCTTCTCCACCTGCTGGGTCTTGATGAAGGG
GGAGGGGGGCACCCGCAGCCCCTGATTGGCCACCAGGGTCGTCACCACCTGGGCGCGGTG
GGCGGCGCGATAGAGGATCTCCTTGACCGGAATGGGGCAGGCATCGGCATCAACCCAGAT
GGGCATGGCATGGCTTCCTGTGTCTGAAAAGAGTGGCGCATCTTAGCACGGCCGGGGGCG
GCCGGCTGCCCCGGGGCTGAGTCGGGTCCGGCTTTGGTGTAAGCTGGGCCGATGAACATG
AGCGAGAAGGACGAGCAGATGGATCGGGTGCCCAGTGACGTGATTTATGGCCTGACCCTG
GATGGCAGGGGGGGCATGCAGCCGCTGGCGGCGGGCAGCGAGATACCGGCAGCGCAGCCG
GGCTGGCTGCATCTGGACTATGGCAACCCGGAGGCGGCGCGCTGGCTGTTGCAGACGCCA
CTGCTGGGTGACGCGGCACGCGAATCCCTGCTCGGCCAGAGCAATCGCCCCAAGCTGGTG
CGGATGGGGGAGACTGTGCTGCTGATCCTGCGCGGCATCAACCACAACAAGGATCACAGG
CCCGAAGAGATGGTGGCGCTGCGGATCTTCATCACGCCGGACCTCATCATCAGCAGTCGG
CGGCGGCCGCTGCTGTCGGAAAAAGATGTCTTCGAACAGCTGAAACTCGGGGGTGGCGCC
GACACCCCGGCCGACTGGCTGGTGGAGATCTGCGACGCCCTGACCGATCGGGCCGGGGAG
TTCGTCGAGGAGCTGCACGATCAGATCCTGGATCTGGAAGAGCAGGTGCTGATGCGCGAC
CTGCCCGCCAACGGTAGGCTGGCGCTGATCCGCAAGCAGCTCATCATGATCCGCCGCTAC
CTCTCGCCGCAGCGGGATCTGGTGGCGCGCCTCGCCAACGAGAAGATCAGCTGGCTGGAC
GAGGACGACCGGCGGCGCCTGCTCGACATCGCCGATCGGCTGCGGCGCTGGCTCGACGAT
CTGGATGCCGGGGTGGCGCGCACCGCCGTGCTGGCGGACGAGATCAACAACCTGATGGCG
GAGGCGACCAACCGCCGCGCCTACCAGATGTCGGTGATGGCGCTGCTGTTTCTGCCCGCC
AGCTTCCTGACCGGCCTGTTCGGCATCAACCTGGGAGGCATCCCCGGAGCCGAGAGCCCG
ACCGCCTTCTGGATCTTCTGCGGATCCCTGGTGGCGCTGGCCGCCGGGCTGGCGGTCTGG
CTCAAACACAGACGCTGGTGGTAAGGAGCCGACATGACAACATGGGAATCTTTTGGCGTG
ACCCTGCTGCTGTTGCTGGGCCACACCCTCATTCGCGGCCTCATTCACAAGAGCCTGATG
GCCCTCGGCCAGAGCCGGCAGGTGAGCGAGAACCGGGTGCTCTACGTGGAGCACGTGTTC
CACTTTCTGCTCGGCTGCGCCACCCTGCTGATCCTGGCCGGGGTGTGGGGGCTCGACTTC
TCGCGGCTGGTGGTGCTGGCCTCCTCCTTCTTCGCTGTGCTGGGGGTGGCCATGGTGGCG
CAGTGGTCGATCCTCTCCAACATCACCGCCAGCATCACCATCTTCTTCGCCTTCCCCTAC
CGGATTGGCGATCGGATCCGGATCCTCGACAAGGATGATTCCGTCACCGGGGTCATCACC
GAGATCGGTCTCTTCTACGTGCGGGTGCGCGATGACAACGGCGATCTGGTCACCTATCCC
GCCAACCTGATCCTGCAAAAGCCGGTCAGACGGCTGGAGGGCAAGGGGGCTGACCCCCTG
CAACCGGAATGAGAAAAGGCTCCCGTGGGAGCCTTTTTTGCGCCTGCCAGCTTCTCAGCG
TTCGAAGAAGCGGTAGAGGTGCTCGATCTGGATCGGGCAGTCCGCCACCAGATGCACATG
CTGGCGGGCCTCTTCGACCGAGCCGAAGCTGAGGGGGCAACCCAGGGTGTCGGTCATCTC
GTACAGTTTGCCGTCCTGTCCCCTGAACTCCACGATCCAGCCGGGCAGGATGGCATCCTG
CAGGATCTCGGCTTCCTTGAAGGCTTGTTGCTGGTAGAGCAGACGAAGTTCATTGACTGT
CATGACATCCTCCCGTGACGCTTGATGCCACTTCAAGTCTAGTGGTTGCGGCCGCCATCA
GGCGGCTCATTTGGCCGTCTTGAGGTGTTCCCAGGCCCAGCGCAGGCGGATGAAGGTGTC
GGCGTCGCCCCCCCGATCCGGATGGTGTTGCAGTGCCAGCTCACGCCAGCGGCGGCGAAT
GGCGTCAGGCCCCGCCCCGGCCGGCAGGGCGAACAGGGTCAGCGCCTCGGCCCTGTGTTC
ATCCCGTGCGTAGGCCCGCCAGAAGCTGCCGAGCAGGGCCTCCACCTCCTCCCGGTCGGT
CTGCCAGAACACCTGCCAGTCGAGGTAGTAACTGCGCAGCGCCTCGCCCTGGGCGAGGGC
GCTTCCCGCGTTGCGAGGGGCGAGCGGTTCGAGCCGGATATCCAGGGTGCTAATCAGCAG
CCACCACCCTTCGCCATGGAGCTCGGCCTGCAGCTGATAGAGGGCGTTCATGATGAGAAA
ATTGAGCCGAAACAGCTGCTGCTGCTCGTCCCCCGGCAGAGGCGGGATAAGCTCCTGGCG
GCGCAGCTCGGCCAGCAGCTCGTGCACCTTGTAGCTGCCGCTGGCCTGCCTGAGCAGTGC
CAGCAGCGGGGCGAGCAGCGGGTTGGCGGTCGGCTCGGCAGAATTCACTGGCCGGCCCCC
TCTTTGGGGGGCTGCAGGGCGATCAGCAGCTCCCCGGCCAGCGGCTCGACGGGACCGGTG
ACGATGCGGGTCCGCCCCTTGCCATCCAGCACGAACAGCGGGATGGCGCCCGGGTTGGCC
TCCTGGTACTGGGTCCAGTCGAACGCCTCGCTCAGCCGGGTTGCCTTGATCTGGCCGCCC
CGGCTCAGCAGGCCGCTCAACCGGGCGTAGTTGATGTCGGGGCCGAACAGGTTCTGACGG
GCGCGGAAGGTGGCGCTCTCCCGGTTGGCCTTGCCGTGCTGCTCGCTGGAGCGCAACGAG
TAGACCTTCTCCTCGCCGTAGAGGTGGGCGAAGTGCAGCACGCCGAGGGCGTTGTTGTGG
CGGTTGGGGGAGAGGGCCAGCACGGTACTGATGCTGGTGAGCGGCAGGTGCAGCTCGGCG
TGCTCGGATTGCGGGTTGCCGAAGTAGCAGGGCAGGTTGCTCATCCGCGCCTGACGGCAG
AACTCCCAGGCCGGATCGCAGAGCTGGACCGGCACCCCCTGATCCGCCAGTGCCCGGCCG
ATGGCCCGCGCCACCGAGTTGGCTCCTATGATGAGCCAGGTGTTGGGGGCACTCTGGCGC
ATCTTGAGCAGCCCGGCCAGCGGTGCCGAAGTGAGGCTCTGCAGCACCACGGTGGAGATG
ATCACCGCAAACACCAGCGGCACCAGCTTGTCCGCATCGGCAATGCCGGCTTCATGCAGG
CTGATGGCGAAGGAGGCGCTGACCGCCGCCGCGACTATGCCGCGCGGCGCGATCCAGCCG
AGCAGGGCACGGGCCCGCCAGGAGAGATCGGATCCCCAGGTGGAGACCAGGATGCAGAGC
GGACGCGCCACGAACTGCACCACGCACAACAACGCCAGCACCATGGGGCCGAGCTGCCAG
AGCTGGGCCAGATCGAGGCGGGCCGCCAGCAGGATGAACAGGGAGGAGATGAGGATGACG
GCGAGATCCTCCTTGAAGGCCAGCACCTCCTCCAGATCCAGCCCCTCCTGATTGGCGAGC
CAGATGCCGAACACGGTCACCGCCAGCAGGCCGGATTCGTGGCTGAGCCAGTTGGAGAGG
CTGAAGGTGACCAGCACCAGCGCCAGCACCCCGAACTTGTGCAGACTGACCGGCAGCCAG
TCCTTGCGGATCAGCAGGGTGGTGAGCCAGCCGGCACCGACCCCGATGAGCGAGCCCACC
CCCACCGTCTTGGCCAGCGCCAGCAGGGTGTGACCGACCAGATCCCCCTGGCTGCCGAGG
CGCACCGCCTCGAATACCAGCACGGCAAACAGGGCGCCGATGGGGTCGATGACGATCCCC
TCCCAGCGCAGGATGCGGTCCACCTCCCGGGTCGGGCGGATCACGTTGAGCATGGGGGCG
ACCACGGTGGGGCCGGTCACCACCAGCACGGCGCCGAGTACCATGGCGACCCGCCAGTCC
AGCCCCAGCAGGAAGTAGCCGGCGCTGCCGATGACGGCGAAGCTCACCAGCATGCCGGTG
GAGCAGAGGTTGCGCACCACCTTGCCGATCCCCTTGAGCTCGGCAAGGTGCAGGGTGAGC
GCCCCCTCGAACAGGATGATGGCGACCGACAGGGAGACCAGCGGGAACAGCAGGTCGCCG
AGCAGGGCATCGGGGTCGAGCAGGCCGCCGACCGGTCCCAGCAACAGGCCGGTGAGCAGC
AGAAACAGGATGGCGGGTACCCGCAGCGACCAGGCGAGCCACTGGGCCAGCACTGAGACC
AGGGCGATCCCGGCCAGGGAGAGAGCGATCATGCAGACCTCGGTTGGGGCAATGGACCTG
GAGGAAGTGTAGTGGGGAAGATGGTCAGATTGACACCAGCCGGCGGCGAGAGCAAGGGGG
GATGCGGGTCGCGCGACAGCGGGCGTCACGGTTGCGGGGAAGGTGAGGCAGGGGGCCGCA
GGCTACGGCCACCAGCCGGATTAGATGGGGCTCTCTTTGTGGAGTTCGGTGACGCAGTCG
GCCACCGCCAGCACCAGCGCCGAGCGCACCACCTGATCGAGCCGGTTCAGCTGCATCTGG
TAGAAGGGCCAGTCCTCCTCGTTGGCGGGGGCCTCCTGCGGCATCATGCCGCCCTGGCTG
ACGCCGTGCAGACGCGCCAGCAGATCGCGGATCGGCTTGTCGCTGAAGCGGTAATCCTTG
GGGTCGCGCACCAGAAAATCGCGGATCTTCAGGTAAGCCTCGAGATCCTGATAGCGCTCG
AGGGAGATGAGGCCGAGGGCGAAGATGAGCTTGAGGCGCACCTCCAGCTGGCCGAGGGGG
CCGCTCTGGTTGAGCAAAGGTTCGATGGCGTATTTGACGGCATACTCCTCCTGACGGAAC
GCGCGTCGCATCAGGGAGTCGACTGCCTCTTCCAGGATGGTGACGACCTCGAGAAAGAAG
CCGCGGGGGCCATCTTGCTCGTTCAGTCGTTCCAGTACTTCATCTTCCTGGTGTGTGGTC
ATAAGTGCATTGGGTCCAGCTGACTGGGAGAGAGTGAGCCTCTCTCCCGGTTTTTATCGT
ATGAGGCGCTTAGGTGGCCGGCCTGCGCGGGCCGGCACGGTGGCGCCTCATCAGGTCACT
TCAAATTGCCATAACGGGTGACGATGGCGCTGACGATGTCGCTGTCGGCAGCCAGGCCGG
TGATGCGAGCCAGGGCCTGGGCCGGGCCCAGCTCCGCCAGCAGCTGTTGCAGCTCCACCG
CCTGCGGGTCATCGGCGTTGCGATAGTACAGCGCAGCGGCGATCCCCTCCTGCAGGTGAT
CGTTCGGCAAGCCGTACTCCAGGGTGCCGAGCAGCGGCTTCACCAGTCGATCCCCAGCCG
CCAGCTTGCGCAGCGGCTGACGGCCGACCCGGTCAATCTCGTCCACCAGATAGGGGTTGG
CGAAGCGGGCCAGGATCTTCTCGATGTAGGCGGCGTGCAGGCGCGGGTCGAAACCGTAGC
GTTGTACCAGCACGGCGCCGCTCTCCTCCATGGCGCGGCGCACCTTGCTGCGGATCAGCG
GATCCTCGATCGCCTCGCGGATGGTGCGATAGCCCCTCAGCTTGCCGAGGTAGGCGGTGA
CGATATGGCCGGTGTTGAGGGTGAACAGCTTGCGCTCGACGAAGGCCATCAGGTTGTCGG
TGGGCTCCATGCCCGCCACCTGCGGCAGCTCGCCCTTGAACTGGGTCTGGTCGACGATCC
ACTCGCTGAAGCTCTCCACCGTCACTTCCAGCGGATCATCGTTGGCCGCCGCCGGCGGAA
CGATGCGGTCCACTGCCGAGTCGACGAAGCCGATGCAGGCGTCGAGGGTGGCATGATACG
CGACCGGCAGGTACTTGAGTACCTCCTGCTTGAGATGGCTGGTGCCGCGTACCATGTTCT
CGCAGGCGATGACGTTGAGCGGCGTCAGATTGCCGGCATCGAAGCGGGCCTGCAGCCCCT
TGGCCAGGGTGCTGGCAATCTTGTCCAGAATATTGGGGCCGACCGCGGTGGTGACCAGAT
CGGCGGTGATGATGCGGGCGATCACCTCGTGGCCAGCGGAGCTTACCGCCGCCACGTTGC
GCACCACGTCCAGCTTCTGATCCGCTCCGACCACGTGCACCTTGTACTCCTGGCGGTGGT
TGAGCTGGTCGATCAGGGTCTCGTTGACGTCGGCGAAGGTGACCTGGTGGCTGGCGTCAG
CCAGCAGTTTGCCGATGAAGCCTCGACCTATGTTGCCGGCACCAAAATGCAATGTTTTCA
TGATATTAACCTCTTGAACCAAAGACGATGAAGGACGATCAGGCAGCCTGTTCGGCACCC
AGCAGATCCAGGAACTCCTGGGGATCCTGAGTGCTGGCCAGCCGGTCGATGAGGCCGGGT
TCATCCAGTGCATTGGTCAGGCGGGTTATCACCTGCATGTGTTCGTCGTTGCGGGCGGCG
ATGCCGATCACCAGCCGCGCCACTTCATCGGCCGCCTCGCCGAAGGCGACCCCGGCCGGG
TACTGGCAGATGACGATGCCGGTGCGCTTCACAAACTCCTTGGCGGCGATGGTGCCGTGG
GGCACGGCGATGGATTCACCGAGGTAGGTGGAGACCAGCTGTTCGCGCTCCAGCATGGCG
TTGACGTAGTCGGGCGCCACGTAGCCCCGCTCCGCCAGCAGCTTGCCGGCAGCCCGGATG
GCGGCCTCCTTGTTGTCGGCCTTGAGCCCAAGGTGCACGTCATGCCGGCTCAGGGTGAAC
ACTTCGGCGGCCTGCGGCTCGTAGCTGTCGTCGTTGGCAGCCACCAGCAACTGCGGGTTG
GCGACGTCATCGTTGGCGGCCTGGGTCAGGCTCTGTACCAGCTCCTGATAGAGGCCGTTG
TCGAGGAAGTTGGTGAGCGAAATGTGGTGAGCGTGCGGCGCGTGGCGACGGGCCCGCTCG
GTCAGATCCTTGTGGGTGATGACCCAGTCCACCTGATCGTCAAGCTGATCGATGGCGCGG
TTGGTGACGCTGATGTCGAGGCCGGCGGCCTGCACCCGCTTGCGCAGCAGGCCGGCGCCC
ATGGCGCTGGAGCCCATGCCCGCATCGCAGGCAACGACGATGTTGCGTACCGCCATCAGT
TCACCGCCCGGCTTCTTGGCCGCTGCGGTCTCGGGCTTGGCACCCTTCATGGCTTTCATC
TTGCGAGTGGCTTCACCGAGGGCATCGGCCTCGTCGGCTTCCGGCTGCTGGGCACGCACG
AACACGGCGGCGACCAGGAAGGAGACCAGGGTGGCGCTGATGATGGAGAGAGCAACCCCT
ATGAGGGAGGCTTTCGGCGTCATCAACAGCACGGCGAAGATGGAACCCGGCGAGGCGGGG
GAGACCAGACCTGCGTTGAACAGGGTCAGGGTGAACACCCCGGTCATGCCGCCGGCGATC
ACCGCCAGGATGAGGCGCGGGTTCATCAGCACGTACGGGAAGTAAATCTCGTGGATGCCG
CCGAAGAAGTGGATGATGGAGGCACCGGCAGCGGACTGCTTGGCGGCGCCGCGACCGAAC
ACCATGTAGGCCAGCAGCACGCCCATGCCCGGGCCCGGGTTCGCTTCGATCAGGAAGAAG
ATGGAGCGGCCGTGCTCGGTGGCCTGCTGGATCCCCAGCGGCGAGAAGATGCCGTGGTTG
ATGGCGTTGTTGAGGAACAGGATCTTGGCCGGCTCGACGAAGATGGAGGTGAGCGGCAGC
AGGTTGTTGTCCACCAGGAAGCCGACGCCACCGGCCAGCACGCCGGAGAGCACCTTGACG
AAGGGGCCTATCACGAAGAAGGCGAGGATCGCCAGCAGCATGCCGATGAGGCCGGCGGAG
AAGTTGTTGACCAGCATCTCGAAGCCGCTCTTGACGCGACCTTCCATCGCCTTGTCGAAA
CGCTTGATGGCCCAGCCACCGAGCGGGCCGACCATCATGGCGCCCATGAACATGGGGATG
TCGGTCCCCACGATGACGCCCATGGTGGTGATGGCACCGACCACGCCGCCGCGCTCACCG
CCCATCAGCTTGCCGCCGGTATAGCCAATCAGCAGCGGCAGCAGGTAGGTGATCATGGGG
CCGACCAGCTTGGCCAGCGTTTCGCTCGGCAGCCAGCCGGTGGGGATGAAGAGGGCGGTA
ATAAAGCCCCAGGCGATGAAGGCGCCTATGTTGGGCATGACCATATTGGACAGGAAGCGT
CCAAAATTCTGTATCTTGACTTTGGTATCCGGTGATAACATGTCGGGACCCCGTTTTAAG
CCTGTTTGATTAAAAGTGGTAGTCGGGCTGGCCGGTTTTGCCGAACCGCCATCCCTGTCG
TCTAAGCAACTTCAATCTACCAGCTTGTGATCAAATTAGGCTGAAAACGGGGTGTCTTGT
GACGCAGCTCTCAAATACCCCGACCACCCCCCTCCTTTCATAGTGATGTCGATCACATTC
AATCTCTGTATTTCGGCTACATTTCGATCTTTACTGCCGCCAGCATCGTTTTTATGTGAC
ACAAATCACCCTTTGCTGTTTGCGCAAACCTGATGTCAATGTGATCTATTTCTCATTTTC
ATTATTTGTATTCAAATGGGGCGATCCGTCCGACCTGAAAACTGAGGGTGTTGACGATGA
ATTGCTTGAATCCACATTCAAATAACCAATGAATCAATTATTTTGTAACCCACTTTCAGT
TTTTCATGATCTCCTTCAGCCGCAGAGGCGACGCATTAGCCACTCCAGTGGGCCTCGCTC
GAAGCGCTGACTCCAGAGATTGGCAAACAGCAGCGCCGCCAGGGCGAAGAGGCCGGCGGC
CAGCACCACCTCGGGCAGATCCTGCCCCTGCAGCCAGCCGATGGCCTCCAGCATCCCCAT
GCCGAGCATGATGTGGGCCAGATAGAGGGTCAGGGTCTGCCGACCGACCGGCAGCCATAC
TCGCCACCAGCGGGCCTCGGGCAGGGTACGGCTCAGCCAGAGGCAGAGGGCGATCAGGGT
GCTGGCCGCACCCATGCCGAACAGCAGGTAGAGCGGCGCCGGGGGAATGGGCTGGGTCGC
CAGCAGTGGCGCCAGCTCTGGGCTCGGCAAAAGGGTCGGCAACCAGAGCGACAGCCCCCT
GGCCAGCGCCATGGCACTCACACCACCGGCCAGCAGCCAGCGCTGGGTGAGCGGATTGGC
CAGAGATTGGCGGCTCAGCCAGAGGCCGTAGAGCAGAAAGCCCAGCCAGGGCACCACAGG
GTGCCAGCCGTTGAACAGCAGATTGCGGACGAAGCCGGCCAGGGTCCAGAACTCGGGATA
GCTGAAGCTGTGCCACTGCCAGCCCCGATCGTAATCGAGCAGGAACAGCAGCCCCATGAA
GCTTGCCGCCAGCAGCGGGATCAGGGCCAGCAGCCAGGGGGAGGGAAGCCGGAGACAGCA
GGCCCCCAGCAGAAAGTAGACGGCGTAGTAGTGGATGATGTCGGCCGGAAACACCAGGTA
GTTGAGCAGCCCCACGATCAGCAGAAACAGGGCCCGCCTGGCGGTGTGGGTCATGGCCGC
CGACCACGCCAGCTTGCGGGTCGACAGTCCGAGCCCGATGCCGGCCAGCACCACGAAGCT
GGCGGCGGAGCGCCCCTCCAGCGCATCCAGCAGGGGTTTGAGCCAGCCCGGCCCGCCCAC
CAACACCCCCATGGCGATGCGAAAATTCACCAGCACCATGCCGAGCAGAGCCATGGCACG
GGCCAGATCCAGTCCTTCCAGTCGATAGTGCGGGACGGTCATGGGAGCGACTCCTTTGGT
GATCAGCGGGTCAGCTGGCCAGGCCCAACAGCTGGTCCAGCAGGGAGGGCAGCCGTTGTT
CCACCGGCGCCTGCTCTGGATGCAGGGCGAGGGCGTGGCGCACCGCCTGCCCCTCCAGTG
CGTCCAGCAGCAGCTGGGCCGTGAGATCCGGCTGCAGGTGGGCGGCCAGCTCCCCCGCCT
GCTGGCCACGGTGCACCGTCGCCGCCAGGGCATCACACAGCTGGCGCTGGTTGCTGGCGA
AGGTGGCTGCCATCTCGGGGTGGCGGGTCAGCTCGGCCAGGATCTCGGTGCCGAGCAGCA
GGTTTTCCGGGGTCAGCGACCAGGCGAGGTAACCGGCGGCGAAGCGGGCCAGCGCCACCC
GGGCTGGCCCCTGGGCCAGCTCATCCAGCAGGGGTTGCAGCTCGGCCGCCTCCAGCGAGG
CGATGTGGGCGATCAGCTCCTCCTTGCGGGCGAAGTGGTTGTAGAGGTTGCCAAGGCTCA
CCCCGGCGGCGGCGGCGATGTCGCGCATGCCGGTCTGGTGGAAGCCCCGCTCGATGAAGC
AGCCGAGCGCCGCCTGGATGATCTGCTCGCGCCGCTGCTCCAGCCGCAGGTTGTTGGTGG
TCATGGGGATGCCTCTTGCCTGAAAACTCTTTATGAGCGAACGTTCGTTCATTTGTGGGT
TCACTCTATGCCCGTAACGAGCCACTGGCAAGCCAGGGGCGTACAAAAAGTGATCTGCTG
ACTCGGCGGGCAGCATGACCCAATAAAAAAGCCCGCAGGGTGCGGGCTTTTGCAAGGAGG
GAAGATCTGGCTTATTCGGCCTTGGGAGCTTCCGCAGCCGGTGCGGCCTCGGCTTCGCTC
ACCGGGGCGACCGGCGCCGGGCCCGGCACCAGCTCCACCGCCGGCTTGGCGATGAGGGAG
CGGGTCTCTTCCACCGCTTCGGTCAGCTTCACCTCGATGATCTGGCCGAGCTCGTAGACG
ACCTCGGTTTTGTCCAGATAGACGCGGCCGTTGTCCCAGTTACACTCCAGCCGCTCCTTG
TTGTCCAGGATATGGCGGGCGGGCATGAACACCACGGCACCGTTCTCCAGCAGGCGCAGC
TTGAGGCCGGCACGCATCACGTCGATGATCTCGGCGTTGAACACCTTGTCGGTACCCGCA
TCGGCCTTGAGGTAGCGGACATAGAGCCAGTCGCCGATGTCGCGCTCCACCATGCGGTGC
AGGCGACGGCAGGCGGTCAGGTGCTCGGTCAGCTCCAGGCTCGGGCGCTCACCCGGGGTC
TTGCCGGCGATGACAGCCTTGAGCAGGCGATGGTTGACCATATCGCCGTACTTGCGGATT
GGTGAGGTCCAGGTGGCATAGGCATCCAGCCCCAGGCCGTAGTGGGCGCCCGGTTCGGCG
GACATCAGCGCATAGCTCTGGAAGCGGCGGATCTTGCCGTCCAGCCAGCGGGTGTCCAGG
CTGTCGATCCAGCGGCGCAGGGCGCAGAAGCCGGACAGGCTGGCGATCTCTTCCTTCTCG
AACGGGGCCTCGGCGCTTTTGAGCAGGTCGATGGCACCGTCGAGGGACTCCTCGTCAAAG
CCGGTGTGGACGTTGAAGATGCCGTAACCGACGCTCTTGCCCAGCACGCGGCCGGCGCAG
ATGTTGGCGGCGATCATCGACTCTTCCACCATGCGGTTGGCGATGCGGCGCGGCTCGACG
TGGATGGCCAGCACAGCGCCGTTCTCGCCCAGCTCGAAGTCGTAGTCGGGGCGATCCGGG
AACACCAGTGCGTGCTCGGTGCGCCACTTGATGCGCGCCTCGGTCATCGCCTTCATCAGC
GGCAGCTGGGCCAGCACGCCTGCGTCGATATCCAGCGCTTTGCCGTGTTCGGCCCAGTCG
GAGACATCGTCATAGTTGAGGCGGGCGTGGGAGCAGATGCGGGCGGCGAAGAACTCGGTC
TCCTCCAGCAGCAGGCCATCTTCGGCGATCAGCAGGCGGGCGCACAGGGTGTTGCGCTCC
TCCCCCTCTTTCAGGGAGCAGAGCTCGTCGGAGAGGGTGCGCGGGATCATGGGCACGTTG
CGGCCTGGCATGTAGACGGTGAAGGCGCGTTGGGCGGCCTCCTTGTCCAGCTCGCTCCCT
TCGGCCACATAGGCGGTCGGGTCGGCGATGGCCACCAGCAGCTCCCAGCCGTTGTCCAGC
TTGCGGATGGCCAGGGCGTCGTCCATGTCCTTGGTCTTGGCGCCGTCGATGGTGAAGAAG
GGGGTCGCGGTCAGGTCGGTGCGGGGCAGCTCTTCCTCTTCGATCACCTTCCACTCCGGC
AGATCCGCCGGCTCGACCTGGGCCAGGTTGTGGCGCGCCAGCACCACCCACCAGGGCACG
TTGTGATCTTCCTGGGCGGCGATCTTCTGGGTGATCTCGGCGGAGAAGTTGCCGTCCACC
AGGGCGTGACGCTTGAGGGTGGCGACCACCCAGTCCCCTTCCTTGAACTCTTTCTCGTCC
AGACCCTTCTTGACGCGGGCCTTGATGGCATCCTTGATCAGCGGATGATCGGCCACCACG
TTGAGGCGGTCGCGGAACATCTTGACCCGGGCCACGAAGCGGGTGACGGACTGCTCCAGC
AGTTCATCCGGCTCGGCCACTTCCTTCTCTTTCTCGGTGCGGATCAGGGCGGTCACCCGG
TCACCGTGCATCACCTTTTTCATGTAGGGAGGCGGCACGAAATAGCTGGTCTTCTCATCG
ACCTCCAGGAAGCCGAAGCCCCGATCGGAGGCGCGGATCACACCCTCTTTCTTGGGGATG
TTTTCGCGGATTTGTTGCTTGAGCTGGGCCAGCAGCGGATTGTCTTGGAACATAAATGGG
GAACCTGAGTGGAGACCTGGTGGTTAATCGCCCAGCACTATACGTTTTTACCCCTCCAAA
GCCAAGGTGAATGGCCCTGTCAGGGGCGTTGCAGCGCCCGGCGACCCTGCTCGATCAGGC
GCTGGGATATCTGTTTGTGCAGCCCGCGCTCCAGCACCCAGCGGTGCCAGTAGAGTCGCT
CTATCAGGTGCTGTTTCGGGTTGAGATCGAGCAATGACCCCTCCGCCAGCTGGCGACGGA
TCTGCAGTTCCGGGATGAGGCAGCAGGCCAGCCCCTGTTCGGCCATGGCGACGAAGGCCT
CCGACGAGCGCACCGTGTGGCAGGGGTAGCCGCCGGGCTCCAGCCCGAAGTGGCGAGCCA
TGTAGCTGACGTGCATGTCGTCACGCTGATCGAAGGCTACCGCCGGCGCCTTGGCCAGCG
CCGCCAGGGTCAACCCCTGCGGGAAGTGGCGCTCGACGAAGGCGGGGCTGGCGGTGAGCA
GGTAGCGCATCTCGCCGAGCTCGTCGACGCAGCAGCCCGCCAGTGGCTGGCCGTGCAGGC
TGACGGCGCCGAACGCCTGCCCCTCGCGCACCCGATCCAGGGTGCGGCTCTCGTCATCCA
CCAGCAGGTTGAGCTCGATGGGGTGCTGTTCCAGCAGCGGCGCCAGGGCGGGCAGAAACC
AGGTGGCCAGGCTGTCGGCATTGACGGCTATGCTGACCCGGATCGGCGCCTGGGGCTCGG
CGGGAGAGAGCTCGCCGGCCAGCTCCAGTTCCAGCTGGCGTACCTGGCGGTAGTGGGCCA
GCAGCTTCTGCCCGAGCGTGGTGGCCTGCAGCGGCTGGCCGCGAATGATCAGCGGCTCGG
CAAACTGCTGCTCCAGCTGCTTGATGCGCTGGGAGATGGCGGACTGGGTGATGTGCAGGC
GCTGGGCGGCCCGCTCGAAGTTTTGCTCCTGCATCACCGCATCCAGCGCCAGCAGCAGCT
TGTAGTCCAACGCCTTCATCAGCATTCCTTATCAGCAGGGAGATTGAGAAGGGATGCTAC
TCAAGTGGTGGCGAGAGAACAACCGGAGAGCGCTGAAAATGTCGGCAGCGCAGGCGGGAC
AAGGGCTGTGGGGTCAAAGCGGGTTTGTCACTGTGAGATGTGACAGTGGTGGTCAAAAGG
TATTCAGGGGATACTCTTTTGCGTCCGTTTTGCATGGGGTGGAAACGGGCCATAGCGAGA
ACTTTTAATCCCGGGTCTTACCCCGGGATTTTTTTGCGTCACCCTTATTCGGTGACCAGC
TCGCGGGCTTCGTCATAGGCACCCTGCAGGGGCTGACCGACGGCACGGGCGAAACGCTCG
TCCAGATGGAAGCGGATCCCCACTCCGCGCACGGCGCCCAGATCCACCGCCTGGCGGTGA
CCGAGCCGCTCGATGGGCAGGCCGAGGCGGCGGAAGATCCGCTCTACCGGCAGGCTGACC
ACGGCAACCAGCTCGCGGATCCCCTTCGCCCTGGCGAAGGCATAGACCTCGCGGAAGATG
ACGCAGGTCAGCTCGCTGACCCCGTTGCCCAGGCGCGGCGCCCGTTCGGCATCGATGGCG
AGGCGGGTCAGTTCCCACACGTCGTTGCTGCGCGGCGGGGCTTCGCCGGCGAGGGCGGTG
GGGAAGATGCTGGGCAGCATGTAATCCTGGGCACAACTGAGCAGACGGATGCAGCCGCAC
AGGCCTGAGTCGTCTTCAATCAGAACCCAATGGGTGTCCGGGGTATCGAAACTGTCCTGC
TCCAGACCACGGTGAGATTCCACATCCCAGCCGAGGCGATCGGAGAAGACGCGATTGCGA
AAGCGATAAAGCTCGTTTTCTACCTCCCATCTGGGGTGTTCTTTTAATTTTCCTTTGAAA
ACAAGCATTCAGATGTCTCCATTTCAGTGTTCGGCGCTATAATCGAGGCCCTGGCCAGGG
GGGCTAGCCTATGAAACAAGACCAACTGCTTGAGTACCTCGAACATTTCACTTCGGTTAC
GGACGGGGATCGTCTGGCCGAGTTGATCGGTCGGTTCACGCTCGGTATGGGTTACGACTA
CTACCGGTTTGCGCTGATCATTCCCATGTCGATGCAAAGACCCAAGGTGGTGCTGTTCAA
TCAGTGCCCCGACTCCTGGGTGCAGGCCTATACGGCAAACCATATGCTGGCCTGTGATCC
CATCATTCAATTGGCCCGCAAGCAGACCTTGCCCATTTACTGGAACCGGCTGGATGAGCG
AGCACGTTTTCTGCAAGAGGGCAGTCTGGACGTGATGGGGTTGGCGGCGGAGTTCGGGCT
GCGCAACGGCATCTCGTTTCCGTTGCACGGGGCGGCGGGAGAAAACGGCATACTGTCGTT
CATCACCGCCGAGCGGGCATCGAGCGATCTGCTGCTGGAGTCCTCGCCCGTCCTCTCCTG
GATGTCCAACTACATCTTCGAGGCGGCGATCCGGATTGTGCGGGTCAGTCTGCGGGACGA
TGACCCTCAGGAGGCCCTGACTGACCGGGAGACCGAATGCCTGTTCTGGGCCAGTGAAGG
GAAAACGTCGAGTGAAATCGCCTGCATCCTGGGGATCACGGAGCGAACCGTGAACTACCA
CCTCAATCAGGTCACCCGTAAAACGGGGTCGATGAATCGCTACCAGGCCATCGCCAAGGG
GGTGAGCAGTGGCATCTTGCTGCCCAATCTCGAGCAGGTCGTGGTCACCAACTTCCCCAA
GCTGATGCAATAAAACCCGATGATTCTCGGGGCAGAGTGACTGGCTAACAATTGTCAGAT
CCTGCAATTGACAGCCATAAGCGGGTCTAGCCCCTTCTACCTCGAAGGGGTTGGGTCGAG
CCCTCTGTCATTAGCAAAACAAATTGCTCAGCAGATTAATGAATTTCTCTAAACGTCTGG
CCGCCCCTTATAGTGCCGTCCAATCACTCTGCTGGACGGTTCATCCATGTTTGCTACCAC
CCTGCAAGGCTTCACCCTCGGCCTTGCCATGATCATCCCCATCGGTGCCCAGAATGCCTT
CGTGCTGAGCCGGGGCATCCACCGCAACCACCATCTGCTGACGGCGACCCTCTGCTGCCT
GTGCGATCTCGTGCTGATCGGCATCGGGGTGTTCGGCGGCGCCAACCTGCTGGCGGCCAG
CCCGATCGGACTGGCCCTGCTGACCTGGGGCGGGGTGCTGTTTCTCGGCTGGTTCGGCAT
CCGCTCCCTGCGCAGCGCCTGGCGCGGACAGGGAGCAGCGCTTGCTGACTCGCCCCAGCT
GATGGGAGTCAAGAGCGTGCTGGCCATGACGCTCGGGGTGACCCTGCTCAACCCCCACGT
CTACCTGGACACCCTGATGCTGCTCGGCTCCTTCGGCAGCCAGTTTGCCGAGGAGTTGCG
GCCCGCCTTCGCGGCGGGGGCCATGCTGGCCTCGCTGGTCTGGTTCTACAGCCTGGCGTT
CGGGGCGGCCGCCCTCTCGCCCTGGCTCGCCCGCGGCAGGGTACAGCAAGCTATTGATAC
TATTGTTGGTTTCATCATGCTCGGGTTGGCGCTGCAGCTGGCGAGCGGGGCTCTGCTGGC
GTCATAAGGCTATTTTTGTGCCGCACCTCATAAAAATTCACCCCGGCTTCATCCGCTGAC
ATATTCGTCTGTTAAATTCCCGTCGCTGGTAAAGCGACACTCTAATAAAAGGGACAAGAC
AGTGAATAAATCCATGAAGCTGGGTGCTATTGCAGCCATCGTGCTGTTATCTGCCTGTAG
CAATGAAAACGACAGCAAGGCGCAACCGGGCGAGGTTGCCCTGCGTCTGATCCAGACCTC
CGATATCCACTCCAACGTGCTGGGGTATGACTACTACCAGAACAAGGAGGATCGCAAGTT
CGGCCTCTCCCGCACCGCGCTGCTGATCCGCGCGGCCCGCGCCGAAAACCCCAACAACCT
GCTGCTCGACAACGGCGACCTGATCCAGGGCACGCCGCTGGCGGACTACATCTTCGAGCA
GTCCGGTGCCGGCTACCTCGACAAGCAGGCCCACCCGGTGTTCAAGGCGATGAACGAGCT
CGGCTACGACGCCGGCAACCTGGGCAACCACGAGTTCAACTACGGGCTGGATTACCTCAC
CAAGACCCTGCAGGGGGCCAAGTTCCCCTATGTGAACGCCAACGTGTTCGAGGCGGGCGC
CTTCAAGCGTGATGCCAAGGGGCAAATAGACTGGAGCGGCAACAAGTTCACCCCCTACCT
GCTGCTGGAGCGCAAGGTGAAGGATGACAAGGGTCAGCTGCAGACCGTCAAGGTCGGCAT
CCTGGGGCTGACCCCGCCGCAGGTGCTGCAGTGGGACAAGCGTCATCTGGAAGGCAAGGT
GGTGGTGGCCGATATGGTCGAGACCGCCAACCACTATGTGCCCGAGCTGCGCGCCAAGGG
GGCCGATATCGTGGTGGTGGTAGCCCACACCGGCATCAACGCCAGCAGCTACGAGGCCAT
GATGGAGAACTCCGCCTGGCACCTGGCCAAGGTGAAGGGGGTGGACGCCCTGATGCTGGG
CCACGCCCACAAGAACTTCCCGGGTGATTTCCCGGATCTGCCGGAGGTGGACAACCAGGC
CGGCACCCTGAGCGGCATTCCGACCGTGATGCCTGGTTACTGGGGCAACCACCTCGGCAT
CATCGACCTCAAGCTGGAGCAGGTGGACGGCAAGTGGCAGGTGAAGCAGAGCCAAGCCAG
CCTGCGCAAGATCGACTCCAGCGAGGGTAGTGCGGTGGATCAGCGGGTGGTGGACCTGGT
ACAGGCCGACCACGACGCCACCAACCAGTGGCTGGACGAGCCGCTCGGCAAGATCACCTC
CTCCATCCACAGCTTCTTCGCCCTGGTGCAGGACGATCCCTCGGTACAGCTGGTGAGCGA
TGCCCAGCGCCGCTACGCCGAGCAGCTGCAAAAAGATGGTCTGCTCAAGGAGTCCTACCC
CATCCTGTCGGTGGCGGCGCCGTTCCGTGGAGGTCGCAACGGCATCAACGACTTCACCTA
CGTGGCCCAGGGCGACATCTCCCTGCGCAACGTCTCCGACCTCTACATCTATCCGAACAC
CCTGCAGGTGGTCGAGGTGAACGGGGCCACCGTCAAGGAGTGGCTGGAGATGAGTGCCGG
CCAGTTCAACCAGATCGACACCGGCAAGACCGAGGTGCAGTGGCTGGTGAACGAGAAGTT
CCCCACCTACAACTTCGACGTGATCGACGGGGTCAGCTACGAGGTGGATATCACCCAGCC
GGCCCGTTACAACAAGGAAGGGGCCAAGGTGAGCGACGGCCAGCGCATCAGCAGCCTCAC
CTTCAACGGCCAGCCCATCGATCCTGCCCAGAAGTTCTACGTGGTGACCAACAACTACCG
CGCCAGCGGCGGCGGCCACTTCCCGGGCATCGACGGCAGCAACATAGTGCATGAAGATCC
CTACGAGACGCGCGAGATCATTGCCCAGTACCTGAAGGCCCAGTCTGCCGAGAACCCGGC
CGGCTTCAGCCCGGCGGCCAACAACAACTGGCACATGAAGGCCCTGCCTGCCAACGTGGA
CGTGCGGCTCTACTCCTCGCCCCGCGAGGAGGCCAAGCAGCTGGCCGGTGCTGATCTGGA
GTACAAGTCCACCCTGCCGATGGATGACGCCCAGCACCCTGGCTACGCCATCTTCCGGCT
GATCCGTCAGTAATTCCCGGCCGACATGGCAATAAAAAAAGCCCTCGCACAGCGAGGGCT
TTTTCATGGGCGGAGGCCTAGATGGCTTAGTTGACCACGGCCACGTTGATGGTGCCGTTG
CCCTGGGTCATGCGGACCCGGGCGCCCGGTACGAAGGTGGGGCTGGCCTTTTGCACCACC
ACGATGGATTCGCCGTTCTCTTTCTTGATCTCGAGCTCGACGCCGTCCACCTGGTTGAGC
TTGTCACCGGCCGCCTTGCCCGCTGCCGCACCCGCGATGGCGCCACCGGCCGCGGCGATG
TCGCTGCCGCGCCCGCCGCCGATGGTGCTGCCGAGCAGGCCGCCGACCACGGCACCGCCT
ATGGTGCCGATCAGCGAGTTCTCATCGGCCTGGATCTTGACCGGGCGGGTGGAGAGGATG
GTGCCGTAGCTGACGGTCTGTACCTGCTTGGCGCGATCCTTGGTGTAGACATCGCCGGAG
TAGACATCGCTGTTGGCACAGCCGCTGAGGGTGGTGGCGGTGGTGGTGGCCAACAGGGCG
ATGAGGGTAATGCGTTTCAACATGATGGGCCTCCTGGGCTGGCATCTAATCTGGTTTGTT
CGGTCAGTGATTCAACTCTACGCCAACCGGATTGAGCATGAAACCAGCAAAGTGTAACCA
ATTATAAGGCCCGGCCCCTGCAAACCCCGTCACCGCCGGCTCAGTCGAGCCGTTTTTCCA
GCAGCAGGCGATCCTCCCCCGGGCCGAAATAGTCGCGCTCTTCGGTCAGCTGCTGATAAC
CGAGTCGAAAGTAGAGGCGCTGGGCCGGATTGGCCGGATCCACCGTCAGTCTGACCCGCT
CGATCCCCAGTGTCAGCAGTGACTGCTCCACTTGCAGCATCATGCGTTCGGCCAGGCCGA
AGCCGCGCGCCTCCGGCAGCACTGCCAAGGAGAGCAGCCAGCCCTGCGACCGATCCTGTC
CCAGTCCGCCCAGGGCATAGCCCAGCAGCCTGCCGTCCAGCTCGGCCACCAGCAGCAGCT
CGGGCCACAGATCCATGGCCTGGCGGAAGAAGAAGCCGGGATAGACATCCTCCCCGAATA
CATTGACGTCGATCTGCCAGATGGCGTGCATGTCGGTGTGGCGCGCCACTCTCAAAACGG
GGGGCTGGTGCATCCGGGCTCCTGTGATGTCGTACGTGCTGCCGGGCGGCAGTCAAAAAG
GAACCACAGGGTAGTGGGCCCGCCGGACTGATGCAAGCGGGTCTGGGGTTCTGAGCGGCA
GGGCGGCCCCGGCTCAGGGCGGCAGGGGGCGACTGCCCGGCCGTTTGGGGGCCTTGCGGC
GGCTGTCCAGCAGGTGGCGCAGGGCCAGCCAGGGGTGATGCCAGAGCATGCGCGGGCCGC
TCCACTTCATCACCAGCTGGATCTGCTTGCGCATGGCCGGGGCATAGCAGTGGATGTGGC
AGTTGGCACAGGTGGGCTTGTGGCCGTGACCATAGCGGCAGCGGCGTAGCCGCTGGTGGG
CGAACTCCTGCAACTGCTGGCAGTGCCGGCAGGCGGGGTCCTGGTGATGGTGGTCGCAGT
AGAGGCGGATCATGGCGCTGACCGTCTGCTGCTCCCGCTTGAGCCTGGGATGCACGGGCG
CCTGGTCGGCGCGGGCCGGGCGCGCGGGGTGGGAGTGATGGGTCGTCATGAGGGGCATTG
TCCTGACCTGGGGCGGCGGGGCCTTGATACAGGTCAAACCGGCGGGCAAAAAAACAGGGC
CCGCGGGCCCTGTTTCATCAGACAACTCTGCTGGTCTGCGCTTAGATGAGGCTGGTCGCC
TGCTCCAGCCAGGCGAGATCCTCGCCCTCCAGCAGCGGGCTGAGACGGCGGTAGACCTCG
ACGTGGTACTCGTTGATCCAGCGGAACTCGGCCGGGCTCAGCAGGCTGCGATCGATGAGG
CGGGTATCGAACGGTACATAGGTCAGCCGCTCGAAGCCCAGCATCGGCAGCTCGCCGATC
TGCTCCTGTTCGGTGACCACCACCAGGTTCTCGCAGCGGATGCCGAAGGCATCTTCCCGG
TAGTAGCCGGGTTCGTTGGAGAGCACCATGCCCGGCTGAAGGGCCACCAGGCTGCCCTTG
GGGGCGATGCGCTGCGGGCCTTCGTGCACGCTGAGGAAGTGGCCGACGCCGTGGCCGGTG
CCGTGGTCGTAGTTGTAACCGGCCTGCCACAGCGGCATGCGGGCCAGCACGTCGAGCTGG
ATGCCGGCGGTGCCGCGCGGGAAGCGGGCCTGATCCAGGGCGATATGACCCTGCAACACC
CGGGTGAACATCGCCTTGTGCTCGTCGGTCAGCTCACCCACCTTGATGGTGCGGGTGATG
TCGGTGGTGCCGTCCAGATACTGGGCGCCGGAGTCCACCAGATAGATGCTGTCCTGGCCG
AAGGTGCGCGGGGTGCCGTTGGTGTGGCGGTAGTGGCACATGGCGGCGTTGGGGCCGAGC
GCCGAGATGGTGTCGAAGCTCGGCTCGACGTAGTGATCCTGCTCGCGGCGGAAGGCTTCC
AGCTGGTCGGCCAGGGTGCCTTCATCCACCCCGTCGAACTCGCCGCTGGCGATCAGCCGA
TCCAGCCAGGCCAGGAAGCGGGTGACGGCGACACCGTCGCGCAGATGGGCGGCGCGCATG
CCGGCCAGCTCCACTTCGTTCTTGCACGCCTTCGGCAGCATGGTCGGATCCTGACCGGCC
ACCAGGATGGCGCCCGCCTCTTCCATGACCAGCTGGGTCCAGGCGTTGGCGGTGTTGGGG
TCGGCCAGCACCTTCTGCTGATCCTCGCCGATGCGCTTGAGCACGTCACCCAGCTTGTCG
ATGGGGTAGACGGAGACATCCTGCCCCACGTGCTGGCTGAAGGCGAAGCAGTCGATCTTG
TCGGTGTCGACGAAGAAATCCATGGTGGCGTTGGCGTAGAGCACCGCAAAGCCCAGCACC
ACCGGCAGCCGCTCCACGTCGCGACCGCGCAGGTTGAGCAGCCAGTTGATGGGCTCGGCC
TGGGTCAGCAGCACCGCATCCAGCCCGCGCTTGCGCAGGTCGCTGGCCAGCAGCTCGCGC
TTGGCCTGGCTGGACTGGCCCGCCAGCGCCTCGCTGTAGAGGATGGCCGGATTCTTGGTG
GGGGCGGGGCGATCGCTCCAGTGCAGATCGATGGGGTTCTGATCCACACGCACCAGCTCG
ATGCCGCGCTCGGTCAGGATCTCCTTGGCGTGTCGATACCAGGCCAGGCTGTGCAGGCGG
GCATCGAAGCCGACCCGGGAACCGGCAGGCAGCTGCTCGGCCAGCCACTGCACGTGGGGA
TCTTCGTTCAGATGGAGAAACTCGAAGAGCTCGGCCGGTGCCTGCATGCGGGCCTGCACC
GTGTAACGACCGTCGATGAACAGGGCCGCCCGCTGCGCCAGTATGATGGCGAGGCCGGCG
GAGCCGTTGAAACCCGTGATCCAGTCCAGTCGCTCGGCGTAGGCGGGAATATACTCCCCC
AGGTGCTCGTCGTCATGGGGGACGATGAAGGCGTCCAGCTCCATCATGGCCAGTTCGGCC
CTGACCTGGGCGACGCGGGTTTCAATAATCTCGAAATGATTCATGTCGTTAATGCCAGAT
TGTAGTGATGTGAGTGTTCAGTGGTTGTGGCCGCTGTCCAGGATCCGCTTGATGGATTGG
CCAGCCGCCTCGATATGTTGCTTGAGCAGTACCACCGCCTCGTGCTTGCGGCGGGCGCGG
CACAGCTCCAGCAGCTGGGCGTGTTCCCGCTCCGCCTTGTCGACGCCATCGCTGGCGAAC
AGCAGCTCGAAGCGCACATAGCGGTCGCAGCTCAGATTGATCTGGGCGATCAGCTCCAGT
GCCTGGGGGCGGCCGGCGGCCTGATAGAGGGTGGCGTGAAAACTGTGGTTCAGTTCGGCC
CAGCGTTCGATCTGGGTGCCCGACTCGAGGGCCTGGTCGAACTGGGCGAGGATCGCCTGC
GCCTTGGCGAAGGTCTCCTCCGTCATCAGGTCGACGGCGTGGAACAGGGTATCGGCTTCC
AGCAGGGCTCGCAAATAAAAGAGCTCCTCGATGGCCGCGGCGTCCAGCATGGTGACCACG
GCGCCGCGGTGGGCCTCGAACTTCACCAGCCCCTGGGCTTCCAGCTGCATCAGGGCCTCC
CGCACCGGAATGCGGCTCACCGCCAGCTCCTTGGCGATGGCGTCCTGGCGCAGGGGGGCG
CCGGCGGGAAACTCACCGCGCAGGATCCGGCCACGGAGGTTTTCCATCACCATTTGGGTA
CGGGTCTTGTAGGGTGGGGTCATGATCGGGTCACAGGGGAATCGTTACAAAATTGTATAT
TGTATAAAGTTGGGCTGAATCTAACGCGCAAGGGCCCACAAGGCAAGGTTTGGCGGGAGT
CAAACGCCGCGCTCTGCTCAAAAAAATACCGGTCAGCTGGGCTGACCGGTATGAGATGGG
TTGTGAACGGGGTCGCTGTTACAGCTGCGGGCCCGCCGCGACCAGACGCTTGCCTTCGTC
GTTGTCGGTGAAGCGCTCGAAGTTCTTGATGAAACGCTGGGCCAGATCCTGCGCCTTGGC
ATCCCACTCGGCCTTGTTGGCGTAAGTGTCGCGCGGGTCGAGGATCGCCGGGTTCACGTC
GTGCAGGGCGGTCGGTACTTCCAGATTGAAGATCGGCAGCACCTTGGTCTCGGCCTTCTC
GATGGAGCCATCCAGGATGGCGTCGATGATGGCGCGGGTATCCTTGATGGAGATGCGCTT
GCCGGTGCCGTTCCAGCCGGTGTTGACTAGATAGGCCTCTGCACCTGCCGCTTCCATCCG
CTTCACCAGCTCCTGACCGTACTTGGTCGGGTGCAGGGAGAGGAAGGCCGCGCCGAAGCA
GGAGGAGAAGGTCGGGGTCGGCTCTGTGATGCCGCGCTCGGTACCGGCCAGCTTGGCGGT
GAAGCCAGACAGGAAGTGGTACTTGGTCTGCTCCTTGGTCAGCTTGGAGACCGGGGGCAG
CACACCGAAGGCGTCGGCGGTCAGGAAGATCACCTTGGTGGCGTGACCCGCCTTGGAAAC
CGGCTTGACGATGTTCTCGATGTGATAGATGGGGTAGGAGACCCGGGTATTTTCGGTCTT
GGAGCCATCATCGAAGTCGATGGTGCCGTCGGCCGCCACGGTCACGTTCTCCAGCAGCGC
ATCGCGACGGATGGCGTTGTAGATGTCCGGCTCGGCTTCCTTGGAGAGCTTGATGGTCTT
GGCGTAGCAGCCCCCTTCGAAGTTGAACACGCCGTCGTCGTCCCAGCCGTGCTCGTCATC
GCCGATCAGCTGACGCTTGGGATCGGTGGAGAGGGTGGTCTTGCCGGTGCCGGAGAGGCC
GAAGAAGATGGCCACGTCGCCGTCCTGGCCCACGTTGGCGGAGCAGTGCATGGAGGCGAT
GCCACGCAGGGGCAGGAAGTAGTTCATCATGGAGAACATCCCTTTCTTCATCTCGCCACC
ATACCAGGTGCCGCCGATGAGCTGGATCTTCTCGGTCAGGTTGAAGGCGACGAAGTTCTC
GGAGTTGAGACCCTGCTCCTTCCAGTTCGGGTTGGTGCACTTGGCACCGTTCATCACCAC
GAAGTCCGGTTTGAAGGTTTTCAGCTCTTCATCGCTGGGGCGAATGAACATGTTTTTCAC
GAAGTGAGCCTGCCAGGCCACCTCGGTGATGATGCGCACAGCCAGGCGGGTGTCCGGGTT
GGCACCGCAGAAGCCGTCCACCACGAACAGGCGCTTGCCGGAGAGCTGCTTGGTCACCAG
GGATTTCAGATGTGACCACACTTCCGGGCTGATGGCTTTGTTATCGTTTTTACCCTGGTC
AGACCACCACACAGTATTCTGGGTAGTGGCGTCTTTGACGATATATTTATCTTTCGGGGA
GCGGCCGGTGAAGATGCCGGTATTGACATTGACGGCCCCCAGTTCGGTCACCACGCCGCG
CTCGAACCCTTCCAGGTCGGCACGAGTCTCTTCCGCGAACAGCTGGTCGTAGGAAGGGTT
GCGCAGGATTTCAGTGGAGTTCTTGATACCGTACTGGTCCAGTCCTAATTGTTGGGCCAG
GGTGGGTTCTGCCACGATTGTCATTGTATTCTCCTGGGTTCAGAGGTTGGTAGGGTTCTA
TCTGGCGTTCATCCTATCACTTAGGTGGTAGAGTTTAGCGATCGCCATCAAACTTTATAA
AATAGGGTATTTTTTTGTTATTTAAGTTAAAGGCGGGTTTTGCCCGCCTTCAATTAGTGT
AACTTGTTTGCATCATTACCGGGAGCCCCGCTGAACAGGGTTTCGACATCGATCCCGTCA
AATTCGTACTGGGCGCCACAATAATCACAGTGCATGCCGATCTTGCCGAGCTCCTGCACC
ATCTCCATTACCTCTTCCTTCTCGATCTGCAACAGGGCCCCTTCGCAACGCTCGCGGGAG
CAGGTGCAGCGGAACTCGACCGCCTGCGGATCGAACACCCGCACCTTGTCCTGGTGGTAG
AGACGGTAGAGGATCTCTTCCGCTTCCAGGCCGAACAGCTCTTCATCCTTGATGGTGCTG
GTGAGTTGGGTCAGGTGCTCGAAGTCGTCGCAGTGATCCTCGCTCTGGGCTGGCAGCTCC
TGCAGCAGGATGCCGGCGGCGCGCGGCGCGCCTTCGTGGTAGCCGGTGCGGATCCAGAGC
TTGGTCGCCAGCTGTTCGGACTGGGTAAAGTACTGCTCCAGGCAGCCGGCCAGGGTGTCG
GCGTCCAGCGCTATGATGCCCTGATAGCGTTCACCCTGCTCCGGGGTGATGGTGATGACC
AGCTGGCCTTCCCCGATCAGGCTCTGCAGCTTGCCGTCGCTTGGCAGTTCACCCTCGTAG
CGGGCCACGCCGCGCAGCTGCTGGTTGTTGTCGCCGTTGATGACGGCCAGCCGTACCGGG
CCGTTGCCCTGCAGCTGTACCGTGATGGAGCCTTCGAACTTGAGGGTGGCGGTCAGCAGG
CTGGTGGCGACCAGCAGTTCACCCAGCAGTTTTTGCACCTGTACCGGGTAGTTCTGAGCC
TCCACCACGTGGCGGTAGGTGTGGTCCAGCTGGACCAGCTCGCCCCGGACTTCGTACTCT
TCGAACAGATAGCGATACAGGAGATCTTGGTTACTCATCATGCATTCCTGGGTTCTTCGG
TGGGGTAAATAGATAAAAACATTAATAAACAGGTGGTTAGGAACTTATTCCGCCATCTGT
CGTCATAAAAGGGCCATCTTGGCGGGTCAATATTGCTTGACCTTGATCAGCTGGCGCCGC
TCCTGCTTGTCGGGGCGACGCTCGGGGCTCGGGGCAAACTGGCTGTTGAAGCGGCGTGCC
TCGCTGTTTTCCGCCCGTCGTTTCAGGCTGGCCTCGGTCTCTTCATAGAGCTGCTGGGCC
AGCGGGGCGGATTTGCGCTGCTCGCTCACCTCGAGCACTCGCACTTCCCGCTCGTCCTGG
CCCTGCCAGAAACGAATGAGGGCGCCGACCTCGACATGCTTGCCCGGCTTGCTGCGCTGG
CCGTTGTAGTGCACCTTGCCCCCTTCAATCTGGTCGCGGGCCAGGCTGCGGGTCTTGTAA
AAACGTGCCGCCCACAACCACTTGTCGAGACGGACCTGGGTTGGGATTTCTGCGGGGTTC
GGCATGAATCGACTCCGGAATGGCTGAAAGGGGTGCCTGATTATACCAGAGGCAGGCCCC
GGGATAGAAACAGGGGGCCCAAGGGTGTGACGGAATGTCAATTTTCGCAGCTTACTCCCA
TCCGGTCGGTTGTCTCTGGGTCCATTGCCGTACACAATAGCCAACCGATTTGGATGCCAG
AAAATATTGATAAACATGACGCTACCGTTCAGGGATGACTTGTTGAGCTCCCTTCTGGCC
CGTTGTAAAACCGTGCCACTCTCCCGTTTCAGCCAGCCTCTGTTCTGGCTTCTGCTGCTG
TTGCTGGCCCACCAGTGTGCCGGTCTCACCTGGCGTCTGCTGGATCTCGGCAGCCGCCCC
GTCAGTCAGCCCTGGCAGCCGTCGGTGGTAGCCAGTCAGGGCCAGGGTTCAAACCGCCTC
GATCTGAGCGGCGTCAGCCGGCTGGCGCTGTTCGGCAAGGCCAAGCAGCAGGCCCAGGCG
GCCGATGTTGTCGCAGCCGATGCTCCCAAGACCCAGCTCAACGCCCAGCTCAATGGCGTG
CTGGCGAGTTCCGATCCCGCCAAGTCCATCGCCATCATCGCCCACAACGGGCTGCAGAAC
TCCTATGGCATCGGTGACCTCATCGACGGCACCCAGGCCAAGATCCGCCAGGTGTTTGCC
GACCGTGTCATCATCGAGCGGGATGGGCGCGACGAGACCCTGATGCTGGACGGGGAGGAG
TACGGCAAGCCGCTGCCCCAGCAGGGCAAGCAGGACGACAAGCTCTCCTCGGTGCGCAAC
GAACTGATGGGCAACCCCGGCAAGATCACTGATTACCTCAATATTTCCCCGGTCCGGGTC
GATGGTCGCATGGTCGGCTATCGCCTCAATCCGGGTCGCAATCCGGAACTGTTCAATCAA
CTCGGGCTGGTCGCCAACGACATGGCGGTCAGCATCAACGGGCTGGATCTGCGGGATAAC
GCTCAGGCCATGCAGGCGATGCAGCAGGTGGCTGGCGCAACGGAAATGACCGTCACCGTC
GAGCGGCAAGGACAGCTCTACGACGTTTATGTCGGCTTGTCAGAATAATGAATTGGAGTA
GCACCAAGAATGACAAATAAAGGGAAGGGCTGGCGTCTGGCCACCGTGGCCGCGGCGTTG
ATGATGGCAGGCTCAGCCTGGGCCACCGAATACTCCGCCAGCTTCAAGAATGCCGACATC
GAAGAGTTCATCAACACGGTCGGCAAGAACCTGAACAAGACCATCATCATAGAGCCGTCG
GTGCGGGGCAAGATCAACGTCCGCAGCTATGATCTGCTCAACGAAGACCAGTACTACCAG
TTCTTCCTGAGCGTGCTCGACGTCTATGGCTTCGCCGTGGTCCCGATGGACAACGGCGTG
CTCAAGGTGGTGCGCTCCAAGGATGCCAAGACCTCCGCCATCCCGGTGGTGGACGAGAGC
AACCCCGGCAGCGGTGACGAGATGGTGACCCGGGTCGTGCCGGTGCGCAACGTCTCGGTG
CGCGAGCTGGCGCCGCTGCTGCGCCAGCTCAATGACAACGCGGGCGGCGGCAACGTGGTC
CATTACGATCCCTCCAACGTGCTGCTGATTACCGGCCGCGCCGCCGTGGTCAACCGGCTG
GTGGAAGTGGTGCGCCGGGTCGACAAGGCGGGCGACCAGGAAGTGGACATCGTCAAGCTG
AAGTATGCCTCCGCCGGTGAAATGGTGCGACTGGTGACCAACCTCAACAAGGACGGCAAC
AACCAGGGGGCCAACACCTCCCTGCTGCTGGCCCCCAAGGTGGTGGCCGACGAGCGCACC
AACTCGGTGGTGGTGAGCGGCGAGCCCAAGGCGCGCGCCCGCATCATCCAGATGGTGCAC
CAGCTTGACCGTGACCTGCAGAGCCAAGGCAACACCCGGGTCTTCTATCTGAAGTACGGC
AAGGCCAAGGATCTGGTGGAGGTGCTCAAGGGCGTCAGCTCCAGCATCGAGGCGGACAAG
AAGGGCGGCGCGGCCACCACCACAGGCGGTGGCGGTGCCAGCATCGGCGGTGGCAAGCTG
GCCATCTCCGCCGACGAGACCACCAATGCGCTGGTGATCACCGCCCAGCCGGACGTGATG
GCCGAGCTGGAGCAGGTGGTCGCCAAGCTCGACATTCGCCGTGCCCAGGTATTGGTGGAG
GCGATCATCGTCGAGATCGCCGATGGCGACGGCCTCAACCTCGGGGTTCAGTGGGCCAAC
ACCAATGGCGGCGGCACCCAGTTTACCGACACCAAACTGCCCATCGGCTCGGTGGCCATC
GCCGCCAAGGATTACAAGGATAACGGGACCACCACCGGCCTGGCCTCGCTGGCCAAGGAT
TTCAACGGTATGGCGGCCGGCTTCTACAAGGGTAACTGGGCCGCGCTGGTGACGGCCCTG
TCGACCGATACCAAGAACGATATTCTCTCCACGCCGAGTATCGTCACCATGGACAACAAG
GAAGCCTCATTCAACGTCGGCCAGGAAGTGCCGGTGCAGAGCGGCTCCCAGAGCTCCACC
ACCAGCGATCAGGTGTTCAACACCATCGAGCGCAAGACGGTGGGTACCAAGCTGGTAGTG
ACGCCGCAGATCAACGAGGGGGATTCCGTGCTGCTCAACATCGAGCAGGAGGTCTCCAGT
GTGGCGCAGACCCAGGCTCCCGGCACCAGCACGCTGGGCCCGACCTTCGATACCCGTACC
ATCAAGAACGCGGTGCTGGTGAAGAGCGGCGAGACAGTAGTGCTGGGTGGCTTGATGGAC
GAGAAGACCCAGGAGAAGGTCTCCAAGGTGCCGCTGCTCGGCGACATCCCGGTGCTGGGT
TATCTGTTCCGCTCTACCTCCAACTCGACCTCCAAGCGCAATCTGATGGTCTTTATCCGA
CCCACCATTTTGCGTGATGCCGATGTCTACAGCGGTATCTCCAGCAACAAGTACTCCCAG
TTCCGCTCCGAGCAGCAGGAGGCGGCGGCGCAGGAGGGGTATCTGACCTCGCCCAAGCGC
CAGGTGCTGCCCCAGTACGGCCAGGACGTGACCATGTCGCCCGAGGCGCAGAAGCAGATC
CAGCAGATGCAGTCGGCCCCGCAGACGAGCGGCGGGTCCCAGCCATTCGTGGGTAACAAG
TAATGGCAGCATACCAGCTGGATGGCGTCGACATGCCGGCAGCCCTGCCCGAGCTGCCGT
TTGCCTTCGCCCGCAACTTCGGGGTGATCCTGACCGAGCGGCAGGGGGCCCCGGTGCTGC
TCTGCCGCCAGGGCGTGACGCCGCAAACCCTGCTGGAAGTGCGGCGGGTGGCGGGCTGCG
CCTTCACGGTGGAGCAGATGGACGGCGAGGCCTTCGAAGAGCTGCTGATGGCCCACTACC
AGCGCGACTCCTCCGAGGCGCGCCAGCTGATGGAGGATCTCGGCAACGAGATGGACTTCT
TCGCGCTGGCCGAAGAGCTGCCCCAGAGTGAAGACCTGCTGGATGCCGACGACGATGCCC
CCATCATCCGCCTCATCAACGCCATGCTGAGCGAGGCGATAAAAGAAGAGGCGTCCGACA
TCCACATCGAGACCTTCGAGCGGGCCCTGGTGATCCGCTTCCGTATCGATGGGGTGCTGC
GGGAGATCCTGCGTCCCCATCGCAAGCTCGCCTCCTTGCTGGTGTCGCGCATCAAGGTCA
TGTCGCGGATGGACATCGCCGAGAAGCGGGTGCCACAGGATGGCCGCATCTCATTGCGCA
TCGGCGGCCGGGCGGTGGACGTGCGGGTCTCCACCATGCCGTCCAGCTACGGCGAGCGGG
TGGTGCTGCGACTGCTGGACAAGAACAACGTGCGGCTCGAGCTCAAGCAGCTCGGCATGA
CGCTGGCCAACCGCAACATCATCAGCGAACTCATTCGCAAGCCTCACGGCATCATTCTGG
TGACGGGTCCGACCGGTTCGGGCAAGTCGACCACCCTCTATGCGGCCCTCTCCGAGATCA
ACTCGCGGGATCGCAACATCCTGACCGTCGAAGACCCCATCGAATATGACCTCGAAGGGG
TGGGCCAGACCCAGGTCAACAGCAAGGTGGACATGACCTTCGCCCGCGGCCTGCGCGCCA
TCCTGCGTCAGGATCCGGACGTGGTGATGGTGGGGGAAATCCGTGACCTCGAGACCGCCC
AGATCGCGGTGCAGGCATCGCTGACCGGTCACCTGGTGATGTCGACCCTGCACACCAACA
CCGCCATCGGCGCCATCACCCGGATGCGGGACATGGGCATCGAGCCCTTCCTGCTCTCCT
CATCCTTGCTGGCGGTACTGGCCCAGCGACTGGTGCGCACCCTCTGCCCCGATTGCCGCG
CCCCGCGCCCCATCACCGAGCAGGAGCGCATTGCAATGGGCATCGAACTGGCGCCGGATC
AGCAGGTGTGGCGGCCAGTGGGCTGCGAGCAGTGCAACCATACCGGCTATCGCGGCCGGA
CCGGCATCCACGAGCTGGTGGTGGTGGACGAGGCGGTACGCGAGGCGATTCATAGCGCCA
GCGGCGAGCTGGCCATCGAGCGACTGATCCGGGGCCATACCCCCAGCATCCGCCGCGACG
GCATCGACAAGGTGCTCAAGGGGCAGACCAGCCTCGAAGAGGTGCTGCGCGTGACCCGGG
AAGACTGAGATGGCGGCATTTGAATACAAGGCCCTCGATGGCAAGGGACGCAACAAGAGC
GGCGTACTGGAGGGGGATTCCGCCCGCCAGGTACGCCAGCTGTTGCGTGAGCAGGGGCTG
ACCCCGCTCGAGGTGAACGAGACCACCGAGAAGGCCAAGCGCGAGGCGAACCGCTTCGTG
TTGTTCCGCCGTGGTGCCAGCACCGCCGAGCTTGCGATGATCACCCGCCAGCTGGCCACC
CTGGTGGGGGCCGGCCTCACCATCGAGGAGGCGCTCAAGGCCGTTGCCGAGCAGTGCGAG
AAGGCTCACCTGCGCAGCATGGTGGCCACGGTGCGCAGCAAGGTGGTGGAGGGCTATTCG
CTGGCCGATTCGCTGGGGGCCTTCCCCCATGTGTTCGATCAGCTGTTCCGCTCCATGGTG
GCGGCCGGCGAGAAGTCCGGTCACCTGGAGAAGGTGCTCAACCGCCTCGCCGACTACACA
GAGCAGCGTCAGCACATGCGCACCAAGCTGCTGCAGGCGATGATCTACCCCATCGTCCTC
ACCTGCGTCGCCATCGGCGTCATCTCCATCCTGCTCACCGCCGTGGTGCCCAAGGTGGTG
GCCCAGTTCGAACACATGGGCCAGCAATTGCCGGCCACCACCCGCTTCCTCATCGGTACC
AGCGAGCTGATGCAGCACTACGGCCTCTGGTTCCTGTTGCTGCTGCTGGTGGGTGGCTTT
GTCTGGCGCTGGTGGCTGACCGACGACAAGCGTCGCCGTCACTGGCACCAGCTGATCTTG
CGCCTGCCGGTGATCGGTCGGGTCAGCCGTGGTCTCAACACCGCCCGCTTCGCCCGCACC
CTGAGCATCCTCAATGCCAGCGCTGTGCCGCTGCTGGAGGGGATGAAGATCTCTGGCGAA
GTGCTCTCCAACGACTTTGCCCGCATGTGTATCGGTGAGGCCACCGAGCGGGTGCGGGAG
GGGACCAGCCTGCGCAAGTCGCTGGATGAAACCAAAATTTTTCCGCCCATGATGCTGCAC
ATGATCGCCTCCGGCGAGCAGAGCGGCGAGCTCGACAACATGCTGGAGCGGGCGGCGGAC
AACCAGGATCGGGAGTTCGAAACCCAGGTGAACATCGCCCTCGGGGTGTTCGAACCCATG
CTGGTGGTCTCCATGGCCGGGGTGGTGCTGTTTATCGTGATGTCGATCCTGCAGCCGATC
CTCGAGCTCAACAACATGGTGAATTTGTAAGGTTCGGACGTTCGAATACGCTTCGCTATT
CGAACCTACCAATCCAATCAACTCCGTAGGTTCGATTAGCCGACAGGCGTCATCGAACGA
TCGTGGTTTAACAGTTAATCGTTGATGGTTCATGCCATCTCATTTCGTGAGGGAGTAAGT
CATGCAAAAGCGTCGTCAATCGGGTTTTACCCTGCTGGAAGTCATGGTGGTCATCGTGAT
CCTGGGGATCCTGGCCAGCCTGGTGGTGCCCAACCTGATGGGCAACAAGGAGAAGGCCGA
CCAGCAGAAAGCGGTCTCCGACATAGTGGCGCTGGAAAACGCCCTCGACATGTACAAGCT
GGACAACAACCGTTACCCGACCACCGAGCAGGGGCTGGACGCGCTGGTCAACAAGCCGAC
CGCCGCACCTGAGCCGCGCAGCTACCGCGAAGGGGGCTACATCAAGCGCCTGCCGCAGGA
TCCCTGGGGCAACCCGTACCAGATGCTGAGCCCGGGCCAGTTCGGCAAGATCGACATCTT
CTCCATGGGGCTGGATGGCGAAGCCGGTACCGATGACGACATCGGCAACTGGAACCTGAA
GGACTTCCAATAAGTGATCCCGCCGCGTCGCGCTCACCGAGACATGCCGAGGCTGCCTGA
ATGAAGGTGGCCTCTTCTGCCCGTCGCCAGGCCGGTTTTACTCTGCTGGAAGTGTTGCTG
GTCGCCATGCTGATGGGGCTGGTTGCCACTGCCGTCACCCTCAGCATGGGCGGCGCCAGG
GGGGATAGAGAGCTCGACAAGCAGGCGCGCCGCTTCATGGCCGTGCTGCAGCAGGCGCAG
GAGTACTCGGTGATGGATGGCCGGCTGGTGGGCCTACGTGTCGAGGACAACGGCTGGCAG
TTCATGCAGCGCGCGGCCAAGGATCGCAAGTGGCAGGTGATGAGCGGTGACAAGTTGCTG
GATCGGGTCGAGCTGCCCGACAACATGCAGCTGGCCATCGAGCTCGAGGGCTTCAGCTGG
CGGACCGACTCCGACGAGAAGTACGAGAAGGGGCGCGACGAGAAGGAGCGCACGCCTCAG
GTGTTCATCTTTCCCGGTGGCGAGCTGACCCCCTTCGTGTTGACCCTGACCCAGCAGGAC
GACGATCAGCGCTATGTGCGCACCGTCAAGGCGGACGAGTTCGGTCGTCTGCGCCTGCTG
CAGGACGAGGAGGAAGAGGAATGAACGCCCGCGGCATGACCCTGCTGGAAGTCATGGTTG
CGCTGGCGGTGTTCGCCATCGCCGGGCTGGCGGTGATGAAGACTGCCAGCGAGCACCTCT
CCGGCCTCAACTATCTGGAACAGAAGACCCTGGCGACCTGGGTGGTGGAGAACCAGCTGG
TGCAGCAGAAGCTCGAAGCCAAGTGGCCCGGTGACAGCTGGGTGGAGGGGGACGAGCAGA
TGGCGGGCCAGACCTGGTACTGGCGCTATCGCGGGGTCGCCACCGCCGACAGCAACTTCA
AGGCGCTGGACATGGAAGTGCGCACCGCGCCCAAGGCCGACAGCCCGGTGGCCATGATCC
GGACTTATATCAGCCGATGAACCTGCATCAAGGTGTCTCCATAAGCCGGAGCCGACATCA
GCCGATGAACATTCACCAACGTCTCTCCATTAGCCGGCGTCAGACGGGGTTTACCCTGCT
GGAGATGCTGGTGGCCATCGCCATCTTCGCCGGCCTGAGCCTGGGCGCCTATCAGGTGCT
GCAAGGAGTGCTCACCAGCGACGAGGTGGCCAAGCGCAAGGAGGCACGTCTCTCCGAACT
GCAGCTGGCCTTCTCCGTGCTGGAGCGGGACGTCACCCAGATGGTGCCGCGCAGCGGCCG
CATCGACGGCGAGAGCAACAAGGTGCTGCTGGCGGCCTCCCGCTTCGGTCAGCAGAGCGA
CGACTGGGGCATGGCCTTCATGCGCGGCGGCTGGCTCAACCCCGACGGCATGCTGCCGCG
CTCCGGCCTGCAGCGGGTCGGCTGGCGGCTCAAGGATCACAAGCTGGAGCGGCTGAGCTA
CCTCTACCCGGATCCGGTGATCGGCACCGAGCCGCGCATTCAGCCGATGCTGGATCGGGT
AACGGCGCTGCGACTCTACTTCTACGACAAGGGCAGTTGGAAAGAGGAGTGGACCCAGCG
CAACGTGCTGCCCTACGGGTTGGCGGTAGAGCTGGATCTTGAAGACTACGGTACCATTCG
CCGCCAGTTCCTGATCGGTGCTGGTGGTCAGAGGGCGGACAATGGCAATTAAGCGTCCCC
GCCCTCCTTTGGCCCCAGGCAGACAGCGGGGCATGGCCCTGCTGGTGGTGCTGCTCATTC
TGTCGGTGATGGTGATCATCGCCAGCAACATGAGCGGTCGGTTGCAGCTGGAGCTGCGCC
GCACCGCCAACCTCACCGCCGGCAAGCAGGCCTGGTGGTATGCCATGTCGGCGGAGGCAC
TGGTGAGCAAGGTGCTGGCCCAGGATTTCAAGGACGACCCCAACGTGGTCAGCCTGGGGC
AGAACTGGGCGCGCCAGGATGCGGTCTTCCCGGTGGATGACGGCAAGCTCACCGGCCGGG
TGCGGGATCTGCAATCCTGCTTCAACCTCAACAGCCTGAGCGTGCCGTTGAAGGACGGGA
TCAGCGGCGACGATCTGGAGAAGCAGCCCTATCCGGTCAAGGTGTTCAAGGCGTTGCTCA
AGCAGCTCGAGGTGGAAGATTACGAGGCGGTGCAGTTGACCGATGCCATCCGCGACTGGA
CCGACAAGGATACCGTGCTGGTATCGAGCTACGGCGCCGAGGATGCCTATTACGAAGGGC
TCACTCCCCCTTATCTGACCGCCAACCAGTGGATGCTCGGCACCGACGAGCTGCGGGCGG
TGCGCGGGGTGAGCGCCAAACTGTACGCCCGGCTGGCGCCCTATGTGTGCGCCCTGCCCA
ACGACAAGCTGGTGGTGAACGTCAACACCATCCGGCCGGAGCAGTCGGCCCTGCTGGTGG
CGCTCTATCTGGACAAGGTGGGGCTGGACGATGCCAAGCGGGTGCTGACCAGCCGTCCCC
AGAAGGGGTGGAAGAACAAGAAGGAGATGACGGACCAGATGCCGGTGCAGGTGGGCAACA
TCCAGGGACTGGATGCGGCGCTGGACGTCAAGAGCAGCTATTTCGAGGCCAGGCTGCTTG
CCGAGGTGGGTGACACCCGGGCCAGGCTGGAGAGCGTCTTCGTGCGCGGCAAGGACAACA
AGCTGGTGATGCTGCGCCGTCTGAACGGCGGCGCCGAATAACAAGGGAGGCGGGTGACGG
TCGTTGGCCGGCCCGCGCCATCCCCCGATTGGACTGCAGCCCATGGCTGCGCGCCCGCCC
ATCCCGAGGGATGCGAGCGAGCATGGCAGGAGAGACATTAGTGAGCGAGAGTCTGGTCAT
CCGTCTGGGGACCAATGCGCAGCAGCCGGTCGAGTGGCTGGTGTGGTCGGGCGGGGAGGA
GGAGGTGATCGCCTCCGGTACCCTGGCCTCGGCCCATGCCCTTGGCGAGCTGCAGGAGCG
GGCCGGTGGCCGCCCGGCGGTGGTGCTGGTGCCCGGCAGCGATCTTATCTTCCGGCGGGT
GAGCCTGCCGGGCAAATACAGCCGCCAGAGTGCGGCCGCGCTTCCCTATCTGCTGGAGGA
GCAAATCGCCTCCGACGTGGATGAGCTGCACCTGGTGGTGCTGGGTCATCAGGGTCACGA
GGTGGACCTGATGGCGGTCGACAAGGAGAAGATGCAGACCTGGCTCGGCTGGCTGGAGCA
GGCCGGTCTCAAGAGCCGGCAGCTGCTGCCGGACGTGCTGGCGCTGCCGCAGGCGAGCGA
GGGCTGGTCGGCGCTGCAGCTGGGCAAGGAGTGGTTGCTGCGCCAGGGACCCTGTCAGGG
CATCGTCGCCGACGAGCCGCTGCTGGCCATGCTGCTGGCGGCGGAGCCGGCGCCGGTGAC
CATTCACAGCCATACCCCGCCGCCGGCCATTGCGGCGGCCAGCTGGCAGGCGGCCGATCC
CGAACTGCCCATGCTGCTGCTGGCCCGGGGCGCGCTTGCCAGTCAGGCCAACCTGTTGCA
GGGGCCCTACCGGCCGCAGACCGAATACTCCCGCTACTGGCAGCAGTGGCGCAAGGTGGC
GGTGGTGGCCGGAGCGCTGCTGGTGGTGGCGTTTGCCCAGCGCGGCGTGCAGCTCTACCA
GCTGGCGGAGCAGGACAAGGCGCTCAAGGCGGAGATCCGGCAGGTCTACACCCGGATCTT
CCCGGGGGAGAGCCGCATCGTCAACGTGCGCAGCCAGATGACCCAGCACCTCCAGCAGCT
GGGGCAGACGCCCCAGGACGGGGTGCTGATGGTGCTGACCGAGCTGGCCCCCACCTTCGC
CGAAGTGCCCGGCCTCAAGCCCGAGGTGCTGCGTTTCGACGCGGCTCGCGGCGAGCTCAG
GCTGCAGGTGACGGCCCCCGGTTTTGCCGAGATCGAGCGTTTTCGCGAGCTGGCCGGCAA
GCGCTTCGAGGTGCAGCAGGGGGAGGTGCGTAGCACCGAAGGCAAGGTCGAAGGGGCACT
GGTGCTGAAGGGTAAATCATCATGATGGACAAACTACAAGGCTGGTGGCGGAGCATCAGC
GCCCGCGAGCAGCGGCTGGTGGCGGTGGGCGGCAGCGTACTGTTGATCGGCTTCTGCTAC
TGGGTCATCTGGCAGCCCATCGGCAATCGCATCGACGAGCGCGAGCGGCAGGTATTGAGC
CAGCAGCAGACTCTCGCCTGGTTGAAAGAGAAGGGTGAAGAGGTGCTGGCGCTGCAGGGT
GGCCAGGGCCGCCAGCTCGATACCAGTGGTACCCTGGAAGGGGTGGTCAACCGCACCGCC
TTCAACCAGAAGATCAAGATTGCCCGGCTGCAGCCCCAGGGTCAGGAGCTGCAGGTATGG
ATCGACACGGTGGCGTTCGATGATCTGCTGATCTGGCTGGCGACCCTGGCGGATCGCCAT
GGCGTGCAGGTACAGGTGATCGAGCTGGCCAGCGAGAATCTGGCGCCCGGTCTGGTCAAG
GTACGCCGCTTGCAGCTGAGCCGTCCCCAATGAAACAACGCGTCCCGAGCAGGGCCCTGC
GCCTGATCGGGCGTTTGCAGTCGAGTCGTTTTCTATGAAGCAAAGAGTGCTGATTGCCGT
GCTGTTTCTGGCGGCCTATCTGGTTTTCCTGCTGGCCAAGCTGCCGGCCTCTCTGGTGGT
GCGCTACCTGCCGCTGCCGCCCCTGGTGCAGCTGGAAGGGGTGAGCGGCACCCTCTGGAA
CGGCCAGGTTGCTCGCCTGCAATACGCCAGCGAGTCGCTGACCCAGCTGCGCTGGGAGCT
CAACGGCTGGTCGCTGCTGCGTTTTGCCCCTGAAGTCTCCCTGCGCTTTGGCGAGCGCAG
CGGCCTCAACGGGCAGGGGGTGGTTGGCTGGAGCGGCGGCGCCTTCGGCCGCGACATCAC
CCTCAACGTGCCGGCCCCCTGGCTGCTGGCGCGGGTGCCGATGCAGTTGCCGGTGCCGGT
GACGGTGGCTGGCCAGCTGCAGCTCAAGCTCGATCAGTTTGCCCAGGGCAACCCCTGGTG
CGACAACCTCTACGGCAACCTCTACTGGTACGGGGCCGATGCCGATACCCCGGCCGGCAA
GCTGGTGCTGGGGGATCCCGAGATCAAGCTGACCTGCATCGACTCCCGGCTGGTGGCCGA
GCTCAAGCAGGGCTCGGAGGCGGTGCAGGTGCAGGGCAAGCTGGAGCTGCAGGCCAATCG
CCAGTACCTGTTCCAGGGCACCCTGAAACCCGGGCCCGAGCTGCCGGAGCAGATGAAGCA
GGGGCTCCCCTTCCTCGGCCAGCCCGACGGTCAGGGGCGCTTCCCGCTGCGCTACCAGGG
CCGTATCTGACGGTCTTGCTGTCTGATCTGGCATGCACGAACACCACCCCGCCCCGGCGG
GGTGGTGTCGTTATGGGGTGGTGTCGTTATGGGGTGGAGCCGGCTGGCGCCGTGATGAGA
TGATTGAGAAAGAAGCGGAACAGCTCGGCCCGCGAATGCAGGTGCAGCTTGGCGTAGAGG
TGCTTGCGATGATTCTTCACCGTGCCGCTGCCGATGCCGAGCTCATGGGCAATGGCCTCG
GTGTCGAGCCCCTGCAACAACAATCCCGCCACCTGGCGCTCGCGGCGGGTGAGGCTTGCG
CCCCCCACGCTGGCGATGGCCTGCTCCACCGTCGCCTTGAGATCGGTGCCGCCCGGCAGT
GCCGGACTCTGGGCCAGCAGGGCGGCCCCCTCCCGCCAGTGCTGGCGGCACAGGGAGTGC
ACCAGCGGAAATAGCGCTTCCAGCCGGGCCAGCTCGTCACGGCTGAGGGTGCAGCGCTTG
TCGAGCCGACCCAGAAACAGCATCAGGGTGAGGCCATCGCGTACCGGCAGGATCAGCCCC
ACCTCCTCCTGCCAGCCGGTGGCCTGATAGAAGTGGTGGCGATACTCGGGATCGAGTCGC
CCCCGCGACACCTGCGCCAGGGTCCAGACCCCGGCCCCCAGCCCCCGTTCTAGCGCCTGC
ATGAAGGGATCCTGGCTGAAGTGGCGGGTGAGGTAGCGATCGAACAGCAGGGCCCGCTGA
TGATGCAGGTTGTCGTAGAGGTAGACGGGGCGCAGCCCCACCCCGAGCAGCAGGGCGCAG
TCGAACGCCACCTGCTGCTGGATAAGGCGCACCAGGGCTGCCGGGAAGCCGCTGCCATGC
AGGGCATCGACCACCTCGGTCATGCTGCGGGTCAGGGCTTCTGTGGCGAGTGGCTGGATC
ATGGGCGCTGGGTCATGGCAATAAGTTCCGGGTGGCGGGCAGGCTCCCCGCGATGGTCGT
GCGATGGTCACACTATGGCCGGATGCTAGCACGGGAGTGGCAAAACTGTCCCCTGGGGGA
CATATTCGGCGCGGGCCAGAGCGGCGAGGATGTGGGCTTTTCCCCTGCTGTTGGAGCACC
CATGATCAACCCCCACCTGCTCGATGAGCTGACCCGACGCGGCCTGGTGGCCCAGAATTC
CGACCCGGTGGCGCTGCGCGATCACCTCGCCACCCCTCGCACCGTCTACTGCGGGTTCGA
TCCCACCGCCGGCAGCCTGCACATCGGCCATCTGGTGCCGCTCCTGATGCTGCGCCGTTT
CCAGCTCGCCGGCCACACCCCGGTGGCGCTGGTGGGTGGTGCCACTGGACTTATCGGCGA
TCCCAGCTTCAAGGCGAGCGAGCGCAGCCTCAACAGCGCCGAGACGGTGCAGGGCTGGGT
AGCCAGCCTGTCGGCCCAGATAAGCGCGCTGCTGCCGGCCAGCGAAGGGCTGGCGGCGCC
ACTGCTGGTCAACAACGCCGACTGGATGGGGCAGATGTCGGCCCTCGATTTTCTGCGAGA
CATCGGCAAGCACTTCTCGGTCAACGCCATGCTGGCCCGCGAGTCAGTGCGCCAGCGCCT
CGCCCGCCCGGATCAGGGCATCTCCTTCACCGAGTTCTCCTACACCCTGCTGCAATCCCA
GGACTTCGCCGTGCTCAACCAGCGCCTCGGTTGCACCCTGCAGATCGGCGGCAACGACCA
GTGGGGCAACATCACCAGCGGCATGGATCTCACCCGGCGGCTCAATCAGGCCCAGGTGTA
TGGCATGACGCTGCCGCTCATCACCAAGGCGGACGGCACCAAGTTTGGCAAGACCGAGGG
GGGCGCAATCTGGCTCGATCCGGCGCTCACCTCCCCTTACGCCTTCTACCAGTTCTGGCT
CGGTACCGCGGATGAGGATGTCTACCGCTTCCTGCGCTACTACAGCTTTATGGCGCTGGC
CGAGATTGAGGCGCTGGAGGCGGAGGATGCGAAGCGGCAGGGGCGCAAACTGGCCCAGCA
GGTGCTGGCCGACGAGCTGACCGAGCTGGTGCACGGCAAGGGGGCACTGGCGGCGGCGCG
GCGCATCAGCGAGCTGCTGTTCAGCGGTGACGTGGCCCACCTTGGCGAGAGCGATCTGGC
CCAGCTGGCCCAGGATGGCCTGCCGAGCAGCCCCATCGAGGGGGAAACGGATCTGGTGAC
CCTGCTGGTGGAGTGCGGCCTGGCGAATTCCAGGCGCATCGCCCGCGAGCTGCTGGCGGC
GGGGGCGGTCAGCCTCAACGGCGCTATCCGCCAGGATGAGCCAGTGACCGACGGCGACTG
GTTGTTCGGCCGCTATCTGCTGCTGCGCCGGGGCAAGAAGCAGTACCACCTGGTGATCCG
CTCATGAGGGGGTGAGCGCCTCGATGACGTAGTCGAGGAAGTGGCCGACCAGGGCCGACT
CGGCCCGGCGCTGGGTGTAGAGGGCATAGAAGCCGGTCCCCTTGGGACGGTAGTCGGGCA
GCACCTCGCGCACCACCCCCTCGGCCAGCTCAGCCGCCACCAGGTAGCGTGGCAGGCGGG
CGATCCCCAGCCCCTGGCGCATCGCCTGGTGAATCGCCTTCTTGCTGCTGAAGGCCAGCT
CGCCCGCCACTTCCAGCGGGATCTCGCGCCCCTGGGCAAGCAGGGTCCAGCACTCGTGGC
GGCTGTACTCCTGGCAGCGGGTGATGAGGGGGTGCTGCTGCAGATCCTGCGGCTCGCTCA
AGGGCGGGTGGCGGTCCAGGTAGTCGGCGCTGGCGCAGAGCACCAGATCGTCCACCGCGA
TGGGGCGCGCCAGGTAGGGCTGGCTGCCGAGCTCGGTGCTGCGAAACGCCACGTGCAGGT
TGTCGCGCAGCAGGTCGGCCGGGGTATTGCTGAAATCGGCGATGATCCGCACCTCGGGGT
GGTCGGCGCGAAAGCGCAGCAGCACCGGGGTCAGCACCACCTCGCCCCACAGATCCGGCG
CCGTGATGCGCAGCTCCCCGCACAGGGCCGAGCGGTGGCGCTGCAGGCCGTCCAGCAGCT
GCTCGTGCAGGGCGATCATCTGGTCAGCCTGGCGGTAGGCGAGCTCCCCCGCGTCGGTCA
ACTGCACCCGGCGGGTGGTACGGCTCAGGAGCGTGTTGCCGAGGCTCTGCTCCAGGTGGC
GCAGATCCTTGGAGGCCTTGCTCGGGGTGATGCCGAGCTGGGCCGCCGCCGCGGCGAAGG
ATCCGCAGCGGACGATGGCGACCAGCAGGCGCATCAGGTAGAGGGTGTCGAGCTTGTGGT
GACTCATGGGGGTGGCCTATTGTGTCTTGCTGGGAATGAATGCCTTGCTTGTGTGCCTGA
TTATATCCTGATTGTCCCGGTTTATAGTGGCGGCCATTCCATTTCGATCCCGGGAGAGGG
CGATGAACAAGGCACTTGGCGACAGCTTCCACTTCGAACGGGCCGGATTGCGGCTCAAGA
ACCGGGCCGTGCTGGCCCCTTTGACCCACAACATGAGCGGCGCCGACGGCGATCCCGGCC
AGGCCGAGTTCGACTGGCTGGCGCGCTGCGCCCGGGGCGGCTTCGGCCTGCTCATCGCCG
CCGCTACCCAGGTACAGCCCGGCGGACGCTGCTGGGCGGGGCAGCCGGCCCTGATGACCG
ACGCCCAGCAGCAGGCCTTCACGGCCCTGGCCTACAGTGCGCGGCAGGCCGGGGCGCTGG
CGGTGGTGCAGCTGCATCACGGCGGGATGCGGGCCCTGCCCGAACTGAACGACGGGGCGC
CGGTCGGCCCGTGCGAGCTGGCGCCGGGTGGGCGCTACCCGCTCGGGGTCAAGGGGCTGA
CGGAGGAGGGGATTCTTACGCTCATTGAAGCCTTCGTGCGCGCCGCCGAACGGGCTCATG
GCGCCGGCCTGCACGGGGTCGAGCTGCACGGGGCCCACAACTTCCTGCTCTGCAACTTCC
TCAATCCCCTGCACAACCGGCGTACCGACCGCTGGGGTGGCAGCATCGCCAACCGGGCGC
GGATCCTGGTGGAGATAGTGCGCGGCATTCGCGCCCGCCTGCCCCGGGACTTTCTGGTCG
GGGTGCGTCTCTCCCCCGAGAGCTATGCCCATATCCAGGGCATAGAGCTGCCCCATCAGC
TGGCGGTGGCGCGCCTGCTGGCGGACGAGGGGATCGACTACCTGCACTTCTCCATGGGGG
ACAGCTTCAAGGCGGTGGCGGGGGATCCCGATGGCGGCGCCCTGCTGGAGGCGGTGCGGG
TCGGGTTGGCCGGGCGGGTGCCGCTCATGGTGGCGGGCAAGATCCACGACGCCGCCTCGG
CCGAGCTGGCTCTGGCCGGCGGCGCCGAATTGGTAGCGGTGGGCACGGCAGCCATCGGCA
ATCCGGACTGGATGGAACGGGTGAGTCGCGGCCTGCCCCTGCTGCGCGCTCCCTTCACGG
CGGCGCACCTCGCAGAGCTTGGCTTCACCCCGAGCGCCCTCGACTACCTGGCCGGCATGG
GGGTGCTGGCCCCGCGCGATGCAGCTTGAGGGCTTTAATCAGCGGACTGGCTGCTGAGCC
GATATGACAAGGCCCTCGCGATGAGGGCCTTGAGCGTATCAGGTGCCGAGCGGCAACAGC
TCGGCGTAGTCGCGGATCGCCGGGAAGGCGGTGATGCTTTGCTCGGGCTGCCGGCTGTCC
GGATTCTGGATGGCGAGCTGGTAGCCGATGCCGTAATCGGCGGCGGCGCGCAGGATCCGC
TCGCTGTCATCCACGAACAGGGTGCGAGCCGGGTCGAACGCCAGCCGCTCGGCCAGCGCC
TGCCAGCAGTGCTGGCTCTCCTTCGACCAGCCCAGCTCGTGGGTGCTCACCATCAGATCG
AGGTGCTCGGCGAGGCCGAGGTGCGCATCCTTGACCGACAGGCTGGCGGGGTGGGCATTG
GTGAAGAGCACCAGCTGCTTGCCGGCGGCCTTGAGCGCGGCCAGGAAGGGGATGACGTTG
GGGCGCCACTGGATCTTCTCCAGGATCTCCTGCTTGAAGGCGCGGATGTCGAGCCCGAGC
GTCTCGCTCCAGTAATCCACGCAGTACCAGTCGAGGGTGCCGCTGACGGCCTGGTAGTGC
GCCTCGATCTGCACTCTGGCCTCGGCCAGCGGCAGGCCGAGTCGCTCGGCATAGCGCTCG
GGGACCAGCTGCTGCCAGAGGTGGTTGTCAAAATGGAGATCGATCAGGGTGCCATCCATA
TCGAGCAGGACAGTGTCTATCTGGTGCCAGGGCAGTGGGGTCGGCATGGGGCCTCGGTGG
TCGGGTCGAAACGGGCGGGCATTATAACGGATTTTTCCCGCCGCTTTCCCACCCTTGCCC
CGTGGTGTTCGAGAGGGGAGTCGTTTACTCTTGAAACACGATTTTTTAACGAGCAGCCTG
CCCCGATGAGTGATCACCACCAACGCAAACCCGTCCACCTCAGCGTCGACACCATGGCGC
ACGACAAGAGCAAGCCGGAGATCCTCAAGGCCGAGATCGTGGCCGAGAGCCGGCTGTTCA
AGGTGGAGTCGCTCCACCTCAAGTTTTCCAACGGCGAGGAGCGGGTCTACGAGCGGATGC
GTGGCGGCAACCGGGGCGCCGTCATGGTGGTGCCGCTGTTTGATGCCCACACCCTGCTGC
TGGTGCGCGAGTACGCGGCGGGCACCCACTCCTACGAGCTGGGCTTTCCCAAGGGACTGA
TCGACCCGGGCGAAGATGCCTTCGAGGCGGGCAACCGGGAGCTGATGGAGGAGGCGGGCT
TCGGGGCCAACAGCCTGACCCTGCTCAAGCAGGTGTCGCTGGCGCCGGGCTACTTCTCCA
GCCGGATGGACATCTTGCTGGCGCGGGATCTCTTTCCCGAGCAGCGGGTGGGGGACGAGC
CCGAGCCCCTCGAGGTGATCCCCTGGCCGCTGAACCGGATCGACGAATTGCTGGCGCGCC
CCGACTTCACCGAGTCGCGCAGCATCAGTGCGCTGCTGCTGGCCCAACGCTGGCTGGCGG
AGCAGGCAGAGTAGCCCGCAGGGGCAGTTTGAATACAGAGGATAACAAGATGCAGGAGTT
GTTGGCCTGGGTGCCGGGGGTCAAGGAGATCGCGCGCGAAGCGGGCAGGATCCTTCACGA
AATCTATCACGGCGGTCAGTTCGAGCGTCAGCTGAAGGAGGATGCGACCCCGGTCACCAG
TGCCGATCTTGCTGCCGATGCCTACCTCAAACAGGCGCTGTCGGCGCTCACTCCCCACGT
GCCCGTGCTGACCGAAGAGGCGGCCGACATTCCCTTCAGTCAGCGCGCCAACTGGCGTCA
GTACTGGCTGGTGGATCCCCTCGACGGCACCGGCGAGTTCATCGCCGGCAGCGGTGACTT
CGCCACCCTGATCGCCCTGGTGCAGGACAATGTGCCGGTGCTCGGCGTCATCTATGCCCC
CGAATCGGACGTGCTCTACTGGGCGGTACGCGGTCATGGCGCCTTCAAGGAGGCGAACGG
CGAGGTGCACCCCATCAGTGCCATGCACCACGAGCACGATCAGCCCGATTCGCTGGTGGT
GGCCATCAGCCGCCGCCAGAAGCTGGAGAACCTGACCCGCCGCCTCAACCCGGCCATCAA
CTACGAGCTGATCCCGCTCGGCTCCAGCTCCCTCAAGTCCTGTCTGGTGGCGGAAGGGGC
GGCCGACTGCTACGTGCGGCTCGGCCCCACCGGCGAGTGGGACACCGCCGCCGCCCAGTG
CATCGTCGAGGCGGCCGGTGGTCGCATCCTCAGCCTGGCGCTGCAGCCGCTGCGCTACAA
CGAGACGGAGTCGCTGGAGAACCCGGACTTCATCGTGATGGGGGATCCGGATCTCGCCTG
GGGCAGCATTCTGGCCCATTGAGCGGGTAAACAGGTCATCGTTGACGGCAATCAGGCGGC
CCCATGGCCGCCTGATTGCATGGTGTGATCCGCTGGTTTTATCGGGGATGAACAGGAATA
TCCGCTGGCAAAGCGCGGGAATGACAGTGAATCATCACAAGAGAGGGCGGCGGAATGGCA
CGATTTTTCAGGTAATTCTGCAAACGATCATTTGGCCAAAATAAAAAATCGGCCATGAAT
GAAAATTTGGTTTTAAATTTCGCTAGTTTGACTGAATTTAGTTTTACTCATTTATGTGAT
CCCGATTCCATTCCCAATCTCACTGGCTGAAGCCCGTAATGGTAGTGATATGTTTCAGGG
GGGATTTTTGAGAATTAAATCCCGATAAACCACAATGAACTCAGATTAAAACACTGACAA
AAAGTGAATTAGTAATGAGTTTATCTGTAGACGTCACAGGGGAGCTGTCCGGTTCCCGCT
CCACCACCGTCAGCGCCACCCCCTGGCGCCGCCACGACACCCACTGGGTCATCAGCCTGT
TTGGTACCGCCGTCGGTGCCGGCATCCTGTTCCTGCCCATCAACCTGGGTCTGGGCGGGA
TCTGGCCCCTCATCATAGTCGCCGCGCTGGCCGGCCCCATGACCTTCCTGGCCCACCGCG
GGCTGGCGCGCTTCGTGCTTTCCTCTTCGCGCCCCCACGCCGACTTCACCGAGGTGGCCC
AGGAGCACTTCGGCAAGATGGCCGGCCGCCTCATCTCGGCGCTCTATTTCCTCTCCATCT
TCCCGATCCTGCTCATCTACGGGGTCGGGCTGACCAACACGGTGGAGAGCTTCATGATCA
ATCAGCTCGGCATGGCGACCCCGAACCGGGTGATGCTCTCCGGCATGCTGGTGTTCGCCA
TGATCGCCGTGATGCTGGCCGGTGAGAAGGCGATGCTGCGCGCCTTTGCCGTCATGGTCT
ATCCGCTGGCGGCCATCCTGGCGGCGCTCTCCTGCTACCTCATTCCCCAGTGGCAGTGGC
CACAGCTGGGCAGCCTGGAGGGCGGCAGCTTCCTCAACACCGTCTGGCTGGCGCTGCCGG
TCACCGTGTTCGCCTTCAGCCACGCCGCCGCCATCTCCGGCTTTGCCAACGTGCAGCGCC
GGGAGTACGGCGAGCAGGCGGAAGCCAAGAGCAGTCTGATCCTGCGCAACACCACCGTCA
TGCTGGTGGGCTTCGTGCTGTTCTTCGTCTTCTCCTGCGTGCTGAGCCTCTCGCCGGCCC
AGCTGGCCGAGGCCAAGGCACAGAACGTCTCGGTGCTCTCCTATCTTGCCAACATCACCG
ACAACCCGGTGATCGTGACCCTGGGGCCGCTCATCGCCTTCATCGCCATCAGCTCCTCCT
TCCTCGGTCACTTCCTCGGTGCCCGCGAGAGCCTGAAAAGCCTGATCGCCAAGCCCACCG
GCCTGTCGCTGGCGAAGGCGGACAAGCTCGGCATCGCCCTGATGTTCTTCTCCATCTGGG
GCGCTGCCATCATCAACCCGGGGATCCTGGGGCTGATGGAGACCCTCTCCGGTCCGGTGA
TCGCCATGATCCTGTTCATCATGCCGGTGGTGGCCATCTACAAGGTGGAGGCGCTGGCGC
GCTTCCGCCACCGCTGGGCCAACGGCTTCATCCTGCTGACCGGCTCGCTGGCGGTGTCGG
CGCTGATCTTCAGCCTGCTGAAGTAACGGCGAGCAACCCGCCTCTCTTGTATCCGTCCGG
TGGTGGCCTCAGCCGAGCTTGGCGCCGTTCTCCACCGCCTGCTCGGGGATGGCGATCACC
ACGGCGCCATCCGGCCGGTAGAAGCCGGTCAGCAGAAACTCCGACTGGATCGGGCCTATC
TGCTTGGGGGGGAAGTTCACCACGGCGACGATCTGGCGACCTACCAGATCCTGTGGTTGG
TAGAGGTCGGTGATCTGGGCGCTGCTCTTGCGCACCCCGAGCTCGGGGCCGAAATCCGCC
CACACCTTGTAGGCCGGGCGGCGCGCCTCGGGGAAGGGCTCGACCCGCACCAGGGTGCCC
ACCCTGAGCTCCACCATCTCGAAATCCTGCCAGCTTATGGTCTGCATCTTGGCTCCTCGT
TGCCCATACCTTGCATGAGCCTCAGCATGCCTCGAAACCACCTGCGCCGTCTTCGGCAAA
CGGCCGCCCGGTTACGGCAAGGGGCCGTTTTGGTGGCGCCAGCGGGAAGGGGTTACCCCG
GTTTCGGCCAGGAAGCGCTCGCCGAAGGCCCCCTGATTCTGGTAACCGCAGCGGCTGGCC
ACCTCGCCGACGGGCAGGGCGGTGTGGGCGAGCAGGGTACGCGCCAGTGCCATGCGCCGC
GCCCGGATGTAGTGGGAGACGCTCATCCCCACCTGCTGCTGGAAGGCGTGCTTGAACTGG
CTCTGGCCGAGGCAGGCGATGGCGGCCAGCTGTTCGTTGCTGAGGGGCCCGGCGAGATGC
GCCTCGATATGGCGCTGCACCTTGCCGATGCGCGGGGCGAGGCGGGCACGGCCGCGCGAG
CCTGCCTGCTGCGCCTCTGCCAGCAGACTCAGCCACACCTGCTCCATGCCGGCCACGTGG
CGCCCCTCGGCCACCATGCGGTGCAGGAAGGCGAGGTAGTGGCGCTGGGCCTCGTCCAGC
TCGATGAAGGGGCGCTCGCCCAGCTCTCCGGGCAGCCAGTGACTCTCCTGTACCAGAAAC
GAGAGCGCCGGATCGGCGGCGTAGTCGTGCCGCTCACCGGGGGCGATGATGCAGGCAAAG
CCGGGCGCAAGCCGCCGTCCCTGGCCCTGCACCTCGATCTCGATGGGACCGTCGAGGGGG
ATCACCAGCTGGGCATAGTCGTGGCTGTGGCTGCAGACGTCGCTCTGGTAGCAACGCAGG
CTGAAAGGGGCGGATAGCGATGACGCGGCCTGGGGCCGCGTCATCGAAGGGGGTTTGCTG
TCTGGCATCTGCTGCAGGATTACTCGGCGTCGAAATCTTCGATCTCTTTGCCCAGCGCTT
CCATGATGGCACGCACCTCGGCAGGGACGCTGTCCGGATGATCCTTGCGCAGATCTTCGT
CGCAGGGCAGCGGCTGACCGGTGAAGGCGTGCAGGAAGGCTTCGCAGAGCAGCTCGCTGT
TGGTCGCATGACGCAGGTTGTTCACCTGACGGCGGGTGCGCTCATCGGTCAACACCTTCA
GCACCTTGAGCGGGATCGAGACGGTAATCTTCTTGACCTGTTCGCTCTTCTTGCCGTGCT
CCGCGTAGGGGCTGACGTAGTCGCCGTTCCACTCTGTACCCATGATCCACCTGTTCTCAT
TTAGCCGTGAGCGCGGATTTTAACCCTTAAGGAATTTAATGGCAATCCAACAGCAAAGCC
ATTTAGACGTCTGGAAGTGTTGACGGCCTTTTTAAGCTGGCGTAGTGTGGCTCACCATGA
GCCTGCAATGGCGGGATGACGCGTGGCAGCAAGATGCCAGCGTGTGAAGAGACATCAAGG
AGAGTGACATGACCCACAAGGCCACCCAGGCAGTGCGCACCGGGATTGAGACTGATCAGC
AACACGGTGCCGTGGTGCCGCCCATTTACCTCTCCAGCAACTACACCTTTGCCGACTTTG
GCGAGCCCCGTCAATACGATTATGCCCGCTCCGGCAACCCGACCCGCACCAATCTGGCGG
ACGCGCTGGCGGCGCTGGAAGGGGGCGCCGGCGCCGTGGTGACCGGCACCGGCATGGGGG
CTGTCCATCTGGTCACCACCGCCCTGCTCAAGGCGGGGGATCTGCTGATCGCTCCCCACG
ACTGCTACGGCGGCACCTGGCGCCTGTTCGAGTACCTGGCGGCCAAGGGCCACTACCGGG
TGCAGTTCGTCGATCAGGGGGATGCGGCGGCACTGGCCGAAGCGCTGGCCCAGCAGCCCG
CGCTGGTATGGGTGGAGACCCCCTCCAACCCGCTGCTGCGAGTGGTGGACATCGCCGCCA
TCGCCGAGGCGTCCCACGCGGCGGGCGCCAAGGTAGCGGTGGACAACACCTTCCTCTCGC
CACTGCTGCAACAGCCGCTGGCGCTGGGGGCCGATCTGGTGGTGCATTCCACCACCAAGT
ACATCAACGGCCACTCCGACGTGGTGGGCGGGGTGGCGATCGCCAAGGAACCCGAGCTGG
CCGACTCCCTGGTGTGGTGGGCCAACTGTCTGGGGCTCACCTCCGGGGCGTTCGACTCCT
ACCTCACCCTGCGCGGTCTGCGCACCCTGGCCCCCAGGTTGCGCGCCCATCAGGAGAACA
CCGACCGCATCCTCGCCTTCCTGCAGCAGCAACCGCTGGTCAAACGCATCTATCACCCCA
GCCTGCCGAGCCATCCGGGCCACGATATTGCGCGCCGTCAACAGTCCGGTTTCGGCGCCA
TGCTAAGTTTTGAGCTCGATTGCAGCGAGGCGGGCATTCGCGCCTTCCTGGCGGCCCTCA
TCCTCTTCTCGGTGGCCGAATCCCTCGGCGGGGTGGAGAGTCTGGTGGCCCATCCGGCCA
GCATGACCCACAGGGCCATGACCCCGGCCGCACAGCAGGCGGCAGGCATCAGCAGCCAGT
TGCTGCGCCTGTCGGTCGGTATCGAACACGGTGAGGATCTGGTGGCCGATCTGGCCCAGG
CGTTTGCACAAGCACAGCATGCAGAGCAGGTGGCGAAGTAATGGAACAGCAGCAACAAGG
AGAGATCGCGGTGGCAACAGAAGCAGGCTTGAAGCGACGTCACGTTCACAAATTCGGTGG
CAGCAGCCTGGCGGATCCGGTCTGTTACCGCCGGGTCGCCAGCATTCTCGAACAACAAGC
CGAGCAGCAGGGGGGCGGGCGAGAGCTGGTGGTGGTCTCCGCCGCCGGCAAGACCACCAA
CCGGCTGATCCAGCTGGTGGAGCTGGCCGAAGCCGGGGATGAAGCCGCCGGCGAGGCCAT
CTCGGCCCTGCAGGCATATCAGCAGAGCCTGATCGACGGTCTGCTGGAAGGAGGGCTTCA
CCTCGAACTGAGCCAGCAGCTGGCGGACGACATGCAACTGATCGCCAAGACCCTGGAGGG
GCAGTTTGACCGCTTCGAGCGCAACGGTCTGCTCGCCTTTGGCGAGGTGTGGTCGGCGCG
CCTGCTGGCGGCCCTGCTCACCAGTCGCGGTGACAAGGCCATCTGGCTCGATGCCCGCAG
TTTCCTGCGCGCCGAGGATGGCGCCCTGGTCAAGGTGGATACCGCGCTCTCCAGCGAACT
GCTCAAGGCGCGGCTGGCGGAACACGCCGGGCGCATCGTGGTGACCGGCTTTATCGCCGC
CGACATGGAGGGACGCTCTCTGCTGCTCGGTCGCAACGGCTCCGACTACAGCGCCAGCCT
GCTGGCCCTGCTGGCGGACGGCGAATCCACCACCATCTGGAGCGACGTGGCCGGGGTCTA
CAGCGCCGACCCGCGCCGGGTGAAGGAAGCGCGCCTGCTGGAGCGCCTGAGCCTGGCCGA
AGCCAACGAGCTGGCCCGCCTCGGCTCCTCGGTGCTGCACTCGCGCACCCTGCAGCCGGT
GGCCGACAGCCGCCAGCGCCTCACCCTGCGCTGCAGCTACAACCCGGACGAGGGCTGCAC
CCACATTCTGCGCCGTGCAGCGCGCTCCGGCGGCGCTCGCATCGTCTCCTCGGTGGATCA
GATCGCCCTGATCGAGCTGAAGGTGCTGCCGCAGACTGATTTTGAGCAGACAGTGGCAAC
CATCGAGGCTTATCTGGCCCGCCATCGCCTCAACCCGCTCACCCTGCAGCGCCAGCCGGA
TCGCCGGATCCTGCGCCTCGCCTACACCCTCGAGGTGGCACAGGGGGCGTTCGAGCTGCT
GCGCGACTTCCAGCTGCAGGGCAGCTTCACCGCTCTTATCCAGCGCGAAGGCTACAGCCT
GGTGGCGCTGGTGGGGGCCGGCGTCACCGACAACGCCGAGCAGTGTCACCGCTTCTACCA
GCTGCTGGCGGATCAGCCGCTGGAGTTCGTGCAGGTGGCCAAAGATGGCCTGAGCCTGGT
GGCCGTGCTGCGCCAGGTGGTGCTGGAGCCGCTGCTGATCGCCCTGCACAGCGCCCTGTT
CAGCCGCCCGAACCGGGTCGGCCTGGTGGTGTTCGGCAAGGGCAACATCGGCGGCCACTG
GCTGAACCTCTATGCCCGCGAAAAGGCACGGCTCGAGCATGAACTGAACCTGGCGCTCAC
CCTCTACGGGGTGTTCAGCTCGGAAGGGGGCCTGCTCGATGAAGAGGGGCTGGATCCGCT
CAAGGTGCAGGACAACTTCAATCCCAAGCCGCTGATCTGGCCCGAGCTGCTGGCCCAGCT
GGAGCAGCATGGCTTCGATACCCTGATCGCGCTGGACATGACCGCCAGCGAGACGGTGAG
CCGCTACTACCCGGACTTTGCCCAGCTCGGCATTCACATCATCGCCGCCAACAAGTTTGC
TGGCGCCGCCGACAGCGAGTTCTACCAGCGCATCAAGCAGACCTGCCGTGACCATCAGGT
GCAGTGGCGCTACAACGCCACCGTCGGCGCCGGGCTGCCGATCCAGTCCAGCATCCAGAT
GCTGCGCCAGAGCGGCGACCGCATCCAGGGGGTCTCCGGCATCTTCTCCGGTACCCTCTC
CTGGCTGTTCCAGCAGTATGACGGCACTCGTCCCTTCTCCGAGCTGGTGGACGAGGCGTG
GCAACACGGCCTGACCGAGCCGGATCCCCGCGAGGATCTCTCCGGCCAGGATGTGCGCCG
CAAGCTGCTTATCCTGGCGCGGGAGGCGGGCTTCGAGCTCGACTCCGCCGACATCGAGCT
GGAGAACCTGGTGCCCGTCTCCCTGCGCAAGGTGAGCACGGATCAGTTCATGGACAGGCT
CAAGGAGCTGGATGACCCGATCCAGACCGCCTTCGAGGGGGCTCGCCGGGTCGGCAAGGT
GCTGCGTTACGTCGCCCGCTTCGAGCACGACGGCAAGGCGCGGGTTGGGCTGGAGGCGCT
GGAGCCGCACCACCCGTTCGCCAACCTGCTGCCGTGCGACAACATCTTCGCCATCGAGAG
CGACAGCTATCGCACCAACCCGCTGGTCATTCAGGGCCCGGGCGCCGGCCGAGAAGTGAC
GGCCGCCGCCATCCAGTACGACCTCTGGCAGATTTGTGCCAGCCTGTAACAGCGGACAAG
CCGTTCAGTCAAAGAGGCGCCAGTGGCGCCTCTTTTTATTGTTTAGCGGCAGGTTTTTAG
GTCTACGGGCTGATTTCCCTATCCCGTAAGCGGCCCGTTTTTGAGCTTCTTCAACAGGTT
GCTGTCAGGAGTCAGGTAATAACCGGACTTGCACAGGTAGCATGAACGGGCACTACTCCC
GCACAGACTGGCCAAGAATGGGCACGGTATTGGTTCCCCCTCTTATTCGCTGAGGTGAGC
CCGCTTGTCCAGGCTGCGAGACAGGATGTCGAGCGAGCGGCGCCGGGCCATGGACGGCCC
GTCGGTGCGTGCCGTCGGACAAGCGGGTGAGACGAAGGAACCCGACGTAGTCGGGCGAAG
AAGCGGGGGAGAAGACCTTTGGTGACTTTGGGTCTTTCCAAAGTCACTCGCCCCAGCCCG
AAGGGCGGGCGAAACCCCGTCAAGACCGGCAGGCTTGCATCCACCATCCTCTAAAGCTGT
AAAGCGGGCGATTGCCCCTGATAGTTAATCGACCCTGCGATTCCATGGCAACGCCTAACG
ACCAAGGATTCTCCGGCAACATGGTTCCAGCGGGCCCTGTCGATATGACAAAGGGCGCCG
AGGCGCCCTTTGTCATGGAGGGGAGCTTGATAGCCCCGACTATCAACCGGTGTTGCGCAT
ACCGGCGGCGATGCCTGCGATGGTAACCATCAGCGCCTGATCCAGCTCGGGATGCAGAGT
TTCGGCATGGTTGCGCGAGCGGCCCAGCAGCTCGACCTGCAGCACGTTGAGCGGGTCTGT
GTAGGGGTTGCGCAGCTTGATGGACTCCTTGATCCAGGGCTGATCGTCGAGCAAGTCGCC
CTGCGGGCGCAGCTCCAGCACCACCTGGATGGAGTCGGCAAGCTCCTGACGCAGCTGTTT
GCCGAGGCCCCACAGCTCTTTGGGCACCAGCCGGGTGTCGTAGTACTCGGCCAGCCAGAC
GTCAGCCTTGAGGAACACCATCTCCAGCATCTCGAGGCGGGTGCGGAAGAAGGGCCATTG
GCGGCTCATCTCTTCCAGCACGCCCTTCTGGCCGTCGGCGATGGCTTGCTGCAGTCCCTT
GTGGGCACCGAGCCAGGCCGGCAGCATCAGCCGGTTCTGGGTCCAGGCGAAGATCCAGGG
GATGGCGCGCAGGCTCTCGACCCCGCCGTTGGGTTTGCGCTTGGAGGGGCGTGAGCCGAG
CGGCAGCTTGCCGAGCTCCATCTCCGGGGTGGCGGCGCGGAAGTAGGGCACGAAGTCCGG
ATGACCGCGCACGATACTGCGGTAGTGATCGCAGGAGACAGAGGCCAGCTGCTCCATCAC
GGCGCGCCAGCACTCCTTGGGCTTGGGCGGCGGCAGCAGGTTCCCCTCCAGCACGGCGCT
GGTGTAGAGGTTGAGGCTCTGGATGGCCACCTTGGGCAGGCCGAACTTGAAGCGGATCAT
CTCGCCCTGTTCGGTCACCCGCAGGCCACCGCGCAGGGATCCCGGCGGTTGCGACAGGAT
GGCCTGATGGGCAGGGGCGCCACCACGGCCCACGGTACCGCCACGGCCATGGAACAGGGT
GAGGCGCAGATTGTTGGCCTCGGCCAGCGCCACCAGGGATTCCATGGCGGCGTACTGGGC
CCAGCCGGCGGCCATCATGCCCGCGTCCTTGGCGGAGTCGGAGTAGCCGATCATCACGTA
CTGACGGCCCTGGATGTAACCGCGATACCAGTCCACCGACAGCAGGCGCTCCATCACGGC
GGTACCCGCCATCAGGTCTTCCTGGGTCTCGAACAGCGGGGCGACCGGCATGCGGAACTT
GCAACCGGCCTCTTTGAGCAACAACTGCACCGCCAGCACGTCGGACGGTGCGCCAGCCAT
GGAGATGATGTAGATGCCGAACGCATCGGGATCGTGCTGGGCGATGACCTTGCAGGTATC
CAGGGTCTCGCGGGTCTCGTCGCTCGGCTCCCAGTCGGTCGGGATGAGCGGGCGGCGGGA
GTTGAGTTCGTTGAGCAGGAAGGCCTGCTTGTCGTCCTCGCTCCACTCGGCGTAGTCGCC
CATGCCGAGGTAGCGGGTCAGCTCGGAGAAGACCTGGCCGTGACGCTCGCCATCCTGGCG
GATGTCCAGCTTGACCAGATGGATGCCGAAACAGGCCAGCTTGCGCAGCACGTCCAGCAG
CATGCCATCGGCGATGTTGCCCATGCCGCAGGCGTGCAGGGAGTGGTAGCAGAGCTCCAG
CGGCTCGCGCAGCTGGGCGGTGGTCTTGACCAGATCCCGGCTCTCGCTCGCCTGGCCCTG
CACCTTGGCGGTGAGGAACTCCTGGGTCTCGCGCAGCTGTTCGCGCAGCTCGCGGACCAG
GGCGCGGTAAGGCTCGGGGTGATCGCCGACCCGTTCGCGCACGGCGTCGGTGCAGTCGGA
CATGGAGAGCTCGGAGGTGAGCTCCTTGATGTCCTTGTAAAACAGGCTCACCGCCATCCA
GCGGCCCAGCTCCAGCACTTCGGCGGTCACCTTGGCGGTGACGAAGGGGTTGCCGTCGCG
GTCACCACCCATCCAGGAGGTGAACTTGACCGGCGCGGCATCCAGCGGCAGCCGCACACC
CAGGTGGTGTTGCAGCCGCTCGTCCAGATTGCGCATGAATTCGGGGATGGCCGGCCACAG
GCTGTTTTCCACCACGGCGAAGCCCCACTTGGCCTCGTCCACCGGGGTCGGGCGCTGTTC
GCGGATCTCGTTGGTGTGCCAGGCCTGGTTGACCAGCTGTTCGATGCGATTGAGGATCTT
GTCCCGCTCGCGGGGCAGCAGATCGGAGAGCTCCAGCGCCTCGAGGCAGTCGTTGAGCTG
CACGTGCTTGTGGATCAGGGTGCGACGGGTCACCTCGGTGGGGTGGGCGGTCAGCACCAG
ATCGATGTCCAGCTCGCGCACGGCCTGGATGATGGCCTCCTGCGACAGGTTGGAGGCTTT
CAGCTTGTCGAACATCTGCTCCAGCGGATCCGGGGTGCAGACCTGCTCTTCGCAGCGACG
GGAGATGGTGTGGAACTGTTCGGCCACGTTGGCCAGGTTGAGGAACTGGCTGAAGGCGCG
GGCCACCGGCAGCAGCTCGTCGTCGCTCAGGTTGCGCAGGGTGTCGAGCAGACGTTCCCG
GTCCGTCTCATTGCCTTTGCGGGAGGATTTGGCCAGCTGGCGAATGGTTTCGATCTTGTC
GAGGAAGGCCTGTCCCTGATGATCCTTGATGGACTTGCCCAGCAGTTGACCCAGCATGCC
TACGTTGGCCCGTAGTGCGGCGTACTTTTCGTTCATTCCACATCCTTATCTTGTTGGTGC
CTGACACCCATCCGGGGTGCGAGACGACCTCACTTATTGTTGTGCGATTACAACATATGC
TCTGTCATCTTAGGGTGACAATCTACCCAGATTGTCTGCGCAAGGTCAAATAACAGGCCG
ATTCAGAACATGTATTTCCATCACCTGTCCCGAGGTGCGATGTCATGTAACTTACTTACA
TTCCCGTCAGTTCAGAGGCAGAAACGGCGGATCAGGTGCTGCAATACGCTGGTGGTCGGT
TTGACGAACGACAGATCGAGATATTCGTCCGGCTGGTGGGCCTGAGCGATGTGGCCGGGG
CCCAGCACTATGGTTTCACAACCGAGCTGCTGGATGAAGGGGGCCTCGGTGCAATAGTTC
ACGGATTCGGCGGCCCGACCGCTGGCTCGCTCGGCCTCGCGCACCAGCTCCGAGTCATCG
GCGCAGGCGTAGGCGGGGATCGGCTCGTGCAGGTGCTGCAGGTGCAGGCAGCCCGGCTGG
TGGATCTCGATGGGGGAGAGCGCTTCTTTGAGCATCCCCATCAGCTCGTCGGGGCCCACC
TGCGGGGTGGGGCGCATGTCGATGTGCAGTTCGCAGCAGCCGCAGATGCGGTTCGGGCTG
TCGCCCCCCTGGATGTAGCCGAGGTTCAGGGTCGGCTGGGGCACGGCGAATCTGTGGTCG
GCGTACTTCTCCTTCAGGCTGTGCTGCAGCTTGAGTACCTGACCCATGGCCTGGTGCATG
ATCTCCAGCGCGTTGACGCCGTTGGCGGGATCCGAGCTGTGGCCGCTCTTGCCGGTGATG
CGGATGGCTTCCGACATGTGGCCCTTGTGGGCCACCACAGGCACCAGTCCGGTCGGCTCG
CCAATCACCGCGTAGTCCGGCTTGAGCTCGGCCGCCGCCGCGATGGCGCGGGCCCCAGCC
ATGGTGGTCTCTTCATCGGCGGTGGCCAGGATGCGCAGCGGCTTGCTGAGGGTCTTTAGA
TCGATCTCCTTGAGCGCCTCGACGATAAAGGCGAAGAAGCCCTTCATGTCGATGGTGCCG
AGCCCGTACAAGCGGTTGCCCTCTTCGGTCACCTTGAAGGGATCCTTGCGCCAGGCGCCC
TCATCGAACGGCACAGTATCTGTGTGGCCCGCCAGCAGCAGGCCGCCTTCGCCTTGACCG
ATCGTCGCCACCAGATTGAACTTGCCCGGCAGCTCGGGCAGGGCAGTCACCTCGCACTGA
AAGCCGAGCTGAGCGAACCAGTCGGCCAGCAGCCGGATCACCGCCTCATTGCTCTGATCC
CAGCGGGGATCCGTGCTGCTGATGGACGGAATCGCAATAATATTCTTATAGAGTGAAAAA
AAATCCAGATTGGCCACCTGCTCCTCCTTGCTTCCCCGGAATGTTTCTGTTAGAAAATAC
AAATGCAAAGTGAGTGCATGAATATTCTGTAAGTTTGCCTGAATACGTGGCTCATCGACA
AGGCTTCTAGTTGTAAGGGAAAGTTAATGTTCTGTCACCTGATCTATAACCGACGACACA
CACCCGCCTGAATTGCCCCTCCGCACTCGTGCATGGGGCATCGAACCCCCTTGTGCACCG
CAGCACCATGCTGTGAATCTCGAACTCTGACTTGGAATACTCAACATGCTTAACACCGTT
ATCGTCGGTGCCAGTGGCTACGCGGGAGCCGAGCTGGCCGCCCTGGTCCAGAACCATCCA
CAACTCAAGCTGTTCGGCCTCTATGTTTCCGCCGGCAGCCAGGACGCCCACAAGCGTTTC
TCTTCTCTGCATCCCCAGTGGGTCGGCGCGCTGGATCAGCCGCTGCTGCCGCTGGACGAA
GATGGCATGACCCGGATCCTGACCCAGGCCGACCTGGTGCTGCTGGCCACTGCCCATGAG
GTGAGTGCCGAGCTGGCGCCCAAGTTCCTGGCCAAGGGGCTGCCGGTGTTCGATCTCTCC
GGTGCTTTCCGGGTCAGGGATCAGCAGTTCTACGCCTCCTACTACGGCTTCACCCATGAG
AGCGAGCAGTGGCTGGATCAGGCCGCCTACGGCCTGGCAGAGTGGAATGCCGAAGCGGTC
AAGGCGGCCCAGCTGATTGCCGTGCCCGGTTGCTACCCGACCGCCTCCCTCTGCGCCCTC
AAGCCGCTGCAGCAGGCTGGTCTCATCGCCAAGGGGTGGCAGCCCATCATCAACGCCGTC
TCCGGGGTCTCCGGCGCCGGTCGCAAGGCGGCCATCAACACCAGCTTCTGCGAGGTGAGC
CTCAACCCCTACGGCACCTTCAATCACCGGCACCAGCCGGAGATCAGCCACCACCTCGGC
AAGGAGGTGCTGTTCCAGCCTCACCTTGGCAACTACGTGCGCGGCATCCTGGCCACCATC
TATGTGCAGCTGGCGGATGGCGTGACGCCGACCCAGGTGGATCAGGCCTACCTCAAGGCC
TACGAGGGCAAGCCGCTGGTGCGTCTGACCGGCCAGATGCCCTCCATCCGTGGCGTCGCG
GGCACCCCTTACTGCGACCTCGCCTGGCAACAGCAGGGCAACATGCTGGTGGTGGTATCC
GCCATCGACAACCTGCTCAAGGGCGCCGCCTCCCAGGCCATGCAGTGCATAAATATCAAA
TTCGGATTTGAACCGGCCACCGGCCTGATTTAAGGACTCAAGGAAGGATCGCAACGATGA
ACAAGCAGACTCTGGTAATCAAGCTGGGCGGCGCACTGATCGAGAACGACGAGGCGCTGA
CCGCCCTGTTCGCCACCCTCAAAAGCTTTCTGGACGAGCAGCACAGACCCCTGGTGCTGG
TGCACGGCGGCGGCTGCCTAGTGGATGACCTGCTCAAGGGGCTGGGTCTCACCTCCACCA
AGAAGAACGGTCTGCGGGTGACCCCGTTCGAACAGATCCCGTTTATCGCCGGCGCGCTGG
CCGGTACCGCCAACAAGCAGATGATGGCCAAGGCCATCGCCACCGGCATCCCGGCGGTGG
GGCTCTGTCTGGCGGATGGTGGTCTGTGCCAGGTGACCCAGCTCGACCCGGCACTCGGCG
CGGTCGGTGACTGCCAGCCGGGCAACCCGGCGCTGGTGGCGGGGATCCTCGCTCAGGGCT
TCCTGCCGGTGGTGAGCTCCATCGGCATCACCGCCGATGGCCAGTTGATGAACGTCAACG
CGGATCAGGCGGCCACCGCCATTGCCGAGGCGCTCGGCGCCGATCTGGTGATGCTGTCGG
ACGTGAGCGGCATCCTGGATGGCAAGGGCAAGCTGGTGCCCCAGCTCGACAAAGTGACCG
CGCTGGATCTGATGGAGAAGGGGGTGATCAGCGACGGCATGGCGGTCAAGGTGAAAGCCG
CCCTGCATGCCGCCGAGACCCTGGGCAAACCGGTCTGTGTCGCCAGCTGGCGCTACCCGG
ATCAGCTGCTCAAGCTGCTGGCTGGCGGTGCCGTCGGCACCCAGGTCTCTCTCTGATCTC
CACCGGAACAAGGAACATCCGATGCAACATCTTCTGAAAGACAGCGACTTGAGCAAGGCC
CAGATCGAGGCGCTGATCGCCCTGGGCAAATCGGTCAAGGCCGATCCGAAAAAGTACGGC
CAGGCACTGGCGGGCAAGAGCGTGGTGACCCTGTTCGAGAAACCCTCCCTGCGCACCCGG
GTCACCTTCGACATCGGCATCGCCCGGCTCGGCGGCCACAGCGTCTATCTGGATCAACAG
AACGGCGCGCTCGGCAAGCGCGAATCGGTGAAGGATTTCGCCGCCAACCTGTCGCGCTGG
TGTGACGCCATCGTCGCCCGGGTGTTCGATCACCAGACTCTGGTCGAGCTGGCGGAACAC
GGCACTGTGCCGGTGGTGAACAGCCTGTGCAACCTCTACCACCCCTGCCAGGGGCTGGCG
GACTTCATGACCATCAGCGAGCACTACGGGGATCTGTCCAAGGTGAAGCTGGCCTATCTC
GGCGATGGCAACAACGTCAGCCACTCACTGCTGCTGCTGGGGGCGACTCTGGGCACCGAC
GTGACCCTGGTCTGCCCGAAAGGCCACGGGCCGGATACCCAGATCTTCCTGCAGGCCCAG
GCGCTGGCGGCCCAGTCCGGTGCGACCATCCACATCAGCGATGACGTGGCGGCCATCGAA
GGGTTTGACGTGGCCTACACGGATACCTGGGTCTCCATGGGTGACAACACGCCAATGGAG
CAGGTAAAAGATATCTTTATGCCTTATCAGATCAACCAGGCCCTGCTCGACCGTACCGGC
ATCCAGCACGTGCTGCACTGCCAGCCGGCGCACCGGGAGCTGGAGATCACCTCTCAGGTC
ATGGACGGGCCTGGCTCCCTCATCATGGACGAGGCAGAAAACCGGATGCATATCCAGAAC
GCCGTGCTGCTGACCCTGCTTGGGCACAAATAACGGCAACCGACCCCAAATCACACCCTT
TTATCGAATCATCATGGAGAGAAGTAAATGAGCGGAATCAACAAGATCGTACTGGCTTAC
TCGGGCGGACTGGATACCTCGGCCATCATTCCCTGGCTGAAGGAAAACTATGATGCGGAG
ATCATCGCCTTCGTCGCCGACGTGGGTCAGGAGCGTGACGATCTGGAAGGGATCGAGCAA
AAAGCCATCGCCTCCGGCGCCACCAAGTGCATCGTCAAGGATCTGCGGGAAGAGTTCGTC
AAAGAGTACGTCTACCCGACCCTGAAGACCGGCGCCGTCTATGAGGGCACCTACCTGCTG
GGTACCTCCATGGCCCGTCCGGTGATCGCCAAGGCGATGGTCGAGGCCGCACTGGCGGAA
GGGGCCGATGCCATCTCCCACGGTTGCACCGGCAAGGGCAACGATCAGGTGCGTTTCGAA
GGTGCGGTGGCCGCGCTGGCGCCCCAGCTGAAAGTGATCGCCCCCTGGCGTCTGTGGGAC
ATGCGTTCCCGGGAAGATCTGCTGGCCTACCTGGAAGCCCGTCAGATCCCCTGCAAGGCG
ACCCTGAAGAAGATCTACAGCCGCGATGCCAACGCCTGGCACATCTCCACCGAGGGTGGC
GAGCTGGAGAGCACCTGGAACGAGCCGTCTGAAGCGGTCTGGCAGTGGACCGTTTCCGCA
GAACAGGCACCGGATCAGCCGGAGTACGTCAAGCTGACCGTGGCCCAGGGTGAAGTGGTG
GCCGTTGACGACCAACCGCTCAGCCCGCACCAGATCCTGATGACCCTGAACGAGCGTGCC
GGCAAGCACGGCGTGGGCCGCATCGACATCACCGAAAACCGGATGGTGGGCATGAAGTCC
CGCGGCTGCTACGAGACCCCGGGCGGTACCGTGATGGTCGCTGCGCTGCGCGCGGTAGAA
GAGCTGGTCTTGGATCGCCCGACCCGCGCCTGGCGGGAAAAGCTGGGTGCCGAGTTCTCC
CACCTGGTCTATGACGGTCGCTGGTTCACCCCGCTGTGCAAGGCCATCGTCGCCTCTGCC
AACGCCATCGCCGAAGATCTCGACGGTGAAGTGGTGCTGAAGATGTACAAGGGTCAGGTC
ACTGCGGTACAGAAGAAGTCGCCGAACAGCCTCTACTCCGAAGACTTCGCCACCTTCGGC
GCCGACGAAGTGTACGACCAGAGCCATGCCGAAGGCTTTATCCGTCTCTACACCCTGGCC
AGCCGGATCCGCGCCATGAAGGAGCAGCATCAGGCCATCGGTGGTGATCACACCCACGGC
TAAGCAAGCGCGATAACCCGTTTATTCCGTTGAGGGGGCATGGCCCCCTCTTCTACAGGT
CGAGGGCATGGCCCCTGATCCATCATCGGCGGTGTGACAAGAGCGGCAGCGCCCCGGCCG
CTTCTGTGAGATAACAGGGGCTGTGTGAATATGATGCTGACGTATTTTCTCCCTTCTCCT
CTTGTGGGAGAAGGGTTGGGGATGAGGGGGAGGTCATTGGCCATTCCCCTCACCCTAGCC
CTCTCCCAGAGGGAGAGGGGACCGGTTCGTAGTTGCTGGATGTGACATGTTCAACGGCAA
CAGCACTCCTCACCACCGCACTGTTATACAGGAAAATACAGGGCAAGATTTCTGCGCGCA
GGCCAAGAGGCCGCGCGAGTAGGGCAGGCGCAAACGCCTACCGACAACGCATTCAAGGAG
AGCAGTATGGCACTTTGGGGTGGACGCTTCAGTCAGGGAGCCGATAGCCGGTTCAAGCAG
TTCAACGATTCGCTGCGGTTCGATTACCGGCTGGCGGAGCAGGATATTCAAGGCTCCATG
GCCTGGGCCAAAGCGCTGGTCAAGGTGGGCGTGTTGACCGAGGGTGAACAGGGCAAGCTG
CAGCAGGCGATGGAAGTGCTGCTCGCCTCTGTGCAGCAGGATCCCCAGCAGATCCTGAGC
TCGGACGCCGAAGATATCCACTCCTGGGTCGAGAGCCAGCTTATCGCCGCCGTCGGCGAT
TTGGGCAAGAAGCTGCACACCGGCCGCTCGCGCAACGATCAGGTCGCCACCGACCTCAAA
CTCTGGTGCAAGGCACAGGGTGAGCTGCTGCTCGGCTCCATCACCGCCCTGCAACAGGGG
CTGGTGGCCTCCGCCCGCGCCAATCAGGCCGCCGTGCTGCCGGGCTACACCCATCTGCAG
CGGGCCCAGCCGGTCACCTACGCCCACTGGGCGCTGGCCTATGTGGAGATGCTGGAGCGG
GATTACTCCCGGCTGCAGGATGCCCTCAAGCGCCTCGACACCAGCCCGCTCGGCTGCGGC
GCGCTGGCAGGCACCGCCTACGCCATCGACCGAGAAGCCTTGGCGCTCGACATGGGTTTT
GCCGGCGCCACCCGCAACAGCCTGGATTCGGTCTCAGATCGGGATCACGTGGTGGAGCTG
ATGCACGTGGCGTCCCTTTCCATGACCCACCTGTCGCGCTTTGCCGAAGACCTCATCTTC
TACAACACCGGCGAGGCGGGTTTTGTCGAGCTCTCCGATGCGGTCACTTCCGGCTCGTCG
CTGATGCCGCAGAAGAAGAACCCGGATGCGCTGGAGCTTATTCGTGGCAAGACCGGCCGG
GTGGTCGGCGCCCAGATGGGCATGCTGATGAGCCTGAAGGCGCTGCCGCTGGCCTACAAC
AAGGACATGCAGGAAGACAAAGAGGGGCTGTTCGATGCCCTCGACACCTGGCACGACTGT
CTCGACATGGCGGCCCTGGTGCTGATCGATCTGAAGGTCAATGGCGAGCGCACCATGGCG
GCGGCCCAGGGCGGCTACGCCAACGCCACCGAGCTGGCGGACTATCTGGTGGCCAAGGGC
ATCCCGTTCCGTGAGGCGCACCATATCGTCGGTGAAACCGTGGTCTACGCGATCCAGGTG
AAGAAGCCGCTGGAAGAGCTCTCCCTCCCCGAGTTCCAGCGCTTCAGTCCCGTGGTGGGG
GAAGATGTCTACCCGAACCTGGAGCTGGAGGCGACCTTGGCCAAGCGGGTTGCCAAGGGA
GGCGTCGCCCGCGAGCAGATTGAATCGGCCCTCACCACCGCCGAACAGTGGCTGGCCAAA
CGTGCCTAAATGCACAGGAACATCAAGAGAGGGCGTCAGCCCTCTTTTTTATGTCGGCTT
ATCAGCCTGTTTCGCTTGCCCCGAGGGCGGCAAAGTGGGCATAAATCCCTGACCAGGCTG
AATGGAACTCAGCGCCAACCAGAAGGAACCTGCATGTACTTGCCACCCCATTTTGCCGTT
ACCGACTCCGAGACCCTGCACCAGCTGATCCGAGCATATCCGCTGGGGGCTCTGATCACC
CATGGTGAAGGGGGGCTGGATGCCAACCACCTGCCGTTCGAGCTGGATGCTGGAGCAGGG
GTACATGGCGTCCTGCGTGCCCATGTTGCCCGCAACAATCCACTCTGGCAGGAGGTGAAA
GACGGCGATGAGGTGCTGGTGATCTTCAAGGCTGCAGATGGCTACATCTCTCCCAGCTGG
TATCCGGGCAAGCAGGAGCATCACAAGCTGGTGCCGACCTGGAACTACAGCGTGGTGCAT
GCTCACGGTAGCATCCAGATCCGCGACGATGCCCGCTTCGTGCGCCGGCTGCTGGCAAAT
CTGACTCGTCATCATGAGGCCGGGGAGACGACCCCCTGGAAGATGGCGGATGCGCCGCGA
GACTATCTCGAGGCCATGATGCAGGCGGTCGTCGGCATCGAAATCGAGATAACCAGGCTG
GTCGGCAAGTTCAAGCTGGGTCAGAACAAGGAGGCGGCGGATCGCCTGGGCGCAGCCAAT
GCCCTGCAGGAGCGCGGACAGAGCGCGCTGGCAGAGGCGATGCTGACTCCACCTTCCTCA
CTACCCTAGCGTGGCATCATGGGATCCGGCCCGGCAAAAACGGCAACCAGGAGGTTGCCG
TTTTTTATTGCTCACCGCCGTTCACGCACTGGCATTGAGCAGCTTGCCGACGCCTTCCCC
CTTGCCATTGGGCAGGGTCTGCTTGAAGGCGAAGAGCAGCTGATCGAGGCTGAGGTCGCT
GTTGCCAAGGGAGCCCTTGAGGGTGTCGAGCTCGCCCTGCAGGGCGTCGAGGCGGGTGCT
CTGGGTGCCGTTTGCCAGCTGGGTGCGGGCGGCGTCGATGGCCTGGGGCAGCGACTGGCC
CGAGTACTCCTGGCCCAGGGTCTGCATCAGCGCCCCCATGAAGTGGTTGATGGCGGGACG
GTTTTGCTCGCTGTTTGCCTCTTTGACGCCGAGCCGCTGGAACAGGCTCTGCACCGTGGG
GGCGAGCCGCTCTTCCTGCACGGGGGGCTCGGTCTGGGCCGGTGGCGTGCTGTCCCCAAG
CAGCTTGCTGCCGAGCTTGAGGGCGAGGGAGGCGAGGGGAAGCAGGGTGCCGATGGCGAT
CATGATGTCACTCTCCGTACTACTGATGTCATGACGGAGCAGGGAACGGGCCAATTTGGC
GAAAATTTAGTCTTAGAGTGGCAGGGGACTGATCCTGCGGTGAATTTAGTTTTTGCCAGG
CAGAGGGCGGGCGAGTGCGAGAGAGGGCGGCGGCAAACCCTTGCAGCCCGGGGGCTGGCG
GGTTGCCGCCCGGCTTGCCGGATCAGAGCTCCTTGAACGGGCGGCGCTTCTCCTCCTCGA
TGACGATGGCCTCCAGATTGGCGATGCGCTCCTGCAGCTCGTTGATGAGCATGTCCTGCT
TGCCGAGACGATCGGTGATGCGGGCATCCCCCAACTGGTAGCGGGCCCGCTTGCTGAGAA
AGCCGAACAGAGCGCTGATGAAGACGATCAGCACGATACCGGTCCACATGGTCATGAATG
ACTCCTTGCCGATGAATAAACGAGAAAACAGCCTTGTTGCCATCTGTTGTCTCATACCCG
ATTGCCGGCTGCAATGGCCGGCAAGGGGGTGGACGGGAATGTCGAGGGGCTACTTTGCCC
GCGTCAGACCGTTTGCCAGAGCGGACGGCCGAGCCAGAGCCCCCACAGGGTCAGGTGCAG
CAGCACGATGAACCAGAATACCCTGCGATAGCTCCCCTTCTGGGTCTTGTGGCGCAGCCA
GTGGCGGGCCAGCAGGGCGCCGGGCCAGCCGCCGAACAGCTCGAGCAGGTGGAGCCGGGA
CTCGGGGATGCGCCAGCCGCCGCGCACCGCCTGGCGCTTGTCGTGGGCGTAGGCCAGCAT
CGTCAGCAGACTCATGGTGGTGATGATGGCCAGCGGCCACCAGTTGGCGTCGGCCAGACC
GAGCCAGGCCGTCCACAGCAGGGGAAGCAGGGCGAGCCAGATCACAGGGCCAGCTCCCAG
CCGCGGGGGGCGTCCGGGCTCAGGCTGCGGATCACGCGCGCCGGGTTGCCCACCGCCACC
GAGTCGGCCGGGATGTCGCGGGTGACCACGGCGCCGGCCCCTATGATGGAACGGGGTCCT
ATGGTGACGCCGGGGCAGATGATGGCGCCACCGCCAATCCAGCAGTCATCGCCGATCCGC
ACCGGCTTGTTGTAGGCGGTCCAGTTGCGTCGCTCCAGATAGTCCATGGTGTGGGTGGCG
GTGTAGATCTGCACGTTGGGGGCCAGCAGCACATGGCTGCCGATGTGCACCTCGCCCACG
TCGAGAATGGTGATGTTGAAGTTGAAGAAGGTCTTCTCGCCGATGTGGATGTTGCGGCCG
AATTCGCAGGTGAAGGGAGTGCTGATCCAGCAGGAGTCGGGGCAGTGGCCGAACAGCTCA
CCGCACAGGCGCTGGCGCAGGGCTTGGTCACCGGCCGGGGAGGCGTTGAGTTGTGCCAGC
AGCGCCTGACCGCGGATCCGGTCGTTCGCTATCTCCTCGCTCTGGCTGTCCAGGGCGCCG
CCCGCCAGTACCTTGTCCCAATCGCTTGCCATGCTACCGCTCCTCTCATGTGCCAAGAGG
AGCCAGTATACGCGAGCACTTTGGCGGCGTCAGGCTGTCACTTGCTGCAACCTCAGGCGC
CGGGCCAGATCAGCGGCAGGATCAGCAGGGCCGAGACGAAGTAGGGCAGCAGCACCCGCA
GCCCCAGCCGGCGACCGCCGATCCCCAGGGCCAGCAGCCCCTTCACCAGCGAGTTGACCA
GCCCGGCCAGCAGGATGCCGCGGGCCGCTACCTCCAGCGCCAGCTCCTTGTGGGAGAGCT
GGGAGAGCGACAAGGTGATGGCGTCCACGTCGGTGATGCCGGAGACCAGCGACAGCAGAT
AGACCCCGGAGTTGCCCACCTTGCTCTGCAGCAGGGTGGCCATGAAGCCGATGAGCGCCA
GCAGCAGGCCGAACTTGATGGCGGTGGCGAGATCGAGCGGGTTGCTGGTCTGGGGTTGCA
CCGGGCCGTCGGTCAGCTCCTCGCGTTGGCGCCAGAACCAGAAGGCGAAGCCGTAGACGG
TGGCTGCCAGCAGCAGCAGGGGCGCCGCCAGGCGCATCGCCAGCTCGTTGTGGATGAGCA
GCACCAGCACCAGCAGTCGCAGCCACATGGTGGCCCCCGCCAGCAGGATGCCGGTGGCCA
GCAGCCGCTCCAGCCCCCCCTGTTCCTTGTTGAGGCGGGCGAACTGCAGGGTGAGGGCGG
TGGAGGAGGCAAGCCCGGCCAGCATGCTGGTGAGCACCAGCCCGGCGCGGGTGCCGAGCA
GGCGTACCGCGAAGTGACCGCAGAACGAGATGCCGGCGATCACCACCACCATCAGCCAGA
TCTTGAAGGGGTTGAAGGCATCGAGCGGGCCCATCTCCTCGTTGGGCAGCACCGGCAGCA
GCACCAGCGAGATGAGCAAAAAGCGCAGGGTGGCGTGAAATTCTGCCTCGCTCAGAAACA
GCATCCCCTGCTGGATCTTGCCCTTGAGCCCCATCAGCAGGGCCGCCAGCACGGCGCAGG
CCACCGCCTCGCTCGGGCTCAGCAGCACCGACATCAGCCCCAGCAGATAGGTGAGCAGCA
TGGCCACCGAGCTGGTGAGGCCGAACTCCCCCTGCCAGCGCTGGGCCAGCCAGACCGAGA
GGCCGCAGCCAATCACCACCGCCAGCAGGCCGAGCAGCGGCAGCCAGGGGCCCAGGGTGG
GCAGCAGCAGGGCGCAGACCCCACCTAGCAGGCCGATGAGACCGTAGGTCCGCATCCCGG
CGATGCGTTGGTTGTCCCCCAGCTGGCGCACCTGCCAGCCGCGCTCCAGCCCTATGATGA
GGCCGATGGCCAGCGACACCAGGGCACCATTGACGGGTTCTGCGTTGATCCACATAACGA
CTTCCTGTTCGTCATCTGCCTGCCTTGTTTCCATGATGGCACAGCTAGCACCGGGCCAGC
GCGGCCTGGCTCACAGAGTGCGCGAATGGCGCCTTTGCCCTCCTGATATGAGCAAATGAG
ATAAGCAAAGCGTTATTTCTTGGTTCTCGGCATAACAAGCCCGCGGCATGCTGAACTCAA
CCCAACGAGATATGGAGTATCCCCATGAAACTGCGAACGACCGCCCTGACCCTGCTCTCC
CTGCTGGCCCTCGGTCAGGCCAATGCCGCCGAGATCCGCCTGCTCAACGTCTCCTACGAT
CCGACCCGCGAACTGTTCCAGGAGTACAACGGCGCCTTCGCCAGGGAGTGGAAGGCGAAG
ACCGGCGACGATGTGGTGGTCAGCCAGTCCCATGGTGGCTCCGGCAAGCAGGCGCGCGCC
GTGGTGGACGGGCTGGAGGCGGACGTGGTGTCGCTGGCGCTGGCCTACGACGTCAATGCC
GTGGCCAGGCAGGGGTTGATTGGCGCCGACTGGCAGAGCCGGCTGGCCAACAATGCGGCG
CCCTACACCTCCACCATCGTGTTCCTGGTGCGCAAGGACAATCCCAAGCAGATCAAGGAC
TGGGATGATCTGGTGCGCAAGGACGTGGCCATCGTCACCCCCAACCCCAAGACCTCCGGC
GGGGCGCGCTGGAACTACCTGGCTGCCTGGGGCTACGCCCTGAAGAAGAACGGCAGCGAG
GAGGGAGCCAGGCAGTTCGTCGGCGATCTTTACAAGAACGTGAAGGTGCTGGACTCCGGC
GCCCGCGGTGCCACCACCAGCTTCATCGAGCGCGGCCTCGGCGACGTGCTGCTGGCCTGG
GAGAACGAAGCCCTGCTGGTGCTGGGTCAGCCCGGCAATCGCGACAAGTTCGAGCTGGTG
GTGCCGTCGGTCTCCATCCTGGCCGAGCCGCCGGTGGCGGTGGTGGACAAGGTGGCCAGG
AAGCACGGCACCGAGGCGGTAGCCAAGGCCTACCTCGACTACCTCTACTCCGATGAGGGG
CAGCGCATCGTCGCCAAATATCACTATCGCCCCAGCAACCCGGCGATCCTGAAGGAGACC
GCAGCCCAGTTCCCGCAGCTGACCCTGTTCACCGTCAAGGATCTGGAAGGGGACTGGGAC
AAGGCGCAGAAGAAGCACTTCGCCCAGGGCGCCCTGTTTGACCAGATCTACCAGCCGGGT
CGCTGAGCGGCCGGCCATCGTCAACTGAACTGGCCCCTGTGCCAGCTGATAGGAGCACCA
AGATGAACAAGATCCTCCTGGTTCCCGGTCTGCACAACAGCGGGCCGGATCACTGGCAGA
GCCGCTGGCACCAACAATTCCCCCACTGGCAGCGGATGGTGGGGCTGCCGTGGGATCGGC
CCGACCTCACGGTCTGGAGCGCCAAGCTGGCGAGCAAGCTCAAAAGCCGGCGCGGGCGGG
CTCACCTGGTGGCCCACTCCTTCGGCGCGCTGGCAGCCATCACGGCGGCGCGCCGACAGC
CCGACAAGGTGGCCTCGCTGTTTATCGTGGCGCCGGCTGATCCGGCCCGTTTCGGCTTGC
CAGACGAGCTGCTGGCAGGCTCGCTCAAGGTGTCGGCCCAGCTCGTCGCCAGCCGCAACG
ATCCCTGGATGAGCTTCGAGCGGGCCGAATACTGGAGCCGGCAGTGGCAGGTGCCGCTGT
TCGATGCCGGCGAGGTGGGCCACCTCAATGCCCAGTCCGGCCACGGCGAGTGGCACCAGG
GGCTCAACCTGCTCGGCACCCTCTATCGGCGGGCCGAGATGGTGGTGGCGCCGACGCCGG
CGGTGTGGGAGCGGCGGGCGGCCTTGAGTTTTCGCTAAGCGGCGAGCGTTGATCACAGAG
GTTTGGAACAGAGAAGGAGGGCAGGCACCCGACACAACGACAGTTTGATTTGGATAGCTT
GGTACATTGCACGACGCTCCATTTTTAGGTCTTTTATTTATATAAAAGACCTTTTTTTCA
TTTTATGGCTCTAAAAGCCTTGTATGTCGTTGTTAGATAAAAAAGTGCTTAGCAAAGGCG
TTATTGGTGTTTGTTGCCCCTGACAGGAGTGCGCAGAATCGCTGTATCTAATGTTTTTCA
TAACAAACGGATGCGTTATGCGATTTGGTTCTTACTCCGTGCTGCCGGGCTTCGGCCCGA
CTCTCGGCTTCAGCCTGCTCTATCTGGGCGTGCTGGTGCTGCTGCCGCTCTCGGCGCTGG
TGCTGTTTGCGGTGAACAATCTGACCCTGACCGAGTTCTGGCAGGTGATAGGTTCGCCGC
GGGTGCTCGCCTCCTTTCGTCTGAGCTTCGGGGCCGCCCTGGTGGCGGCGCTGCTCAACG
CCCTGTTCGGCCTGATCCTGGCCTGGGTGCTGGTGCGTTATACCTTCCCCGGCCGTCGAC
TGGTGGATGCCCTTATCGATCTGCCGTTCGCCATGCCTACCGCCGTCTCCGGCATCGCCC
TGTGCGCCATCTTCGCCCCCAACGGCTGGATCGGGCAGTGGGTCGCCCCGTTTGGCATCG
AGCTCGCCTACAACCCCATCGGCGTGGTGATTGCGCTCACCTTCATCGGGTTGCCGTTCG
TGGTGCGCACCCTGCAGCCGGTGCTGCGGGAAGCCGAAACCGAGCAGGAGGAGGCCGCCG
CCAGTCTGGGGGCCGATCGCTGGCAGACCTTCATCCGGGTGCTGTGGCCGACCCTGGTGC
CGGCCCTGCTGACCGGCTTTGCCCTGGCCTTCGCACGGGCGGTGGGGGAGTACGGCTCCG
TCATCTTCATCGCCGGCAACCTGCCGATGGTGTCGGAGATTGCGCCGCTGATGATCATGA
GCCACCTGGAGGAGTACGACTACGCCGGCGCCTCCGCCATCGCCGTGGTCATGCTGCTGA
TCTCTTTCATTTTGTTACTGCTTATCAACAAGTTGCAGGCCTGGAGCTGGGCCCGTATAG
GGGGGAGCCGGATATGAACGCATCCAACGCAAGCCTGGCGCTGTCCACGGGCGAGGCGGC
GCCGACTACCTCGGTGCGCCAGCCCCCCGTCATCCGCGAGCCGGTTTGGGTCAAGTGGCT
GCTGATCACGGTCGGTCTCGGCTGGTTTGCCGCCCTGCTGCTGCTGCCGCTGGCCACCGT
CTTTATCCAGGCCTTGTCCCCCGGATTGAGTTTCTTCTGGCACGCCATCAGCGAGCCGGA
CGCCCTCAGTGCCCTCGGTCTCACCGCCCTGGTAACCCTCTGCTCGGTGCCCCTCAACCT
GCTGTTCGGGATCGCCGCCGCCTGGGCCATCGCCCGCTTCCGCTTCCCGGGCCGGCAGTT
GCTCATCACCATCATCGATCTGCCGTTCTCCGTGTCGCCGGTGATCGCGGGCCTGATGTT
CGTGCTGATGTTCGGCAGCCGCGGCTGGTTTGGCGAATGGCTGAGCGAGCACGACATCAA
GGTGATCTTCGCCACCCCCGGCATCATCCTGGCCACCACCTTCATCACCGTGCCCTTCGT
GGTGCGCGAGCTGCTGCCCCAGATGGAGGCGCGCGGTCCGGAAGAGGAAGAGGCGGCCAT
CATGCTGGGGGCGAGCGGCCTGCAGATGTTCTGGCGGGTCACTCTACCCGGCATCCGCTG
GAGCCTGATGTACGGCCTGCTGCTCTGTACCGCCCGGGCAGTGGGGGAGTTCGGCGCCGT
GTCGGTGGTCTCCGGCCACATTCGCGGCCAGACCAACACCCTGCCGCTGCACATCGAGAT
CCTCTACAACGAGTACCAGACCGGCGCGGCCTTCGCGGTAGCCAGCCTGTTGGCCCTGTT
CGGGATCTTCACCCTGCTGGGGGAAACCCTGCTGGCCCGGCTGCGTGCCCAGCCCGTTCA
CTCTCACTGATCACCGAATTCAAGAGGCTGCCATGAGCATTCAGGTACAAGGACTCAACA
AGCATTTCAACCAGTACGCGGCGCTGGCCGACATCAACCTCGACTTTCACGACGGTGAGC
TGGTGGCGCTGCTCGGCCCCTCCGGCTGCGGCAAGACCACCCTGCTGCGGATCATCGCCG
GGCTGGAGCAGGCCGACAGCGGCCACGTCATCATCCGCGGCGAGGATGCCTCGGATCTGC
ACGTGCGCGAGCGCAACGTCGGCTTCGTGTTCCAGCACTACGCCCTGTTTCGACACATGA
CGGTGTTCGAGAACGTGGCGTTTGGCCTGCGGGTCAAGCCGCGCCGCGAGCGACCGGCCG
AGGCGGCGATCCGCGCCCGGGTCAAGGAGCTGCTGGATCTGGTGCAGCTCAGCCACGTGG
CCGCGCGCTACCCGACCCAGCTCTCCGGCGGTCAGCGCCAGCGGGTCGCCCTGGCCCGCG
CGCTGGCGGTGCAGCCCAAGGTGCTGCTGCTGGACGAGCCCTTCGGCGCCCTCGACGCCC
AGGTGCGCAAGGAGCTGCGGCGCTGGCTGCGCGAGCTGCACGACGAGCTGCACGTTACCA
GCCTGTTCGTCACCCACGATCAGGAGGAGGCACTGGAGGTGGCGGATCGGGTGGTGCTGA
TGAATGCCGGCAAGGTCGAGCAGATCGGCACCCCGGCCGAGGTCTACGACCAGCCCGCCA
GCTCCTTCGTGCACAGCTTCCTCGGCAGCGTGAATCTGTTTCGCGGCCGGGTGGCCGGGC
AGGGGCTCGGCATCGGCGAGCAGCTGCTGGGCGGGCCCATCAGCTCCCAGCTGGCGGAGG
GCAGCGCGGCCGTCGCCTATGTGCGTCCCCACGAGCTGGAGATAGTGCCGGCGGATGCGC
TGGGCGGCATCAGCGCCACCATCACCCGATTGCTGCCCATGGGGCCGCGCATCCGGGTGG
AACTGCGTGGCAATGGGGATACAAACGGTGCACACTTCGAGGCCGAGCTGAGCAAGGAGG
CAGCCCGCGCCTTCCACCCAGGCCAAGGGGTGCGGCTGGTGGCCAGGCAGGCCCAGCTCT
ACCCGGATTACCAGATTTAAGTAGCAGGCCCCTGGAGGACCGTGCAGGCAAGCAGCGTGA
CCAGGGTGGGGTCTGCCCACCTGGGTACAACAGGGTCAGTGTGGCGGTCAGAGTTCAGAC
TCGGGCAGCCAGACAAGATAACAACAAGGCGGCGGGGAAGGCCCCGACCGGCCGGTCAGC
GCAGGAGGCGATGACGTGAATTTTCAGCAGTTGCGAATCATTCGGGAGGCGGCACGGCGG
GATTACAACCTGACCGAGGTGGCCAATGCCCTGTTTACCTCCCAGTCCGGGGTCAGCCGC
CATATCCGCGAGCTGGAAGAGGAGCTGGGGATCGAGTTGTTCATCCGCTACGGCAAGCGG
CTGCTCGGCATGACAGAGCCGGGCAAGGAGCTGCTGGTGATCGCCGAGCGCATCCTCGGG
GATGCCGAGAACATCCGCAAGCTGGCCAGCACCTTCGCCAATCGCGACTCGGGCCGGCTG
CTGGTGGCGACCACCCATACCCAGGCTCGCTACGCCCTGCCGCGGGTGGTGAAGGCGTTT
CGCGAGCAGTTCCCGCTGGTGCAGCTGGAGCTGCGCCAGGGCGGTCCGGAGGAGATAGTG
CGGCTGGTGCAGACCGGCGAGGTGGACATCGGCATCAGCAGCGAGCAGCTCGACAAGAGC
GAAGGGGTGGTGGCGTTTCCCTACTACCGCTGGCACCACAACATAGTGGTGCCGGAGCAG
CATCCGCTCAGTGCCGAGCAGGAGCTGACCCTGGCGGCGCTGGCCCAGTGGCCCATCATC
ACCTATCAGGCCGGGCTGACCGGGCGGGCGCGGGTGGACGAGGCGTTTGCCGAGGCCGGT
ATCGCCCCGCAGATCCTGTTGACCGCACAGGACTCCGACGTCATCAAGACCTATGTCGAG
CTGGAGATGGGGGTGGGCATACTGGCGGACATGGCGTTCGACACCCAGCGCGACAAGGGG
CTGGTGCAGCTGGACGGCAGCCGGCTGTTTGCGCCCCACACCGCCTGGATCGGCCTCAAG
CAGGGGCAGTTCCAGCACAACTTCGCCTGGCAGTTCATCCAGCTCTGCAACCCTGAGCTG
GCGCTGGCGGACATTCAGGCCCGCGCCATGGGCGGCGAGCCCGCCATCGATTTCCAGATC
TGAGCTGTCACAGCAGAGAACACCAGAGAAAACGGGGAGCCAGTGGCTCCCCGTTTTGTT
GATGGTGTCGTGCTGTGCCTGCGGATCAGTTGACCAGGATCCAGGCATCCTGCCAATTGC
TACCGACCCCGGGTTCATACTGGGTGGCGCTGGCCGACCACTGGCTGCACCAGCCGCGAT
AGGGGAAGGGCTTGCACTGGTAGACCTTGCCGTTCTTGGGCTGCAGCACTTTGGTGCCGT
CGGTGTAGGATTTGAGCCCCTCCGGGAAGGTGAACTGGTAGTCACCGCCGGCGGCCGGAT
CCTTGAGCATCAGATCCAGGGTCTGCTGCACCGCATCGCCACCGGCCTTGGGTTTGCCCT
CGATCACCAGCTGGTGGTGACCGGCGCTGAGCCCGGTGAGCGGCATGGTGAAGCTGTGGC
TGCTGTCCTTGATGTCGGCGCTGGTCTGTCCCTTGGCGGCCCCAGCGTGATCATACAGGG
TGTTGGTGACGGTCAGATCGCCCTCGGCGGCCACGGTAAAGTTGAGGGTCAGCTTGCCCT
CGTCGAGCAGGTAGTCGCTCTCCAGGCCGCTCACGCTGACGCCGTTGCTCACCGGTGGCT
GCTGCTGTTCGAGCTGGATCTCGACTCGCTCCAGCGCGCTGCCGGCCTTGAAGTAGACCG
GGTTCTGGCCGTAGACGGGGTTGAACTGGCCTTCACCGCTCTGCTGGCCGGCGCGGATCT
GGTTCTGCTCTGCATTGATCTTGCTCGCCAGGGCGTGGGTCCAGTTGTTCTTCTGGCCCT
GCTCCGGGCTGGCGATGGTCAGCTCGGTCTGCAGATCGGGGCGCACGCCGTTGGCGTCGA
ACACCAGGGTTCTGGCCTTGTCGCCGACCGCCAGCTCGGTGGAGGGGTAGATGGTGCCGC
CTTGGCTCCATTCCAGCGGTGGCTGGGTGCCACCCTTGAAGTTGGCATCGATCACGTTAT
AGAAGCTGTTGCTGGTGTCACCCACTTCCCACACCCCCAGGATCACCTGATAGCCGGTGC
GCTCGGGCAGGTTGCACTGGTGGGTGACCTGCTTGGGCGGCTGGGTCATGTTGCCGTCCA
CCACGCAGAAGGGGGTGAGCTCGAAGGCGGCGCGAGTCAGCGGCTGGTTCGGGTTCCAGT
CCTGCTTGGTGAGGTAGTAGCGCCAGTTGCGGGTGACGTGGTTGGCGGTGAAGGTCCAGC
TGATGGAGAAGGGGCCGGCCTGTACCTCGCGGCGGGTCCAGCGGTCGCTGGTCTGGGCGT
TCAGCTCGCCCCAGCTGGCGCTACCGGCCGAGGCGATCTGGCCGTCGGCAGGGCCACCAT
TCGGGAAGCCGGAGGGGCCTTCCACGCTCTGGGGTTCCCATTGCACCGCGCCGCACTGGC
TGTTGCCGCCGGTCTTGCACAGGTAGTTGCGCGATTCCGGCTGGCTGATGTAGCCGTGGG
CGAGCACGCTGCCACTGACCAGCAGGGCCAGGGTTGCAGCGACGTGATTGAGTTGGATTT
TTGCTGCCATACATTCCTCTGTTCGACAGATGTGGGCAGTCAAGTTGGCAGGGGCGTTCC
CCGAAACACTGTGTGGCAACCCCGCTATCCTGGACGACATGTCTTTAGACCGGAGGCTTT
GCGTCCTGGCCTTTCAACCAGTTTGCCAAATGACTACATAAAGGGTCATGGTGTCGCGTT
TGGCGACAACTCATCATGACTATTTTTGATTAAATAATTAAGTGTAAATCTTTACAGCTT
GACCTCATCGGAGTAGAGCAAACACTTAACTTTCTGTTTTTAAATGGCTATTAACTCGGC
GTCACGGCATCAAGTTCGTCGAACAGGTCGACAAGATGCAAATATTTGGCATTTTTTCGC
AATGAAAAACGCCCCCGCCAGCCGATCTGGCGGGGGCGTGCGCTGCGACAAGCCAGGACG
GATCAGTGGCGGAGGCGCGGGCGATCCTCCTGCCGCGGCGGTTGCGGCACCCGCGGCTGG
GTCGCCGGCTGGTGGCTGGCCGAGCCCAGTTTGAACAGGGCCAGCCGCTCGTCCAGGCTG
CGGGAGAGTCCGGCCAGCAGCTCGCTCTCCTGAGCCAGCTGGGAGGCGGACTGGGACATC
TCCAGCGCCGAGTCGTTGATGCCGCTGACGTTGCGGTTCATGTCCTCCGCCACCATGCTC
TGCTGCTCCGCCGCGGTGGCGATCTGGGTCGCCATGTCGCTGACGTGCTGGATGTGGTTG
ACGATGAGGGAGAGATCCTGGCCCGCCTTCTCGGACTGGCCGACGCTGCTCTCTGCCAGC
TTGCGGCTGGCGTCCATGGCGTCGGCCGCACTCACCGCCCGCTGCTGCAGCTGGGCTATG
GTGCTCTGGATCTCCTCGGTGGACTGGCGGGTGCGGCTCGCCAGCTGGCGAACCTCGTCG
GCCACCACGGCAAAGCCGCGGCCTTGTTCACCGGCGCGGGCCGCCTCGATGGCGGCGTTG
AGGGCCAGCAGGTTGGTCTGCTCCGAGATGGCGCTGATGACCGCCGTCACCTCGCTTATC
TGCATCACCCCCTCCTTGAGCTGGTTGACCTGCAAGGTGGCCTGCTCCACCTCGCTGGCC
AGCGCCTGGATGCCGTGCACGCTGGCGTGCACGTCCCGGTTGCCGAGGCCGGCCTCGCTG
GTGGCATCCTGGGTGTCGCGGGCGGTGTTCTCGGCGTGGCCGGCCACGTCGGCGATGGTG
GCGCTCATCTCGTTCATGGCGGTGGCGAGCTGGGCCAGCTGATCCCGCTGGCTGTTGACC
GCCTGGTTGGTCTGCTCGGCGGAGGCGGCGATGCGCAGGGCGGCATCCGCCACGTTGCCG
GCCCCCTGGCTTGCCTCCAGCAGGGCGTGCCGGATGGCGCTGAGCCCCTGGTTGGTGCAG
CTGGCGACGGCCCCCAGCTCATCCTTGCCGTGCACCGGGATGCTCACCACCAGATCGCCG
GCGGCCACCTGCTGCATGGCCCGGTTGATCTCGGCCAGCGGGTTGACGATGGAGCGGCTG
ATGGCAAAGCCCAGCAGCCCCATCAGCAGGGTCACCAGCAGGGTGGCGCCCCCCATCAGC
TGGTACTGGGACCAGATGGTGGTCTGGATGTCCTGCAGCAGCACGCCGGAGCCGAGGATC
CAGCCCCAGGGCTGATAGCCGGCCACCAGCGACAGTTTCTGGGCCGATTCGCCGGAGGGG
GAGACCCACTGGTACTCCAGCCGACCCTGCTGACCCCCTCTGCCGAGATCCACCATCCGC
TGCCAGTGCGCGCCGGCAGTGGCGGATCCGCTCTCGCCCATCTGCTGGCCGACCAGCTCG
GGCCGGACGGGGTGCACCAGCATCCGGCGGTTCTCGTCCAGCACGAACAGGTAGTTGTCA
CCGTCAAAGCGCATGCTGTTGAGCATGGCCCTGGCCTCGGCCTGCGCCTGGGGGGCGGGC
AGGGTGGCGGCCAGCGCCTGGATCCGGCTCATGGCCAGATCCAGCACGGCCTGCAGCCTG
GCTTCCCGTTCACTCATCAGATTGCGCTGCAGGGCACTGGCGGAGATGAGCAGCAGTGCG
ATGAAGCCGACCAGCGCCAGTGAGAGCAACAGCATCAATTTGCGGCTCACGGCAATATCA
CCGAGCTTGAACATAGTCTCTTCCTTAACTTTCCCATGCGGGTCTGGTGGTGACCAGTCT
GTCGGCTGGCCCTGATTATTTTTCATTTAACATTTAATTAACTTTCAAAGGCTTGGCGCG
ACAGCACGCCAATTGAGAAGTTTGACACCAGTATAGCCAGCAGACAGAAACCCTCGCTTT
TGGTAGCGTGTTCGCGCGCATCCCGGCGCACCATTTGCCGGATTATTTGCAGAAAATGTG
AATGAGTCGGCATTTCACCAAAAAGGAGTGGGCACCCCGTGCTGCCCCATAACAAGAGGG
AATTTATGAGTTCCATTGCCAGGAATTATCTCAACCAGCTCAACGCCGACTACCTGCAGG
TGCACAGGCGCAAGGAGGATCTGTTCTGGTCCACCTACATGGGCACCAGTGACGATCAGG
CCGGTTTCACCGCCGCCGAGCAGGCCTACAAGGCCTTCTGCGCCGACCCGGCGCGCCTGC
CGGTGCTGCGGGAGATGCATGCCATGGCCGAGGAGACCGAGCTCAAGCGCGGTCTGGCAG
GCTGGATCGCCTTCTTCGAATGCAACGTCATCGAGGCGCCGGCCGCCGCCGCCCTGATGG
ACGAGCTGGTGGCCGCCGAGGCGGCGCTGTTCGCCCGCCGTCGGGAGCTGAAGCTGACCT
TGCTGGACGAGCAGGGCCGCGAGGTGGCCGGCAGTCTGCCCGCCGCCAGCACGGCATTGG
CCGCCAGTAGCAACGAGGCGGTGCGCCAGAGCGCGCTCGCTATGTTCCACACCCTGGAAA
ACTGGGTGGTCGACAACGGCTACCTGGCCATAGTCGCGCTGCGCAACCGCTTCGCCCGGG
CCATGGGTTATCGCGACTACTTCGACTACAAGGTGCACAAGAACGAGCAGATGAGCCCGG
CGCAGCTGTTCGCCATCCTCGACGACTTCATCGCCGGCACCGAGCAGCGGCTGCACCAGA
GCCTGGCCGAGCTGAAAGCGGCCAAGGGGGAGGCGGCTCTGCTGCCCCACAACCTGCGTT
ACAGCGTGAGCGGCGATGTGACCCGCCAGCTCGACCCCTACGTACCCTTCTCCCGCGCCT
TGCAGGATTGGGTCGAGAGTTTCCGCCGCCTCGGCATCCAGTACCGCGGCGCCAGCCTCA
CTCTGGATCTGCTGACCCGGGAGGGGAAATACGAGAACGGCTTCTGCCACGGCCCGGTGC
CGAGCTTCTGGCAGGAGGGGGAGTGGGTGCCGGCGGTGGTCAACTTCACCAGCCTGGCCG
ACCCGGCACAGGTGGGCAGCGGCTGGAGCGGGCTCAACACCCTGTTCCACGAGGGAGGCC
ATGCGGCGCACTTTGCCAACGTCACCGGCAACGCCCCCTGCTTCTCCCAGGAGTTCCCGC
CTACCTCCATGGCCTACGCCGAGACCCAGTCGATGTTCTGCGACAGCCTGCTGGATGACG
CGGACTGGCTCAAGCGCTACGCCAGAAATGCGGCGGGGGAGCCGATCCCCGATGCGCTGA
TCAAGGCGATGATCGAGGCACGCCAGCCGTTTCGCGCCTTCAACGAGCGCCAGATTGCGC
TGGTGGCCTACTTCGAGCGTGATCTCTACGCCATGGACGAGGCCGAACGCACCCCGGCTG
CCGTGCTGGCGCTGGCCCGCCGCTGGGAGCGCCAGATCCTGGGGGTGGAGAGCCCGCGTC
CGCTGCTGGCCATCCCGCACCTGCTCAACCAGGAGTCGGCCTGTGCCTATCACGGTTACC
TGCTGGCGCTGATGGCGGTGGAGCAGACCCGCGCCTATTTCCTCAAACGCGACGGCTACC
TCACCGACAACCCGCGCATCGGGCCGGATCTGGCCGCCCACTACTGGGGGCCGGGCAACG
GTATGACCCATGACGAGACCCTGCGTAGCCTGACCGGCAAGGGCTTCAGCGCCGGCCCGC
TGGCCGCGGTGTGCAACCAGAGCGTGGCCGAGGCGTGGCAACAGGCCGAGGCTTGCATGG
CGGCGGCCCGTCAGCGTCCGCCGGCCGGCGAGGGGGCACCGCTCGATGCCCGCATTCGGG
TAGTTCACGGCGACCAGCTTATCGCCGACAATAGCGACTCAGAGGAAGCCATGCTGGCCG
GCTTCGAACGCTGGATCCGCCACCACTATCAGGAGGCGATCACCAGTCACTGAGGCGCAA
GCCGGTGAACATGCGTTATGTCAGACCCCTGCCACGGCAGGGGTCTGTTTTTCATGGGAA
GGAGTCGAGGGTGGGAACAAGATCGCGGTGGAGGTGGCTGCTGGCCACGCTGCTGCTGAC
GGGGTCGCTGGCGCAGCCGGCCCGGGCACTGCAGGCGCTGACCGAGCAGATGCCCCCTTA
CAACTACCAGCTGGCCGGCCAGCCGGTGAGCGGTTTCTCGGTGGATCTGCTGCACGCCCT
GCTGGCGCGCAGCGGCCTGGCGCTGCGCGGCGACATCCAGCTGCTGCCCTGGGCGCGGGC
CTATCAGAATGCCCGCTATCGGGCGGGCAGCATCCTCTTCTCGGTGGCGCGCACCCCGGA
GCGGGAGCACCAGTTCCAGTGGGTGGGGCCGGTCGGGCCGCGCACCATCAGGGTGTGGCG
GCTGAGCTCGCGCACCGATATCCAGCCCCGCAGCCTGCAGGAGGCGAGCGACTACCGGAT
CGCCGTGGTACGCAACTCGGCTTCAGCCCAGCAGCTGATCCGCCAGGGGCTGGCGCCGGT
CAGCGTCAACAGCGAGGAGGACAAGTTTCGCATGCTGCTGCGCGGTCGGGTGGAGCTGGT
GACGGCGCTGGATCTGGGGGCGGCCTTCCACATGCACCAGCTGGGGCACGGCTTCGAGGC
GCTCACCCCGCTGTTTGTCTATGACGACAGCGAGCAGTATTACTTTGCCCTCAACCTGGC
GACGGAGCCGGCCAAGGTGCAGGCCCTGCAGCAGGCCCTCGACCAGATGCGCCAGGATGG
CTCGCTGGAGACCCTGCGCCGGCGCTGGCTCAACCTCCATGCGCAGCCCTCCGTCTCGCT
CGGCGGGGCTGCTCCCTTCTGATCCCCCGTCACCCCGCCGGGCCTAGCCCTGGATCTTCA
GCACGCTGACCGGTTTGCCCTTGAGCGCCACCAGCAGCTGCCGGCCCGCCAGCTTGTGGC
CGTCGATCATGATGGAGTTGTGGCTGAAGTTGGCCACCAGCCGGCTGCCGTCGGAGAAGC
GGGTCTCCTGCACCCGGCCCACCCCGTCACGCCAGCGAAAGCCCACCAGCGCCTTGTCCC
ACAGCGCCTCGTGCAGCGGGGCGAACTGCTCGCTTAGCCGGGTCAGCTCCGGCAGGCGAC
TGGCCAGCGTGCTGCGGCTCAGGTTGACCAGCGGCGGGGTGTTGTAGAGCAGGCCGAGCA
GGGCGCGCTCCTCCTTGATGCCGGGGAATTTCAGGTTGTCCAGCAGCCAGTGGTGGCTGT
TGAGCACGGAGTCGTGGAACACCGCCTGATAGAGGGGCAGCCGATCCGCCGGATTGAACA
CCGTCTTCAGGTAGCGCGGCTTGAGCCGGGCGGGCTGGAAGAAGACTTGCGGCGCTTCGT
CCGGCCACCACTTGCCGAGGTAGTAGGGGGACTTGGCCTGCTTGCGCATGGCGGCATCCT
CCCAGCCAAAGCCCCAGCTCTGGATACCGTGGGCAAACAACAGCGGCTTGCTGGTTAGGG
CGTTGCCATCCTCCGAGCCCAGCACCAGGCCGAGGTGCTCCCCCACCCAGCTCATGCGGG
CGTTGCGGTCGGCGACCATGGCCTGACTGCCCTGCTGGTGGGCCGGGTTGTAGTCGTTGG
AGGCCATGGCGGTGCCATCCACGTCGAGGAACAGGCTGTTGATGCCGCTGGCCTTGGCCA
GCTCGCTCATGCGGCTCTTGGCAAAGGGCAGGGTGCAGCCGGGGTTGAGATAGACCCCTT
CGCCGCCAAAGCCCGGTTTGGGCTTGCCATTGGCCTCGACGATGGCGCAGCGCTTGCCGA
TCTCCGGCGGCAGCTGGGCGGTGAGCCAGCTGTCGTTGGTGCCGGGCGCGATGGCGGTGT
CGTAGGAGTCATAGCTGCCCACCAGATAGCCCTGGCGCTGGGCGGCGGTGAGGGCATAGC
CCTGCTGCAGGGCCGCCGTCCACTGCGGGGTGCCGAGCCACAGCTTGCGCAGTCCCGCCT
GTTGCAGTGCCTCGATCACCGGCAGCGACAGCCCCTGGCCCCAGCGCTCCTGAGGCACCA
GCAGATCCCCCAGCTGACCCTTGACCCACTGCTGGCGCAGGGCCAGCACCTTGCTCTGGG
CCTGCGGGCTCTGCTGGGCAGGCAGCGGCAGCTGGCTGGCAATCAGCCGGTTGAGGCCGG
CCATGATCAGGCTCTGCTGCCAGCTCTCGGGATGGGCGGCGGCCAGCGCCTCCCGCTCCT
CGGCGTTGAAGGTCTGCAGCCACTCCGGCTTTTGCTGCAATCTGGCCTGCAGAGCGGGCC
ACGCCTTCACGTCCTGCCGATCGAGCAGGGCATCCCCCCATAGGTAGACATGGCTGGCGC
CGATCAGTCGCCGGCCGGTCGGGACGCGGGCAATCTTGTCGGCAAGGGATTGCCAGGCCC
CCTCGCTCTGCAACCACTCTCGGTAGCGGCGCGCCCCCGCCAGCCAGTCATCCCCCACGC
TCAGCCGCACCACCATGGGCGCCTGAGCGTTGAAGCTGCTGAACTCGTGGCTGGCGCTCA
GCTGCAGCCGGCCCCCCTGGCGGCTGAACTTGAGCTGGTTGTCGTAGGGGCTCTGCAGGA
TCCAGCTGTAGGTCTGCTTGCCCGCATCCTGGCTCCAGAGCGGCAGCTTGAGGTCGTAGT
GGGTGTTGAGCTCGGCCAGCTCGTCGCCGACATAGCCGAGCCAGTCGCTGTCGCGCACCG
AGAAGCGGCTGCCCTCGCCGATGGCGAGGGAGAGGTGGGTCTGGTTTCTCGGCAGGCTGT
ACCAGGTCAGCTGACGGGGACTGTCGCTGGCAAGCGTCAGCAGCAGGTCGTCGCCATCCA
GCCTGACCTCCACCCTGGCCTCCTGGGCGGGCCAGCGCCAGCTGGCCTGCTGGTCATCCT
GCTGCAGCTGATCGACCTGGCGGGCGGGCTGGCCCGCGCTGACCGGGATCCGGTTCACCG
CAATGGCCAGGGTATCGGGATCGATGCTGTAACTTTGAGTCCCGCCCTGCAGGGTCAGAG
GGGCGGCGGCGAGTGGCGCCGCCAGCCATGAAATTGCCAGCCAGCCCAGTGCTGGCGCCG
TTATCCGCAAACCGTTCATGCAACATCCTTGACCTGATCAATGCCATCAGGGTACGCCGC
CGCCCGCCTCCCGGTACAGCCAAATCTGCTTAACCCATATGGGGTGAAGGGAGTCATGCC
GGTCGCTTTCACGGACGTTTTATCGCAGAAAAAAAGCATCATTCGAACCCTTCCCCAGCC
CCCGCCAGCGCTGGCTTTGTCGACTCAAATGGATGTGCGCAAACACTAGCGTCGATTTTT
CAGACGCCCCATATAGGGGGGTGCCAGCCTTGTCGCCAGTTTCTAGCATGCCCCCTCACT
TTGAATGCAATCCATTGTTTTATAAGGATTGTTTTTGACTGGAGTATCAGTATGAAGAGA
GCGAAATGGGGGCTTGGGCTGGCATTGTGCGCCCTCTTGGCCGGGGTGATCGGCTGGTGG
CTGTGGTCGCAGCCGGTGGCGCCCGGCGCAGTGACGACAGGGGATGAGGCGCGTGCGGCA
GAGTCGGCCCCGCTGGTGGAGCTGACGCCACTCGCCGCCATGCCGGCACCCGCGCTCAAG
CCGGCGCCGGTCACGCCCCCCGCCAAGCAGGATCGGCTGCGGGAAGATGGCAGCCAGCAG
CTGGAGACCCCCTGGCAGGCGGCCGAGGTGGATGCGGACTTTCCGCTGGCGGAGCCCGGC
GATGCGGTCGAGCAACCCCAGCCGATCGCCCTGCAGGGCAGCGATCTGGAGCGGGCCCAG
GTGGGTGACAGCGTGGCCCTGCCGCTGCCGGATGGCAGCACCTTGCAGGCCAGGGTGACC
AAGGTCGAGCTGCAGCGGGGCGGGGAGCGCAACTGGCAAGGGGAGATTCGGGTCGACGGT
GACAGCTATCCGGTCAATTTCACCGTCGGCAAGCAAGCGACTTTCGGGTTCATCGGCACG
CCGCAAGGCAGTTACTCCGTCGAGACCCTGGGAGGCAAGGGCTGGGTTTACAAGAACCCG
CCGCTGGATCTGGGTCATGGCGGCGATGACGCCCTGATCCCGACTCACCAATAACAACAG
AAAAGGAAGATCACATGCAGAAAACTACCTTGGGGATCATGATTGCGGGATTGCTCGGGG
CGACCCCCGTGCTGGCGGAAACCATCGACCTGATGGTGCTGCACAGCCCGGGGCTGGCGG
CCCGCTATCAGGGGGATGCGCAGACCCGGATCCAGCACATGATCAACGTCACCAACCAGA
TCTATGCCGCCAGCGGCCTGGATCTGACGGTGCGGAGCGTGCACGACCAGCAGGTCAATT
ACCCGGATGGCGGCACCGACGAATCCGCGCTCAACGCGGTGACCTACCAGCAGGATCCGG
CTTTCAAGCAGGTACCGACCCTGCGCACCCGTTATGGCGCCGACATGGTGGTGCTGATGC
GCCCCCAGACCGGTGACCACGGCAGCTGCGGGCTGGCCTGGGTTGGTGGTTCCGCGACCT
ATAGCGATGGCCGCAAGGCGTATGCCGACGGGGATGTCTCCCAGGATGCCGGCAGCATGT
TCAGCCATGTCACGGCCACCGGCTGTGGCGACGTGGTGCTGGCACACGAGCTGGGTCACA
ACATGGGGCTCAACCACTCCCGCCTGCAAGATGGCACGGGGGGCACTTATCACTATGCGC
TGGGACACGGGGTGCGGGGTTCCTTCGCTACCGTGATGGCCTATCCCTCCAGCTTCGGGG
TCTACAGCCACGAGTACAAGTTCTCCAGCCCGGACCTGGTCTGCAAGGGGCAGCCGTGCG
GCGTGGATTATCGGGATCAGGCCAACGGGGCCGATGCGGTGCGGGCGCTGAAGGTGACCA
CGCCGCAGATCGCCGCCTTCTACCCCACCATGGTGACGGAAGCGCTGCCGGATCTGGGCG
AGCTGGAACGCTCCCTCGAAACCCGGCGCCAGGACCTGGCGGCGGCCCAGGAACACTACA
GCCAGCAGGTGGCGGCCAGAACCGCCCTGCAGGATCGCCAGCAGACGCTCAAGGGCAACT
TTGATCGCTACCAGCGCGAGCTGAACCAGCTGAACCAGCGCAACCGCCAAACGGTGCAGG
AGATCAACCGGCTGGTGCGCGAGTACAACAGCTACAGCGGCAGCTACGGCCCGGAAGAGT
ATCGCCGGATCCGCGCCATCCAGGCGGGCCTGAGCACCCGCATCGATCAGCTGCACGATG
AGAACAACTCCATCATTCGCCAGTCCAACGAGATCAGCCAGCGTTACCAGGCCGAGGTGA
AGGAGTACAACGGCAGCTGGGATCGCTACAACCAGCTGGTGGCGGCGGTGAAGAGTGCCG
ACGGCAAGGTGGACGAGGCGCGCCGTGAGCTGGAGCTGGCCGAGCACAGATATCAGCTGG
CGCTGGCCCGCCAGCCGGCCGAGACGCAGCCGGCCTGATGCATCAAGGGCGCCCCGCAAC
AGGCGGGGCGCCCTTGATGTCTGTCATAGGAGCCGACGGAGCCGACCGGGCAAGCCCGGC
CGGCTCCTCTTTTTATGGCGGACTTATCTGGCCGCCGGTAGCTGGGCGAGGGCGGCCTGC
ACCGCGGCTGCCAACTGGGGATCGCGCCCCGCCACCATGTCGGCCGGGGTCAGTGCCACC
TGCACGTCCGGGATCAGCTCCTGGTTCTCGTACAGGGTGCCGTCGGGGTTGCGCAGCCCC
AGGGTCGGGATGCCGTAGGCAAGGCCCGGGATCAGCCTGGAGGTGTGGCCGTACACCATG
GTGCCGGTGCCCGGCACCGGCTCGCCGACGATGGGGCCCACCTTGAGGGTGCGGTAGTAT
TGGGGAAAGGCCGAGCCTTCCGAGTAGCTGCCCGCATTGACCAGCACCACCGAGGGCTTG
GTCCACTGGCGGGTGGCGGCGTCCGTCTCACCCTTGCCAAGGCGCGGCCAGCTGCTGGCC
ATGCCCTGGGCGCTGCCGCTGCCGGTCAGGAACTCCACCAGGGTGTTGGCCAGATAGCCC
CCCTTGTTGAAGCGCACGTCGACGATCAGCGCCTCGCGGTTGCGCTGGCGACCGAGGGCG
TCGGCCACCACCTCTTCATAGACGGCGCTGCTCATCTCCGGCAGATAGACGTAGCCGACC
CGCCCCTGACTCAACTGTTCCACCTGGTTGCGGCGCTTGGCGATCCAGCCGTCGAGCTGC
AGCTGATACTCCTGCTGCTGGTCGATGGCGGTGACCTCCAGCTGGTGCGGCTCCTTGGCT
CCCTTGGGCAACAGGGTGAGGGCCAGCCGCTGGCCGGCCTGATGGTTGAGCAGGGCATCC
AGCTCGTTGAGGCTGTGCAGCTCGGTGCCGTTGATGGCCAGCAGGCGGGCGCCCGGCGCC
AGATCCGTCTCCTGCTCCAGCGGGCCGCCGGCCAGCAGGGCGGTCAGCTCGACCGCTCCC
TGCCGCTCGCGCCAGTAGCCGCCAAGGCTGGCGGTGTCGTCCGGCATGCGTTGGGAGGAG
TCGGGGACGCTGCCCCAGGTGTGGGAAACATTGAGCTCGCCGGCCAGCTCCGCCAGCAGG
TTGCCGAAGTCACGCTCGTTGCTGATACCGGGCAGCAGGCGGCGATAGGCGGCCACGTAG
CCGTCCCAGTCCACCCCGTTCATGTCGGCCCGGTAGAATTCGTCCCGGGTGAGGCGGGTG
ATCTGGTCGAAGGCAGCTGTCATCCGATCCTGCCAGCTGGCGGTGATCAGCAGAGTGAAG
GGGTGGCTGCTGGCCTCGCCTGAGCGGGTATCGATGAGGGCGATCTCCCCCTCCCGCACC
AGGGTGGCGAGGCTGGCATCCTGGTTGAGGCTGGCCAGCGCCGGCCCCGGCTGCTCGGCA
AACAGCAGCTTGGTCTCGCCCTTGCGCAGATCCCGGGCGTAGCCCTTGATCTCGCTCTCG
CCGTTGGCCCCGCTGGTCTCCACCAGATAGACCAGGTGATCGTCGACGATGCGGCTGGCG
AGGACGGTGCCTTCTGGCTGCAACTGCAGCGCCTCGCGGTGTGCCAGCCGGTCGGTTTCG
AAGCCGTAACCAGCCTTGGGCGGCGCCTGTTCGGCAAGGAAGTCGCTTCTGGCGGCGCGG
CTGCTGTAGAGGCCGAGCAGGCTGCCGCCGAGGGGCTCGCCATCGGCCCCCAGCACGCCG
TACTTGGTGGACTGCCAGTAGAGGATGCCGCCATCCTGACTCCAGGCTGGCTCGCCATCC
CGATAGCCGTTGAGGCTGACGTTGACCGGCTTGGCCTTGGCATCCCGGGTGTCGATGACG
GCGATCTCCTGCTGGCTGGAGTCGGGCTGGATGGTCAGCGCCAGGTGGCGCGAATCGGGG
GCAAAGGCCAGCTCCACCGCATGGCGGGAGGGGTTGAACTCGGCGGCGACCAGCTGGCGC
TGCTTGCCGCTGGCCAGATCCAGCAGATGGACGGCCTGGCCATCCACCACGAAGGCGAGC
TGTTTGCCGTCGGGGGAGAGGGTCGGCACGCTGATGGCTGCGCCCGGGATTGCCAGCAGC
TTCTCCTCGATCAGGGTGCCGGGCGCGCTGAACAGGGTGTCGGGCTGCGCCTTCTTGAGG
CGATACAGCGCCGCCGGCCCCTCCTGTTCGGAGAGGTAGATGAGTGTCTGCTCCTTATCG
AGATAACGTGGCGCTGACTGCTCGCTGGGGTGGCGGGTGAGCTGGCGTACCCGCTCGCGC
TGGGTGTCGACCGCGTAAAGATCCCCCTGGCTGACCAGGATCACCTCTTCTCCGTCCTGG
CGGGCGATGGCCTCGTCGATGGGGCCGGGCTGCCAGCTCTGTTCGGCCGGCACCTTGGCG
AACAGCGGTTGGATGGCGAGCTTGCGCGGGGTGTCGCTGCCGGTATCGAGGCGGTAGAGC
TCTCCCTGCCAGGACCAGACCAGATCCCCCTGGCGGGAGGCACTGAGGCCGCGCACCGGG
TGACCCTTGAAGCGGGTGAGCTGGCGATCCTGGCCGCTGGCCAGATCCCGTTGCCAGACG
TTGAAGTCGCCGCTGCGCTCGCTCAGGTAGTAAAGCTGCTTGCCCTGCTCATCCCAGACC
GGATCGCTGGCGGCCACCCTGTCTTCGGTCAGCTGGCGATGCTGCTTGCCGTCGAACAGC
CAGAGGCGGGAGACGGCGAACGAGTGCTGATGCTTGCGAAACGGCTGATCCATGCCCGGC
ATCTGGTAGGCCAGCTGGTTGCCGTGGGGGCGGACCAGGGTGGCGGGCAGGGGCTGGGCC
GGGGTCAGCGGGCCGCCGGTAACCGGCGTCCAGTAGAGGTTGCTGGCCCGATACCCCTCC
GCCACGAAGTGATCGGCATCGGGGTTGGTCAGGCGCTGGCTGCTCAGCAGCAGCTGCTTG
CCATCGGCGCTGAAGGCCTGGGGCAGATCGGGGCGCGAATCGCGGGTCAGCCGCACCATC
TCGCCGCCGCGGCTCGGCACCACGAACACGTCTTCGTTGCCGTAGAGGTTGGCGGCAAAG
GCTATGAGCTTGCCATCCGGCGACCAGAGCGGGCGCTGGCTCAGATAGCTGCCGTCGGTG
AGGGGCACGGCGGGGCCGCCATCCCCCGCGCTCAGGTAGATGCGACCCTGCCAGGTGAAG
GCAAGCTGCTTGCCGTCGGGGGAGAGGGCGGGCTCGCGCAGCCAGAGCGGCTCGGCCGCC
TGCAGGGGGGAGCAGATCAGCAAGAGCAGCAGGGATAGTCGGTATCGCATCGTGAGGTTC
CTGAGAGGTGAAAAGCGCCTTATCTTCCCCCAATGTCCCGCCCGGGACTATCCCGAGATA
GGGGGGTTATCCCGTTGTTTTGGCAGTTAATTGTAACAATCTATAAAAGATGGCGCGGGA
TATGTTTCTCTGGATATATTGAGTATTGATGGCGATCCAATATGATGGCGCTCGCCCGCC
ACACCAGGCGGTGCAGTTCAGATGATTTGGTAACAGAAAAGCCCTTACCAGAGGCTTGCC
GAGGGATGGAATGAGAGCCGTATTACTGTGTTTGCTGGGGCTGTGGCCCGCATTGAGTTT
TGCCACCCTGTCCGCCGATATGGTGGTGGTGAAGAAATCGAGTTATAGCCTGACCCTGAT
GAAGGATGGCAAGGAGGTCAAACGCTACTGGATCGCTCTGGGTCCGGCTCCCAAGGGGCA
CAAGCAGCGGGAAGGGGATCAGCGCACGCCGGAAGGCCGTTACATCCTCGACTACAAGAA
GACCAACTCCAACTATTACAAGGCCATCCACATCAACTACCCGAATCTGGACGACATCAA
GGCGGCCAACGAGATGGGTGTGCGACCGGGCGGCATGATCATGATCCACGGTCAGCGCAA
CAGCATAGGCAACACCCGTTTGCAGCCGTCCAACTGGACCAATGGCTGCATCGCCATGCT
CAACAAGGATCTGGACGAAGTGTGGAACGCCATCGAACCCGGCACCCCCATCATCATTCA
GCCCTGACTCTCTGCAGCGCGCCACCTTCGGGTGGCGTTCTGTTTTTTGGCTCCCTCCTT
TCTTTACCCGCAGCCTCTTGGTATCCGTCCCCGTGCTGTGCTAGTTTTTCCGGCTCGCCG
TGGCCGCAACAAGGATGATCCCATGCCGTCAGCAACCCTCTCTCCGTCCGCCGGGGCCGA
GAGAACCCGCGCGCTCTGGTGGCGCGCCTCCATCGATATTCTGCCGCTCTCCGTCTCGGT
GATCCCCTGGGGGATCCTGTGTGGCGCCCTGGCGCTGCAGGTGGGACTGAGCCCGCTGCA
GGCCCAGCTGATGTCGCTGCTGGTCTATGCCGGCGCCGCCCAGCTCTCGGCCACCACCCT
GTTCGGGGCCGGCACGCCGCTGCTGCCCATCATGGGCTCCACCTTCGTCATCACCTCACA
GCACCTGCTCTACGGCTTTACCTTTCGCCGCGACGTGCTGCCGCTCTCCTTGCGCTGGCG
CGCCAGTCTCGCCTTCTTCCTGACCGACGAGATGTTCGCGGTGGCGCTCAAAGACAGAGA
GCGCCGCGGCCGCTTCGATCCGGCCTACGCGCTCATCGCCGGCTTCGTCTTCTATCTGTT
CTGGAATGCGGCGACCCTGCTCGGCATCGCCGCCGGCCAGTACATCGACGGGCTGGATCA
GATGGGGCTGGACTTCGCCATCGCCGCCACCTTCATCGCCATGACCATTCCCGCCATGAA
GAACCTGCCCATGGTGGCGGCCACCCTGGTGAGCGGGGCCATGGCGCTGCTCACCAAGCC
GCTGCTGGCGGAGGTCTACATCATCATCTCGGCGCTCTCCGGCATGCTGGTGGGTTATGT
GCTGCACCGGATGAGGAGGTAATCATGAGCTGGCTGATGATAGGCCTGCTGGCCCTGATC
ACCTTTTTCAACCGCTTCGCCTTCTTCTCGCGGCTGACCCGCTATCAGCCGGGCGCCGAG
ATGGGGGCCTTCCTCAGCTTCTCGGCCCAGTCGGTGCTGACCGCCATCTGGCTGCCCATC
GTCTTCAGCTACCAGCCGGGCGCTGGGCTGAGCTGGGATCCGGACTACCTGGTCGCCACC
CTGCTGGTGACGGCGCTGACCCTGCTGCGGCTGCCGACCCTGCTGGTGGTGGTAGTCGGC
ATGGGGGGCTTCTTCCTGCTGCGCTGGCAGGGGGGCGTGGCACAGCTGCTGCCCTGGCTG
GGCTAGGCCCGTGATCCTGCATGGCGGATGTCTTCATTGGATATCCGCCATGTTGTGAAT
GTCACTTCAAAAAACACCTCTCAAGTGTGAGGATTTAGCTCCCATCCGTCGAGGAGCGAG
CCATGTCCTTCACCGAAACCTGCCAGCGCATCGTGCGCGATCCCCTGTTGTCACCGCCCC
AGAAGAGCCATGCCCTGGCGCTGGCCGCCGAGAATGCGCTGCCCTATCCCGAGCTGCCCG
CCGAGGTGAGCGAGGCGATGGCCAAAGGCTTTGTCTGCGACATGTTCGAGGGGCACGCCC
CCTACAAGCCGCGCTATGTGCTGCCGGATTACGAGAAGTTTCTGCGCCAGGGCTCCGCCT
GGCTGGAGCTGGCACCGCCGCAGGATTTCGACGAGGCGCTCGATGTCCTGCGCATCCTCT
ACCACCACGTGCCTTCCGTCACCGGCATGCCGGTCTGGCTGGGCCGGCTCGACCACCTGC
TGCTGCCCTTCGTCAGGGATCTGGATGACGAGACCCTCTATCGCAAGCTGAAGGGGTTCT
GGATCTACCTGGACCGGGTGCTGCCGGATGCCTTTATGCACGTAAATATCGGCCCGGACG
ACAACCGTCTCTGCCGCCTGATCCTGCGCATCGACGGCGAGCTCAAGCAGGTGGCCCCCA
ACCTCACCCTGTTCCACGATCCGGCGCAGACCCCGGACAGCCTGCTGCTGCAGGGGGTGC
AAAACATAGCGGCCTGCAGCAAGCCCCACATCGCCAACTACCCGCTGCATCGCAACACCT
TCGATGAGCGCGGCTTCGGCATCGTCAGCTGCTACAACGCCCTGCCCCAGGCGGGCGGCG
CCAACACCCTGGTGCGGGTCTCCCTCAAGCGGGTGGCCGAGCAGGCCCACGGCATCGACG
ACTTCCTGGGCTGCCTGCTGCCCCACTACTGCCGCCTCGCCTCCCGCCTGATCGAGGCGC
GTGCCGCTTTCCTGCACCAGGAGTCCGGCTTCTTCGACAGCTTCCTGGTGCAGGAGGGGC
TGCTGGAGGAGGGGCGCTTCGTGCCGATGTTTGGCATCTACGGCATGGCCGAGGCGGTCA
ACCTTCTGATGGACAAGGAGAATCTGCCGGAGCGCTACGGCCGTGACGAGGAGGCGAACC
AGCTGGGCTATCGCATCTCGGCCCAGCTAGCCCGCCACGTGAGCGAAACGCCGCAGCGCC
ACGCCTGGGGCGGCCGCGCCCTGCTCCACTCCCAGGGCGGGCTCAGCGTGGATCGCGGGG
TCACCCCCGGGGTGCGCATCCCCTATGGCGAGGAGCCGGATCCCGCCAGCCACGTGCTGG
CGCTGGCGCCCCACCACGGCTTCTATCACTCCGGGATCAGCGAGATCCTCACCCTGGATC
CCACCATCCGCCAGAACCCGCAGGCGCTGCTGCAGCTGTGCAAGGGGGCGCTCGCCATCG
GCATGCGCGAGTTCACCGCCAACGTGGCAGACAGCGACTTGGTGCGGGTGACCGGCTACA
TGATCCGCAAGAGCGACGTGGCCCGCTTCGCGGCAGAAGGCTCACGGCTGCAGACCACCT
GCCTCGGCGCCGAGGCGAGCGAGCTGACCGGGATCCGCCAGCGGGCACCGCGGGTGGTGG
GGCGCGAGGCGACCCTGTGTGACTACTGAGTGCGGCAGGCGGGCAGGGGCGGCGCGCACC
GCGACGGTGAGCCGCTGGCTGCCCTTCTCCTGCGTGGACGGCCCCGGCAACCGGCTGGTG
CTGTTTCTGCAGGGCTGCAACTTCGCCTGCCCCGGTTGTCACAACCCGCACACCATCGGC
CTCTGCGATCACTGCGGTGACTGCGTGCCCGGTTGTCCGAGCGGGGCGCTGACCCTGCAC
GAGGGGCGGGTGAGCTGGCAGGCGGCACGCTGCACCGATTGCGATGCCTGTCTCGATGTG
TGCCCCCGCAGCGCCAGCCCCAAGACCGCCACCATGACGGTGGCCGAGGTGCTGGCCCTG
CTGCGCCGCTACGGCCCGCTGCTGACCGGCATTACCGTCTCCGGCGGTGAGGCCACCACC
CAGCTGCCATTCGTGATCGCGCTGTTCACGGCCATCAAGGAGGCGCCGGATCTGGCCCAT
CTTGGCTGCCTGCTCGACAGCAACGGTTCGCTCGCCGAGGCTGGCTGGCAGCGGCTGCTG
CCGGTGCTGGACGGCGCCATGATCGACCTCAAGGGGTGGCGCGACTCTGTGCATCACACG
CTGACCGGCTATGGCCGCGAGCGGGTGCTGGCCTCGCTGCAACTGCTGGCGCGGGCGGGC
AAGCTGGCGGAGGTGCGCCTGCTGCAGGTGCCGGGGCAGAGCGATTATCTCGCCGCCGAC
GGCAGTCTGGATGGCGGGCTCGCCGCCTTCTTGCGCGCTCTCGGGCCCGTGCCCATCCGC
CTCAACGGCTTTCGCCATCACGGCGTGCGCGGGGCGGCGCAGGGCTGGCCAGAGGCGACG
CGAGAGGAGCTGGAGCAACTGGCCGCGGCGCTGGCGGCGGCGGGGCTTGGCCCCGTCACT
CTGCCGCCGCTGCTCTGAATAGCTGGATGCTAATCAGCTGATCGCAAAGGGATTTAATAC
GACAAGGCAAGATTGGGCGGCGAACCGAGCGGTTCGGCGTGGCTTTTATGTTGCCTGAGT
CTTGAGATGACGTAACTGTGATTGCTGTCTATTTGAGCTCTGCGAGGGGGCGGCTAGAAT
GGGTCAATCGCCCACCATCAACAGACGAACATGAGTGAATCCAACGCCTTATATCGAGTG
CAGTTCATTTGTCACAACGAGCGTTACGAAGTCTATGTCAGGGAAGTGAGCCAGGGTCAG
CTGTTCGGCTTTATCGAGATCGCCAACTTCGTGTGGGACAACCACACGGCGCTTATCGTC
GACCCCAGCCACGAGAAGTTGAAGAGTGAGTTTGCCGACGTCAATCGCACCATGATCCCC
ATGCACCACGTGCTGCGGGTCGATCAGGTGCGCAAGCAGGGGGCTGCCCGCATCACCGAG
CTGGGCAACAACGTCTCTCCTTTCCCCGGCCCCATCTACACCAAGAAACCCTGAGCACAG
TCGTGCCTGGCACAGCCTGTGCCGGGCACGGCCCTCATCATGCCAACTCGCGGGCCAGCT
GCAGGATCCGCTGGCGAAACCAGCGTCGCGCCGGCTCCTCTCCGGCCGGGCCGTACCATA
CCAGGCTGTGGGTGACGGCGCCGTAATCAAACGGTACCGGCCGGCTCACCAGATCGTGCG
GGGCCGCCTGCTCGGCCCAGCCGTTGACGGCGGTGAGGATCAGATCGCTCTGGCGCAGCA
GGGTCGCCGCACTGCCAAAATCGGGCAGGATGGCGGCGATCTGCCGGCGCACCTGCAACT
GGGCCAGGCTCTGCTCGAAGAAGGGGTTGGCCAGCTCCTGATCACGAATGGCGATATGGC
GCCAGCTCAGGTAGGCATCGAGATCCCAGGGCCGCGCCAGCGCCGGGTGATCCGCGCGCA
GCAGGCAGACCAGCTTGTCCTCTCGCAGCGTCTCCCACACCAGCCCTTGCTGGCGGGGCA
GGGGCTGGCTCTGGTCGTGGGGCAGGATCACGAAGTCCAGCTTGCCCGCCGCCAGCGCCG
CCAGCCCCTGCTCATCCTTGTTGCGAATGTCGGGCACCAGGCCAGGCACCTCGCGCATCA
GCTGTGCCAGGATGGGCCCCATGGGCCAGACCATGCCGCTCTCGCGCAGGGCGAATTTCA
GCTGCCCCTGCCAGCTGGCAGGATCGAACCCGCCCTGGCCGGTGAGGCCGTTGAGCTCGC
TCAGCAGCCGGTGCAGGGTGGGGCCGAGCCGCTCGGCGAACGGGGTCAGCAACAGCTGGT
TGCCCTGGCGGTAGAGCAGCTGATCGCCGAGCAGATCCCGCAACTGATTGAGGGTCTTGC
TGACGGTGGAGGGGGTGGTGCAGAGCCGCTCGGCGGTGCGGGTGACGCTCTGGCTGTCGA
GCAGCAGGTGCAGGGTAACCAGGTGGCGGCCGCCGAGGCGGGAGAGGGCAATGAGATCCA
TAACGGTTCCACGAGCAAACGGGACAAACAAAAAGCCCCGCCTGAGCGGGGCTTGCGGGG
ATCAGCCCTTGAGCACGGCGGCCATGGCGTCGGCCACATAGTCGACGTTGCGGCTGTTGA
GGCCCGCCACGCACATGCGACCGGAGCGCACCAGATAGACGGCGAACTCTTCGCGCAGGC
GGTCCACCTGCTCCGGGGTGAAGCCGGTGTAGCTGAACATGCCGCGCTGGTTGATGAAGT
AGCCAAAATCGCGGCCCGGCACCTTGGCGCTCAGCACCTCGAACAGCTTCTGGCGCATCG
CCTTGATGCGAGTGCGCATCTCGGTCACCTCGTCGACCCACATGGCGTGCAGTTCGGGCT
GGCTCATCACGGCCGCGGTGATCTGGCCGCCGTGGGTGGGGGGGCTGGAGTAGTTGCGGC
GCACGGTGGCCTTCATCTGGCCCAGTACCCGACCCGCCTCTTCGGCATCCTGGCAGATGA
CCGACAAGCCGCCACAGCGCTCGCCGTAGAAGGAGAGGTTCTTGGAGAAGGAGTTGCTGA
CGAAGAAGCTGACGCCGGCGGCCACCATGGCGCGAATGGCGTAGGCATCCTCTTCCAGCC
CGTCGCCAAAGCCCTGGTAGGCGATGTCCATAAAGGGGATCAGGTTCTTCTCGGCCACCA
GCGCGATCACCTGGTCCCACTGGGCGCGGGAGAGATCCACCCCGGTCGGGTTGTGGCAGC
AGGGGTGCAGCAGCACGATGCTTTTCGCCGGCAGGGCGCTCAGGCAGTCGATCATGGCGT
CGAACTGCACGCCGCCGGTGGCTGCATCGTAGTAGGGGTAGTCGTGCACCTTAATGCCGG
CGCCCTCGAACATCGCCTTGTGGTTGTCCCAGGTGGGATTGCTGACCCACACCTCTGAGG
TCGGGAAGTAGCGCTTGAGCAGATCGGCGCCGATCTTCAGGGCGCCCGAGCCGCCGATGG
TCTGGATGGTGGCGATGCGACCCGTCTTGACCGCTTCGTGGTCGGCACCGAACAGCAGGT
GCTGCACCGCGGTGCGGTAGTTGGCGGCGCCTTCCATCGGCTGGTAGGGGCGCGGGGCCG
GGGCGGCGGCGCGCTGGGCTTCGGCCTGCTGGACCGAGGCCAGCAGCGGAATGCGGCCCT
GCTCGTCGTAATAGAGGCCGATCCCCAGGTTCACCTTCTGCTCGCGGGTGTCTTTGTGGA
AGGTCTCGACCAGGGTCAGGATGGGGTCGCCAGCATAGGCATCGACGTGTTCAAACATGG
GGGGTCCTTGCGAAATGGAATCCAGGGTATGGCGATCAATGATCGGCGGTCATCATGGCG
TAAAGCCGGCGAGGGCTCAAGTCTGAAAGGGGCGGGGAGCGTGGGGCCGATGCCGCCCAG
CCGTAAACGGGATGAGGCGGGTCGCTCGCGGCCCCCTCCACCGGCCTTACTTCAGATAGG
ATCGCAACACCCGCACCACCTGATCCAGATCCTCCAGCCGCTCGGCCGGGGTCGCCTCTT
CGGCGCCGAGATGCTCGCGCATGTGGCCCTCCAGTACCTCCAGCATCAGGCCGTTGACGG
CGCCGCGAATGGCGGCGATCTGCTGCAAGATGGCGGCGCAGTCACTCTCCTGCTCCAGCG
CGCTCTCCAGTGCCCCTGCCTGCCCCTTGATGCGGCGCACCCGCGCCAGCAGCTTCTTCT
TGCCGTGAATGGTGTGTGACATGCAGGATCCTCTCGATCAATAAAACTATACTGGGGTAT
AGTATATTGCATCCTCGTCCTCAGGAGAAATCCATGTCATCCCTCGCCTCATCCCACTGC
CACCAACCCGTCGTCCACGAAGGGAATCCGCTGGCGGAACAGAAGACCCGCTGGGCCGTG
CTGCTGACCGTCGTCATGATGGTGGCGGAGATCGGCGGCGGCTGGTTCTACAACTCCATG
GCGCTGCTGGCCGACGGCTGGCACATGAGCTCCCACGCGCTGGCGCTCGGCCTCTCGGTG
CTGGCCTACCGCGCCGCCCGCTACTTCGCCCGCGACCACAGATTCAGCTTCGGCACCTGG
AAGATCGAGGTGCTGGGGGGCTTCACCAGCGCCCTCTTGCTGGTGGGGGTGGCCGGTATG
ATGCTGTTCGAGTCGGTGTTCCGGCTGCTGGATCCCAGCCCAATCCACTACCAGCAGGCC
ATCGCCATCGCCATCGTCGGCCTGCTGGTGAACCTGGCCTGTGCCTGGCTGCTCAAGGAT
GATCACGGTCATCATCACCATGGGCATGGCCACGACCACCATCATGATCATCACGACCAG
GATCACTCACACGATCATCACGGCCATCAGGATCTCAACCTGCGCGCCGCCTACATCCAC
GTGCTGGCGGATGCGGCCACTTCGGTGCTGGCGATTCTGGCGCTGGTGGGGGGCATGCTG
TGGGGGGCCGACTGGCTCGATCCCCTGATGGGCATAGTGGGCGCCGTGCTGGTGGCGGTG
TGGGCTTGGGGCCTGCTGCGCGACTCCGGCCGGGTGCTGCTGGATGCCGAGATGGATGCG
CCGCTGGTGGCAGAGATCCGCGAGGTGATAGCCGAGCTGCCACAGACCGAGATCCGCGAT
CTGCACGTCTGGCGGGTGGGGCAGCAGCAGTATGCCTGCGTGCTTTCCCTGCTGATGGCG
GTGCCGCTCTCCGCCAGCGAGATCCGCGAGCGGCTCGCCATCCACGAGGAGCTGGTGCAC
GTCACCATAGAGGTGGGCACCCCCTGATCCTGGCCGGTTGGCCGCAACAGCAGGAAGGGG
CCAAGGCCCCTTCCTGTTTTCTGGCTCAGTGCGGCGGGCCCTGCACATCGTCCGGTTTGT
GCTGCCAGATGGCGCCGAGCAGCAGCTTGAGCAGCAGCCCGGGCGGATTGTCCAGCAGCC
GGCCCGACTCCAGCTGCAGCTGGCCGTCGGGATGAAAGCCGAGGCTGGCGTGGACGGTGC
CATCCTCGCCGCACACCTGGATGAGACCGCTCAGGCTGCCGCGCTCCCCCGGCTGGCAGC
GCAGCCGCAGCTCCCGTGGCTCCCCCAGCAGGGTGAAGGCGCGGGCGAGGGGCGGGGTAT
CCTCGTAATCCGGCCAGTTGAAGAAGTGGTACTGCTCGGCCAGGGTGCCCGCCTGCTGGC
AGAACTGGTCGAACAGCTGGGCAATCCCCTGATACTCCTGATCCAGCCGCCTGGCCTGCT
CTTCAATCCGTTTCATCTCCGGTTGCTCCTTTGCTCGCTCTTGTTCACTTATCCATTTGA
TCGGAAATCTTTTTTTCCGAAATTGGACGCGCCTTCCGCTGGTATGGGCCGAAACGGACG
ACGGGTCTGTGAGCCCGATCCGATTTTCGTTATGAAAACGTTATCTTGTTGAAAGAGGTT
AACTTTTTTGCCTTCCTGCTCACATTTGAAACGATTTCAGCTGATTAATATGGCCCCGCT
CGGCAATGACCGGGTACTCGAATATCGAGACTAACTACAGCGGGAATTATAAAAAAATGG
ATATGAAAAAGACCAAGGTGGCGCTGGTAACAGCCTCACTGCTCGCGCTTTTGTCCGGCT
GCAATGACAACAGCACTTCCCCCACCCCGGAACCCTCGGACGGCCCAGTCGCCCGTCTGC
CCAATGTACAACCCCCGGCCGAACAGCTGGTGGCCGGGCCCGATCAGGCGGTGATCGCCC
TGGTGGATACCCAGACCAGCGCCGCCCGCGGGGTCACTGGCCCCTTCGCCAACTACAGCC
TGCACCTGTGGAACAACGACGCCTGCAACGCCACCGCCGAGAGCGGCCTCAACGCGGGCT
GGGACGACAAGGCCAACACCCCGGCCGCGGTCGACGGCTTCGGTCCGAGCTGGGTGGTGC
CCCTCAGCAAGGTGGAAGGGTGCATCAACTTTATCGCCCGCAACGGCGATCTGGCCAACC
TGACCGGCAGCGACATGAAGGTGGTCTTCAGCGATCATCCGGACCGCACCGTGGCCATCG
TCGCCGGCAAGAACGAGATCTTCGGCAGCCGGGCCGAGGCTTTCACCGCCGCCTTCGGCG
TGGCGGGGGCCAGTGCCCACCTGATCGACGGCAACACCCTGATCTGGCAAGGGGGCAAGG
ACAAGCCCCATGTCCGTCTCTACTACACCGACTCCGGCACCATCAAGGCCAACGCGGAAG
GGGTGTTCGACTTCCCCTACATCACCCTTACCCCGACCAGCCTGACTGCCGAGCAGCAGG
CCAAGTATCCGCATCTCAAGGATGCCGCCGCCTTCGCCCTGCCGGCCGGGAAAGATCTCA
AGCCGCTGCTCAAGGGTGAGCTGGTGGCCATCGGTACCGACGCCGACGGCATTCTGCAGG
GGGCGACCCTGGTACAGAGCGCCGGCGCCCTCGATGCCCTCTACAGCGAGGCGGCCACCA
AGCTGAGCTATGGCGCCGTGGTGGAGGGGGGCAATGTCACCTTCCGGCTGTGGGCGCCGA
CCGCAAGATCGGTCAAGCTGGCGCTGTTCGACGAGCAGCACAAGTCGCTCGGCGAGCGCA
CCATGACCCTGGACGAGGCCAGCGGCAGCTGGAGCGTGCAGGGGGGCAGCGAGCTGGTGG
GCAAGTTCTACCGCTACGACATCCAGGTCTATCACCCGGTCAGCCGCAAGCTGGAATCCT
ATCAGGTGACCGACCCCTACTCCCTGAGCCTGGCGATGAACTCCGAGTTCAGCCAGGTGG
TGGATCTCAACGATCCGGCCCTCAAGCCGGAAGGGTGGGACAGCCTGAAGGCGCCCCATA
GCCAGCAGAACCCGGCCGACATCACCATCTATGAGGCCCATGTCCGCGATCTGACCGGCA
ACGACGACTCCACCCCGGCCGAGCACCGCGGCAAGTTCCTCGGTCTGACCGATACCGACA
CGGCGCCGGTCAAGCACCTGCAGGCGTTGGCCAAGAGCGGCGTCAGCCACCTGCACCTGC
TGCCGGTGTTCGACATCGCCACCGTCAACGAAGACCCGGCCAAGGTCGCCAACATCAGCG
ACGACTTCGGCAAGCTGTGCCAGGTCAACCCCGAGGTACAGAACTCCAAGTTTGCCGGCT
ACTGCAGCAGCGGCCAGACCATCGAGGCCGTGCTCGGCGATCTGCAAGGGGGCGACAGCA
AGGAGAACCCACAGGTGCAGGAGCTCTACGGCTACCTGCGCGGCGTCGACTCCTTCAACT
GGGGTTATGACCCCTACCACTACACCACCCCGGAAGGCTCCTACGCCACCAACGCCGAGG
GCAGCCAGCGCATCCTGGAGTTCCGCGAAATGGTCAAGGCCATCAAGCAGAACATCGGCA
TGAACGTGGTGATGGACGTGGTCTACAACCACACCAACGAGGCGGGCCTGGGGCCCAAGT
CGGTGCTCGACAAGATAGTGCCCTGGTACTATCAGCGCCTCAATCCGGAGACCGGCTCGG
TGGAGAACTCCACCTGCTGCTCCAACACGGCGCCGGAACACGCCATGTTCGCCAAGCTGA
TGGATGACTCCCTGGTCACCTGGGCCCGCGACTACAAGATCGACGCCTTCCGCTTCGACC
TGATGGGCCACCACCCGAAAGATCAGATGGTGCAGGCGCTGGCCGCGGTGAAGAAGGTCA
ACCCCGAGATGTACTTCTACGGCGAGGGCTGGAACTTCGGCGAGGTGCAGGATGACAAGC
GCTTCGTGCAGGCGACCCAGAAACACCTGGCCGGCACCGGCATCGGCTCCTTCTCCGACC
GGCTGCGGGATGCGGTGCGCGGCGGCAGTCCGTTCGACGGCGGCGACACCATTCGCAAGA
CCCAGGGCTTTGGCAACGGCGCCCTGGTGGATGCCAACGAGATGGACGGCGTCGATCGCG
CTACCGCTCTGCATCAGAGCGACCTGGTGCGCCTCGGCATGGCCGGCAACCTGAAGGAGT
TCATCCTGACCGACAAGGACGGGATGCCGAAGAAGGGGGCCGACATCGACTACAACGGTC
AGCCGGCGGGTTACGCCCAGGATCCGACCGAAATCCAGAACTACGTCGACAAGCACGACA
ACCAGACCCTGTTCGACAACCTGATCTACAAGGCGCCGCAAGGGGCCGATCTGGTGCGGA
TGCAGGGGGTATCGCTCGCCACCGCCATGCTGGGGCAGGGTATTCCCTTCACCCACGCCG
GTGTCGAACTGCTGCGTTCCAAGTCCATGGAGCGGGACAGCTACGACTCGGGTGACTGGT
ACAACCGGGTCGACTACACCCTGGCCGACAACAACTTCGACAAGGGGCTGCCGCGCAAGG
ACAAGGATGGCGACAACTATCCGCTGATCGAGCAGGTTCTCGGCAAGCACGTCAAGCCGA
GCGGTGCCGACATGGCGACCATGGTGGGCTTCTATCAGGAGCTGGCCGAGCTGCGTCAAT
CCTCCCGTCTGCTGCGTTTGGGCAGTGGCGCCGAGGTGATCAAGCGGGTCGATTTTCGCA
ATACCGGCCCGGATCAGGAACCCGGCCTCATCGTGATGACGGTGGATGACGGCATCAATG
CGGGTGCGGATCTGGATCCGGCCATCGACGGTCTGGTGGTGATGATCAACGCCACCAATG
CTCCCCAGAGCATCGGCGACTTCCGTGACGGCAACGATCAGCCCATCGACCTGACCAGCC
TGCAGCTGAGCCCGGCCCACCACGGCGGCGAGAGCATCGCCCGCGATGCCGCCGTCAATG
GTGGTACCCTGACCCTGGGGGCCTGGTCGGCGGCGGTGTTCGTCAAGCCGCAGAGCGGTG
CCCAGGGCAGCGGCCTGCCGGTCGGCAAGAAGACTGATCTGAGCACGGTACCGCCGTTTG
GTGACACCGCCGTCTATCTGAAGGGGTTCCTCGATGAGTGGGGCAGCACCAACCAGATGA
CCTTCACCAGCAACTTCATGTACGAGTTCACCACCGAGGTGAGCAGCGACAAGCTGGGCA
CCACCAACGTCAAGATCGCGGATGCCAGCTGGGGTCCCCTCAACTACGGCAGCTGCAACG
CCGGTGACAAGCTGGTGGTCGGCACCCCGTTGACCCTCTGCAAGGGTGGCGATACCGGCA
ACATCGGGCTCGATCTGGCCAAGGCGGGCAGCTACAAGTTCGTGTTTACCGCCATGAACA
AGGACAAGCCCACCCTGAGCGTCAGCTTCACCGAGCCGGTGCAGAGCTGCAAGGTGCTGG
ACACGGTGGCGGGCAATCCGCTTGGCTACAACCTGTTCGTCAAGGGCGAGCTCTCCGGCT
GGGCCGCTCAGCCCCAGTACCAGTTGAGCTACAAGGGGATGGATGGCGATCTGGCCATCT
ATCAGGCGGCCTTCAACTACACCGGCAGCACCGAGTTCAAGGTGGCCAATGAGGACTGGA
GCAAGGAGTACCTGCTCAACGGTGGCGGTGCGCTGAAGGCGGAGACCGGTTACCCGTTCG
CCTTCTCCCAGGCGGGCAGCGCCAACAACAGCATCACCTTGCCGCAGGGGCTGTGGAGCG
TGCTGGTGAAGGTTGACCCGGCCGGTGCCAAGGCCGGTACTGCGGTGATCCAGGAGTGCA
GCGCCAAGTAGTCATTCCCATCGAGCCCGGGGCTGACTCGGCAGCCCAGGGTTGAATTCC
ACCTTGCCAAGGGTGGGATAACACCGAGAGAGTAAGCAAAGCGCGACTGCCGACCGGCAG
CCGCGCTTTTCTTTGCCGTCGAAGGCGGTGCAATAAAAAAGCCGTCCCGAGGGGGACGGC
TGTTGGTTGTGCCGTTAACGGCCGGCTTAGCGCTTGCGCAGCAGACGCAGGGCGTTGGCG
GTGACCAGGGCGGTGGCGCCGGTATCGGCCAGCACCGCAATCCACAGGCCGGTGATGCCG
AGCAGGCTGGTGACCAGGAAAATGGCCTTGAGCCCCAGCGCCAGCGCTATGTTCTGGTGG
ATGTTGGCCAGTGCCGCGCGGGAGAGCCGGATCATGGCGGCGACCCCGCCGAGCTGGTTG
TGGGTCAGCGCCGCATCGGCGGTCTCCAGCGCCACGTCGGTGCCGCCCCCCATGGCGATG
CCGATGCTGGCCCGTTTCATGGCCGGCGCGTCGTTGATGCCATCGCCGATCATCGCGACC
TTCTGGCTGAGGCCGAGCTTGGCGATCTCATCGACCTTGCCCTCCGGCAGCAGGCCGGCG
CGCCAGCCCATGCCGAGCTCGCCGGCGATCGCCTCGGCGGCGCGGGGGTTGTCACCGGTC
AGCATGATGCTTTGCAGGCCAAGCTCGCTCAGCTCGCGCAGGGCCGGGGCCGCCTCGGGG
CGGATCTGGTCGCGCAGGGCCAGCAGGGCGGCCGGAGCGGCATCAGGCTGACCAAGCACC
ACCACTGTCTTGCCTTGCTGCTCCAGGGTGGCAACCCGGGCCTGCATCGCCGTATCCAGG
GTGGCGACCCGGCTCGGTGCCAGCAGCTGCCAGAGGATGCCGTCGATGCGACCTTCCACC
CCCATGCCGGGCAGGGCGCGCAGCTCCTGGGCCGCGGCCAGGCTGAGGCCCCGTTCGCCG
GCCGCCGTCACCACGGCGCGGGCCAACGGGTGGTGGGAGCCCTGCTCGATGGCTGCCGCC
AGTGCCAGCAGCTCGGCCTCAGGCTGGCCATTGAGGCTCACCAGTTCGGTCAGCTGCGGC
TTGCCCAGGGTCAGGGTGCCGGTCTTGTCAAAGGCCAGGGTATCGATGTGGGCGAGGCGC
TCCAGCGCGGCGCCTCCCTTGATGAGGGCCCCCTGCCGGGTGGCTGCCGCCAGCGCCGAG
GTGACCGCCGCCGGGGTGGAGATGACCAGGGCACAGGGGCAACCGATCAGCAGCAGCGCC
AGCCCGCGATAGACCCACTCGTCCCAGCTCTGGCCGAAGGCGAGCGGCGGTACCAGCACC
ACCAGCAGGGCAACCAGCATCATGGCCGGGGTATACCAGCGGCTGAAACGGTCGATGAAG
CGCTCGATGGGGGCGCGCTGGGTCTCGGCCTCTTCGATGAGATGCAGGATGCGGTCGATG
GCGTTGTTGCCGGGCTCGGACACCACCTCGAGGCGCAGCACCCGATCCGCCGCCAGACTG
CCGGCGGGCACCTTGTCACCCTGGCGGCGCTCCACCGGGATGGATTCGCCGGTCAGGGCG
CTCTCGTCAAAGGCGCCGAGGGCGTCGAGCAGGCGGGCATCGGCCGGCAGACGGGCGCCC
GGGGCGATCTCTATGATGTCGCCTGGACGCAGTTCATCGGCGGCCACCTCTTCCCGCACC
TCGCCCTCGGCAGTGGTGCGGATGCGCAGCGCCTTGTCGGGCACCAGCGCCATCAGGGCG
GTGACCCCGGCGCGGGCGCGGCCGGCGGCGTAGGCCTCCAGATGTTCGCCCAGCATGAAC
AGCAGCAGCACCATGGCCGCTTCGGCTGTTTCACCGAGGAACAGGGCCCCCACGGCGGCG
ACCGTCATCAGGGTCTCGATGGCGAAGGGGGAGCCGCTTTTGGTCAGTGCCCACGCCTTA
CGAGAGATGGGCCACAGGCCCCAGAGGGTGGCTAGGGTAAACAGCGGCTGACCGATCTGG
CTCGGCAGCAGGGCCGCCACCAACATCAGGCCGGCCAGCGACAGCGGTTGCCAATATTTA
CCGAGCAGGGTCTGCAGCGGGCCGCGTTCGCGGCCGGACTCTGGCTTGGCGGCGCGCTCG
CCCTTGAGCTGGAAGCCGGCGGCCAGCACGGCGGCGGTGACGGGATCGGGGGAGAGGCCG
GGGGCCAGATCCACCACCAGCTTCTCGGTGGCAAACAGCACGCGGGCCTGCTGCACGCCG
CTCACCCGGCTGACGGCCGTCTCTATCTTGCGGGCGCAGCTGGGGCAGTCCATCCCCAGC
ACCTGCCAGCTGTGGCGGCGGCTGTTCTGCTCGGGGGCGTCCAGCGGCGGCTCGTCCGCG
GCGGAGGCGTGATCGTGCGCATGACCCTGCTCATGGTGATGGTCGTGTTTGGTGTCGGTG
CAGCAGCCCCCTCTGGGGGGCTCTTCGTCACCGGGGACGTCGGCGACCCCGCGCGCCTGA
TGATCGTGGGGAGCCGGGGTGGCCGCGCAACTGGCCGTTGCCGTGTTGTCACAGCAGTGG
CTGGTGTGGCTGTGCTCGGCCTGGGAGGCGGCCGCCTTGCTGACGGCCTTGATGGGGGCG
GCGTGTTGATGGCTGCAGCAGGATTTGCTCATGGTGCGTTCCTCTTGAGGGACCCCGCCC
CTGCGGGATCCTGGATGACTGAGCCGAGTGTAAACCTTGGTGTTAAGTCCAAGGTCAACC
CCCTTTCTCTCTGCTCCTCCAGACGGGTGCTTTGGCGATCCTATATCCCTGTGATTGGCG
GGTGTTTGTCCCCGCCCGGCGGGCCTATACTGGAGGCCCTGATCCTCCCTCGATAATCAA
GGACATAACATGAGCAATACCGTTACTCTGCAAGGCAACCCGGTTTCTGTCGCCGGTCAC
TTCCCGGTTGCCGGCGAACAGGCCAAGCCCTTCTCCCTGGTGGCCAAGGATCTTTCCGAC
GTGACCCTGGCGAACTTCGCCGGTCAGCGCAAAATCCTGAACATCTTCCCGAGCGTCGAT
ACCCCGACCTGTGCCACCTCAGTGCGCAAGTTCAACGAGCAGGCAAGCAGCCTGAACAAC
GCCGTGGTGCTGTGCATCTCCGCCGACCTGCCGTTCGCCCAGGCCCGCTTCTGCGGCGCC
GAGGGTCTGGACAAGGTGGTGAACCTGTCCACCCTGCGTGGCGTCTCCTTCCTGCAGGAC
TACGGCGTGGCCTTCTCCTCCGGCCCGCTGGTGGGTCTGGCTGCCCGCGCCATCGTAGTG
CTGGATGAGCACGACAAGGTGCTGCACAGCGAGCTGGTGGCCGAAGTGGCCGACGAGCCG
AACTACGCCGCCGCCCTGGCCGTGCTGTAATAGCGTCGGGTCGACAAAAATCCCGCCGGG
GCCATGCCCCGGCGGGATTTTTTATGGGCGGCTGCCGTCAGGGGGAGGTGGCGAGCGGCT
GCGATGGGGGCTTGGGTTGCCACTCCATATAGGGGCGGTGCAACCTGGCGTAGATCTCGG
CCAGCTTGCCGGAGGCGGCGAGCCGGTCAATCGCCTCGCTGAGGAAGCGATCCATCTCGT
CGCCGGCGGGCCCTTTGGCGATGATGAAGACATCCTCGAAATCCCCCAGGTGTTCCCGAT
GGATGTTGCTGAGCTTGAGCCGGCGCAACATCAGGTCGGCCTCCTCCTGGGCCCAGATGA
AGGCATCGATGCGACCACGGGAGAGCTTGCGCAGGGACTGCTCTATGCTCATCGACCGCT
GCAGCGGAATGGGCAGAAAGCCGGGGGTGGCCTCGATCAGCAGATCCCGCTTGGTGGGTA
CTATGCCGTAGGCCATGTCGGGGGTGATGATGTGGTCGGTATTGCTGTAGAGCACGTGGG
TCACCTTGCCGAAACTGCGGGTGCTGAAGCGATAGGGCAGGAGGTCGGCATCCTGCAGGT
TGCGGATGGCGGGCAGGCTGAAGTCGGCGGTGCCGGCGATCACCCCAGCCATGGCCCGGG
CGAGGGGATAGATGGTGATCCGGATGCTGATATCCGGATAGAGATCGTCGATGGCGCGTA
CCAGATCCACGAAGGGACCTGTCTTGTCGGCATTGATCAGGCCCGGCAGCTCGCCGAGGT
GGGCGTTGATGATGCGCATCGGTTTGGCGGCGGGGGGGGGCCTGGGGATCGGCACGGGAG
AGCCCCAGGCTGGTCAGCCCCAGCAGGGCGAGCAGCAGCAAGAGGGGCAGGGTGGGGGAT
CGGGTCATGGTCGGGTAGCTCCGCCTTGAGAGGTTTTCTGAAGTGTAGCCAGCGGCACCC
TGGCGCGGCGGCCCGGCACCTGAGCGGATTGGGTTTTACTTATGGGCCCCCGCTCACTAG
ACTTCGCCCTCCCACTTGCTTATCCGTACCGTACCATGACCTTTGACCAACTCGCCCTTG
CCCCCGCCCTGCTGGCGGCCCTGCCAACCAATCTTCAGCACCCGACCCGGGTACAACAAC
TGGCCATCCCGGCCGCGCTGGCGGGACGGGATCTGCTGGCGCTGGCCCGCACCGGCAGCG
GCAAGACCCTGGCGTTCGGCTTGCCGCTGCTGCAGCGGCTGGATCCCGCCCTGGCAGAGG
TGCAGGGGCTGGTGCTGGTGCCGACCCGCGAGCTGGCGGTGCAGGTGAGCGAGGCGTTGC
AGGGGCCGGCCGCCGGGCTGGGTCTGCGGCTGGTGACCCTGTGCGGCGGGGTGGAACAAG
CGCAGCAACAGGCCGAGCTGGCGCTGGGGCCGCAACTGCTGGTGGCGACCCCGGGGCGGC
TGCGGGATCTGCTGGGCCAGCAGTTGCTGACCCTGGCCGGCCTGCGCACCCTGGTGCTGG
ACGAGGCGGACCGCCTGCTGGAGATGGGGTTCTGGCCCGATATTCAGTGGCTGATGAAGG
CGATGCCGGACGCGCGGCAGCAGATGCTCTTCTCCGCCACCCTGCCCGCCGAACTGGAGG
CACTGGCCACCGGTCTGCTGAAAGAGCCCGCGCGGGTGGAGGCGGATCCTCGCAACAGCG
TGGCTGACGACATCGAGGAGCGGCTCTATCTGGTCAACAAGAGCAGCAAGGTACCGGCGC
TCATCAGCCTGCTCAAGGCCCACGAGTGGCCGCAGGTGCTGGTCTTCATCAGCGCGCGGG
ACGACGCCGACGGAGTGGCCCGCAAGCTGGCCAAGGCGGGCATCGCGGTGGCGGCCCTGC
ACGGTGAGAAGGAGCAGGCGGTGCGTGAGCAGGCGCTTGGCGACTTCAAGGCGGGCAAGG
TGCGGGTGCTGGTGGCCACCGATCTGATGGCGCGCGGCATTCACGTGGAGGCGCTGCCGC
TGGTGATCAACCTGGACTTGCCCGCCAGCGCCCCCGTCTACGTGCATCGCATCGGCCGCA
CCGCCCGGGCCGGGCGCAGCGGGCTCGCCATCTCGCTCACCTGCCATGGCGAGGCCGACA
CCTTGGCGGCGATCCGCACCCTCACCGGGCGTGAGCTGCCGCTGGCCGATCTCACCGGCT
TCCCGGTGACCGACAAGCCAGCCAGCGGGGAGGGCAAACGCGCCCCCCGCGACAAACAGG
CCAACCGTCGTACCCAGGCCAAGCGCAGCGTCAAGCAGTTCAAGGGCAAGGCGTAGCGCC
CCCCGTCATGACCGGTGTGACAGGCCGGTTCATCGCAGCACCAAACAGTGAAAGGGTCGG
GGCCAAACCCTGACCCTTTCTGTTTGCCCACCTGGTCACTATCAAATAGCGGTCGCTTCG
CTATGCTCCATGGGTTTCACCATGGAGGGATGACGAATGACCAGTCTGGTAATGGGCCCC
CTGCTGGGCCTCGAGTCAGAGACCGAGTACAGCATCTGTTTTATGGCGCAGGCCAGTTGC
AAGAGTGCAGCCGTGCGGATCAACGGCGAGCTGCTGGCCGCCAGCAAGCAGGCGGATACC
CCGAGAGGCGGCTTCTGGCGGTTGGTCTGGCAGGCCAGTCCCAAGAGCAAGGCCGGCACC
CCCGTCGACTACGAGATCCTGCTGGACAACAAGCCGGCGCAGGATCTGGCGGGATACGAC
AAGTGGCAGTTCCATCTGCCGGGCAAGAAGGAGCCGGTGCGGATAGGCTACGCCTCCTGC
AACGGTTTCTCCGACTTCAAGCTGCTCACCTCCACCCCGGCCCCCTACGTCATGTGGGAC
AAGCTGGCCGCGGAGCACAAGGCCCATCCCTTCTCCCTGTTGCTGATGGGAGGAGATCAG
GTCTATGCGGACTCCCTCTGGACGAGCGTGCCGACCCTCAAGGCCTGGAACGAGCTGGAC
CGGGCGGAGAAGGTCAAGCGCAAGGCGACCCGGGCCATGGTGGAGCAGCTCGACCGCTTC
TATTGCGATCTCTACTGCAAACAGTGGGGCCGCCTCGAGGTTGCCTTCATGCTGGCCCGG
GTGCCGAGCGCCATGATGTGGGACGACCACGACATCTTCGATGGCTGGGGCAGCTACCCC
GAGGATCTGCAGCGCTGCGAGGTCTATCAGGCCATCTATGCCGCCGCCACCAAGTACTTC
CGGCTGTTCCAGCTGCGCACCGGTGCCAACGGGGCGCTGCTGGACAAGACGCTGAATCAC
CACTCCTGGCGGCTCGGTTTCAGGGGCTACCAGATCCTGGCGCTGGACAACCGGGCCAAT
CGCACCCGCGACCAGGTAATGAGCCCGTCCCAGTGGGAACAGGTCAACGCCGCGCTGGCG
GCCTGCGACACGGGCCACCTGCTGGTGTTGGCGGGGGTGCCCGTGGTCTATCGCGACTTC
TCCTTCACCGAGGCGGCGTTCGATGCCACCCCCTGGGAGGAGGAGCTGACCGACGATCTC
AAGGATCACTGGCGGGCCAAGGCCCATCAGGGGGAGCGGGCCCGCCTCATCATGCGGCTG
CTGGACAACGCCAGGCTGCGGCGCCAGAAGGAGCCTGGCTGCAAGACCCTGATCCTCTCC
GGCGACGTGCACGTGGGTTGCCTCGGGGTCATTCAGGACAAGCGGGAGGGGGTGATCAAT
GTGCACCAGCTGGTCTCCTCCGGCATCGTCCACCCCTGTCCCACCCAGTTCCAGTGGATG
GGGATCCTGGCCATGACCAACGACGATCCCGAATACCTCGACGAGAGCCGGCTGATCCGC
GCCGAGCTTATCAAGCCGTTCGGTGCCCCCGTCTACCTGCGTACCCGCAACTTCGCCACC
CTGCTGATGGGCAGTGACGACAAGCTGTGGGCCAACTGGCACTGCGAAAACGGACTGGCG
GCGAGCTACCCGCTGGCCTGATGGCCAGAAAATGCGAAGGGCCCCGACGGGCCCTTTTTT
CATTGCGTTGGTGTGGCGGTGTCACGGGCGAAGAAGTCGCGCCGAAACTGGCCGAGCACC
ACCTCCCTGTGCTGCTGCCAGCTCGCCTCGTCCATGTTGCCCCGGCTGGCTGCCAGCTGC
TGCTCGAGCTCGGTCAACTGCTGCTGGTAGCGGCTGCGCTGATCCAGCTGCTGCTGGCGG
CTGGCGGCAAACTGCAGGGTCGCCTCGGCCTGTGCAGCCGGCAGGAAGTGGCGAGCCAGG
GTGGCGAGCTCCTCGTCCCCCCACAGCTGGCGTGCCTGCTGCAGCCGGGCCGCCGGGTTG
AACAGTTCAGTCGCCAGATCCGGGTGCTCCGCCACCCACTCATCCTGCAAGCGGGTGAGG
GCATCCAGCCGCTCGGCCAGCGGCAGCTGCTCGCTCTCCTGCGCCAGCTGCTCGAGCGCC
AGGGCGTAGCGCCCCTGCAGCCGAAACAGGCTCTCTCCCTCGCCAAGCCAGCTGGCCTCT
GCACCTTCCAGATTGGCCAGCCGCTCGGCCAGCGGCAGATCGCTGTCGCTTACCTCGCTG
GCGAGCTGCTGGCTCAGCGCCTCCGGCATGGCTCGCCAGCTGGCGGGAGGTGGCTCGGAG
CCGGTCTGTGTGGTGGCAACCGGCGAGGCGAGCGCCGGGGAGCCTGGCTGCTGTGCCTGT
ACGGGCGCAGCGGCGCCCGATGGGGGCGGGCTGGTGGAGGCCGGGCGCGCCGGCTCCTCC
TGTGCGCCCAGGTTGAGCAGCAACAAGGCCAGCAGCGCCAGCGCCAGCAAGCCGTAACGG
CGCTTCATCGGCTGATCTCTCCCTTGACCGGGAAGTGATCGGAGAGGTTGCTGGCGGGCC
AGAGGCTGTCGTCGCTGCTGCGCGGGATCCAGACACTGTTGAGGTTGTGGCTTGCGGCGC
CGTACTCCCGGCTCACCACCAGATAGTCGAGGTACTCCACGTTGGCACCGCCGGAGAGCG
GACCGCCGGCATAGGGGTTGATCCTGGGATCGAAGGTGGCCTCGGTGTAGCCGCCGTAGG
CCGGCTCGTCGGCGTCGAGATTGGCCAGCATGCCGGCGTAGTCATCGGCAAACTTGCGCT
TGTTGACGTTGAAGTCGCCGCCGTAGATGACGGTGTCGCTGGCGGAAATATTGAGGCTGG
CGGCCAGGGTGCGCATCTGGCCGAACTGGATCTGGCGCAGCCGGCGCGCCTCGTCGGTGT
CGAAGCTGGCGGTGTGGGTGGCGAACAGGTGCCAGGCCTTGCCCCCCTTGATCACCTCCG
CATACATCACCCCCTTGTCGGCGAAGCAGTCGGTGCCGGTGCACTGGGGATAGACCAGCT
GGGTCTCGCGCACTATGGGGTAGCGGCTGACGATCACCACGCCACCGTCGTGGATGTTGA
CCCCCGGCTTGTCGAGCACCTTGGTCTGGTAGGGGTACTCTTTGGCCAGCGCCTGCAGGA
AGCCCTCGCGGCGGCCGTCGAACACCTCCTGCAGCAGCAGTGCGTCATAGCCCTTGAGGT
GTTCGGGCAGCAGCGCCAGCCGCTCGCCGATGCTGGAGGCGATCACTGGCAACGCCCAGA
CGTTGTAGCTGGCCACCTTCAAACTGGCTTCGGCAGGCTCGGGTTGCTCCACCTGTCTGG
GCGGGGTCAGCATGTAGTGCAGATCGTCGTAGCGGCCGGTGAACTTGGCGGCGAAGGCCA
GCTCCTGCGGCCCGTTCAGGCGGTGGATGGCGCGATCGCTCTGCCAGCCTGAGTTGTCTG
CAGGCGTCTCGCCGCCGTGTTGCAGGGTGCTGTTCCACCAGGTGCCATCCATCTTCTGGT
TGAGGCGGTAGGTGTCACCGCTGGGGGTGGTGACCCGGGTTTCGAACAGATAGCTCTTGC
CCGCCTTCACCCCCTCGTAGCGGTTGAAGCTGAGCACCATGGCGCTCTCCCAGGGGCCCA
GCTCAGTCCTGTGCTGGATCCACTGTCTGCCGGCCTGCAGCTCGCCGGAGCCGCTCTGGC
GGATCTCCAGCTGGACCGGATCCGGGCTGTTGTTGGTGAGGTAGACATCGGTATCGGCCA
GCGCCTGCAGCGGAAACTGGCTGGCCAGCAGCAGGGCGGCATAACTGACGGGCTTGTGCA
TCATGAAGTCCTTTTGGTTGAGACACGCAGGAAAGTGACTGTTATGGCGGGCACAGAGGT
CATTTCATTTACATTTTTGTTACAAATAAATGAAAGGCCCCATATGGGGAGGCAGGGCGA
GCGGACTGGTTGGTGAAGAGGCGGGGCGTGCCGGTTGGCACGCCCCCGAGGGGATCAGCG
GCTGGCCAGCGGGTAGGTGAAGAGGGCCAGGTGGGCGAAGTTGAACAGGAAGTGGATCGC
GATGGCGACGCTGAGGCGCCCGCTCAGCAGGAAGGCCAGACCATAGCAGGCCCCCGCCAG
CGCGGCGAACAGCACCAGCAGCGGGCCACCGGCCAGGTGGGCGGCGCCGAACAGCAGGCT
GGCTACCAGCACCCCAAGCCAGCGCCGGCTGTGTGCGGCGATCCCCTGCTGCAGGAAGCC
GCGAAACAGCGCCTCTTCCGCCACGCAGGTAAACAGCAGGTTGTTGATGGCAAACAGCCA
CCACCAGCCGGGCAGGCCCACTTCGGGCTTGAGGGCTCCCAGCTGCCAGGCGGCGATCAG
CAGGGCCGCCAGCGGCACCAGCAGCAGCGCCAGCCTGCGCCACTGAATGGCGCCGCCCGG
GCCCAGCAGGGCGGGCCAGGCCAGCAGTAGGCCGAAGAAGACCAGCGGCTTGTCGAGGTT
GAGGTACATGTTGAAGGGCACGCTGGCGGGGCCGGCCTGCACCTGATCCAGCACCTTCAG
GTTGGTGAAGCCGGGGATGAGGTGCAGCATCAGCGCCACCGCCCACAGCAGTACGGCGCC
CAGGGCGACGGCGCGCCAGGGCTGGGGCAGGGTGGGGGTACGCCAGGCCAGCAGCAGACC
CGCCGCGCTGGCCAGCAGGGCAATTGGGCTCAGGTGGCCGAGGCCGAGAGCCGCCAGCAG
GGCGACCGCCAGCATGATGAAGCCGGGCAGACGCTGCCGGGCCAGACAGAGCAAGACGGC
CAGCGCCAGTGCTCCCCAGATGAGTGAATCAGGTAGAGGTAACATTGAGTCTCCAGGGCC
GATGAAAGTGCCGCACCTTAACAATGGGACATCCCATGAGACAAGGCTCAATAAGCTGGT
CGGATCCCCGCGCGGCAGGAGAGAGCAGGCGAGCGACCATAAAAAAACCGGAGCTGGGCT
CCGGTTTTGGCAAGGATGCGACGCTATCAGCGGCCGGATTCGGCGATCACCCGGGCGATG
ATGTCGGCGCGCAGGTTGGCGTCCAGCTCGCCCAGGGCGATCAGGCCGGCCTTGAAGATC
ACGTTCTTCGGCAGGCTGACGTCGTCCAGGGTGGTGATGGCCTCCACGTGCAGGCCGTTC
AGGCGGCTGGCATCGCGCGGGCTCAGGTTGACCTGGGTGTTCAGCACCTGCTTGCCCTTC
TTCTTGGGCTGGGCGGGTTTCTTCGGCTGCTCTTCCAGCTCGTCTTCCGGCAGTTCGTCA
TCAAAATCGTAAATAGACATAGTCAATCCTGTTGGTTGGGCGAGGGGCCTTGAGCCCGAC
GTGGTTGTTCCGATGGGGTCAATCAGCCCATATCCTCGTTGCGGATAAAGGCGCGCCAGG
AGACGAGCACCTGGGCAAAATCTTCCAGCCCGCACATGGCCAGCTGTTCATCATCGTAGT
AGGCGAGATCGTCGAGATCCTCATCCTGCTCGATATTGAGGACGTTGGCCTTCACCTCGG
CCTCCTCGTGGGTCAGCAGCAGGGAGTAGTCGCCGCCAAGCAGCCGGTATTCGGTGCGGG
CCCGGCTGGAGAGCTGATCGATGATGGCGAACAGCTCGTCGAGTTTCTCCTCGTCCTTGC
CCACTTCGTCGATCAGCCACTGACCGATGGCCTCGTGGCCCATGGAGAACCGGGCGCGAT
AACCGCCGAACGGATCGCGGCGAAATTCATAATCCATAGTTCAGTCCATAGCGGAAGGGT
GAGTCGTCATGGGCAGGGGAAAATCCTGCTCCATGGCGGGGCGCATATAGCGTAAAGTGG
CCTATTCTAGCGAGCCCCCCCTCGCTTGTCTTGAAGATGTGGCATCTTTGCCCCGGTGCA
GGCGCTTTGTGGCCACCCGGCCCCCGCTTTGGAGATGTGATGCAGCTAAACGATACCCTC
GCACGCCAGATAGTGGGCCGGGCGATACAGATCCTCTCCGTTTCGGTCAAGGTGATGGAT
GAGCCACTGCGACTCATCATCGCCTCAAGCTATGCCCGGTTCGTTCAGCGGAGTGCCTAT
GCAGCTCAATGACACCCTCGCACGGCAAATCGTCAGCCGGGCCATGAAGATACTGTCGTT
CTCGGTCAACGTGATGGATGAGCATGGCCTTATCATCGCGTCCGGCAACCCGGAGCGGCT
CCATCAGCGCCACGAGGGGGCTGTGCTGGCGCTGACCGAGAACCGGGTGGTGGAGATCAG
CGAAGCGACCGCCCGCGAGCTCAAGGGAGTGCGCCCCGGCATCAACCTGCCCATCGCCTA
TCAGGGGGAGCTGCTCGGGGTCATCGGCATCTCGGGCGATCCGGACGAAGTGCGTGCTTA
CGCCGAGCTGGTGCGGATGACGGCTGAGCTCATTCTGGAGCAGGCGGCACTCACCGAGCA
ACTGCAGTGGGACAAGCGCCACAAGGAGGAGCTGGTGCTGCAGCTCATCCGTGGTGAAGG
GCGCGAAGATCAGCTGCAGCAGGCGGCCCGCTTCCTCGGGCTGGATCTGGCCCAGCCGCG
GGTGGTGGCGGTGCTGGCGCTGGAGGAGGCCGACCCGGCCCGGCTGCGGGAGCTGGTGCA
CCTGCTGGAAAACCCGGAGCGGGACAACCTGGTGGCCATCAACGGCCTGGACGAGATAGT
GGTGCTCAAGCCCGCCCAGCTCAGCGACGGCATCTGGCAGTCAGAGCAGGAGCGCAGTCG
CATCAAGCAGTTGCTGGCCCGCATCCCCCATTTTCGGGTGCGCATCGGGGTGGGTGATTA
CTTCGGCGGCACCGGCGGGCTGGCGCGTTCCTACCAGACGGCGCGGGACACCTTGCGCCG
CGGCATGCGGCAGGCGCCGCGCAAGCAGGTCTATTTCTTCGAGGATTACCGGTTGCCGGT
GCTGCTCGGCAGTCTGGCGGACTCCTGGCAGGCGGATCAGCTGCGGGCTCCGCTGCACAA
GCTGGCGCAGGAGGATACAAAGGGAACACTGCAGAAGACGCTGCGCCAATATTTCTTGCA
GGATTGTGATCTGCATCCCTGTGCCGAAGCCCTGTTCATCCACCCCAATACCCTGCGCTA
TCGGCTGACCCGGATCGAGCAGATAACCGGGTTAAATTTCAACAAGTTAGATGACAAGTT
TCTGCTCTATCTCGGGCTCAATCTCGATAGCTGACTTGTTCATTCATACATAAAATTACG
TTTTAAAAAGCTGATATTTGGTTTTTTGACCAAAGCATTCCGATCCCGGATCACCATAAT
GGCCACCATTCACTCACTAGAAAGGTGCCCGTCATGACCCCGGTTACAGCCCTTGGCGCC
CTCGCGGCGCTCTCCATCGCCATCTTCCTGATCCTGAAGAAGGTGCCACCCGCTTACGGC
ATGATCGTCGGCGCCCTGGCCGGCGGCCTGATCGGCGGTGCCGATCTGACCCAGACCGTT
GCCCTGATGATCGGCGGTGCCCAGGGGATCACCACGGCGGTGATGCGGATCCTGGCGGCG
GGCGTATTGGCCGGCGTGCTGATCGAATCGGGCGCCGCCACCACCATCGCCGAGACCATC
GTCAAGAAGCTGGGCGAGACCCGCGCCCTGCTGGCGCTGGCGCTGGCCACCCTGATCCTG
ACCGCGGTCGGCGTGTTCGTTGACGTGGCCGTCATCACGGTCGCCCCCATTGCGCTGGCC
ATCGCCCGCCGTGCCGATCTCTCCAAGGCGGCCATCCTGCTGGCGATGATCGGCGGCGGC
AAGGCGGGCAACGTCATGTCGCCCAATCCCAACGCCATCGCGGCGGCGGACGCCTTCCAC
CTGCCGCTCACCTCTGTGATGGCGGCCGGCATCATCCCGGGCCTGTTCGGTCTGGTGATG
GCCTACTGGCTGGCCAAGCGCCTCAACAACAAGGGCAGCAAGGTCGCCGCCGACGAGGTG
GTGAGCTTCGATGGCAGCAAGCTGCCGGGTTTTGCCGCCGCCATCAGTGCGCCGCTGGTG
GCCATCCTGCTGCTGGCCCTGCGCCCCATCGCCGGCATCGTTGTGGATCCGCTCATCGCA
CTGCCTCTCGGTGGCCTGGTCGGTGCCCTGATGATGGGCAAGTTCGGCAAGGTGAACCAG
TTTGCGGTCTCGGGCCTGGCCCGCATGGCGCCGGTGGCCATCATGCTGCTGGGTACCGGT
ACCCTGGCGGGCATCATCGCCAACTCCGGTCTCAAGGATGTGCTGATCAGCGGCCTGACC
GCCTCCGGCCTGCCCTCCTACCTGCTGGCCCCCATCTCGGGTGCCCTGATGTCGCTGGCG
ACCGCCTCGACCACCGCCGGTACCGTGGTAGCCTCCAACGTGTTCAGCGCCACCCTGCTC
GAGCTTGGCATCAGCAGCCTGGCGGGGGCCGCCATGATCCACGCCGGTGCTACCGTGTTC
GACCACATGCCCCACGGCTCCTTCTTCCATGCCACCGGCGGCAGCGTCCACATGGGCGTG
GGTGAGCGGCTCAAGCTCATTCCCTACGAAACCGCGGTCGGTCTGACCATCGCCGTTGTC
TCCACCCTGATGTTTGGCGTGTTTGGCCTCGCCTAAGGAATTGATATGAAAATTGTTATC
GCCCCCGATTCATTCAAGGAGAGCCTCAGCGCCATGGCGGTGGCCGATGCCATCGAGGCC
GGTTTCAAGCAGGTGATGCCGGATGCCACCTACGTCAAATTGCCGATGGCTGATGGCGGC
GAGGGGACTGTGCAGTCCCTGGTGGATGCCACCGGCGGCCGCATTCTGCCCTTCCATGTG
ACCGCTCCCCTTGGAAACAAGGTAGAGGGCTTCGTCGGCCTGCTGGGGGATGGCGAGCGC
GCCGTCATCGAGATGGCGGCGGCCTCCGGCCTGCATCTGGTGGCGCCTGAGCTGCGCAAT
CCGCTACACACCTCGAGCAGTGGCACCGGCGAGCTGATCCTTGCTGCCCTCGACATGGGG
GTGAAGCACCTGATCCTCGGCATCGGCGGCAGTGCCACCAATGACGGCGGTGCCGGCATG
ATCCAGGCGCTCGGCGGCAAGCTGCTCAAACGCGACGACACTCCCATCGCGCCGGGCGGC
GCCGGTCTGGCCGAGCTGGCCACCATCGATCTGAGCGGGCTGGACTCGCGCCTCGCCAAG
ATCACCATCGAAGTGGCCTGCGACGTGGACAACCCGCTGTGCGGGCCGAAAGGAGCCTCC
GCCGTGTTCGGTCCGCAGAAGGGGGCGACCCCCGCGATGGTGGCGCAGCTGGACGCCAAC
CTGGCCCACTACGCCGACTGCATCGAGCAGGCCCTCGGCAAGCAGGTGAAGGAGATCCCG
GGGGCGGGCGCCGCCGGTGGCATGGGGGCGGCCCTGGTGGGCCTGCTCGGCGCCGAGCTC
AAGCCCGGCATTCAGATCGTCATCGAGGCGTTGAAACTGGCCGAGGCGGTAGCCGACGCG
GATCTGGTCATCACCGGCGAGGGGCGCATCGACAGCCAGACCATTCACGGCAAGACGCCA
ATCGGTGTCGCACGCTGCGCCAAGCAGTTCGGCAAGCCGGTGATCGGCATTGCGGGTTGT
CTGACCGACGACTGCGGCGTGGTGCACGAGCACGGGCTGGATGCGGTGTTTGCCGTGGTC
AACCGCGCCATGTCCCTGCCGGAGGCGCTGGCCACCGCCACCACCAACCTGCAGCTCACG
GCCCGCAACGTGGCGGCGCTCTACCTGCTGCGATCCTGACCCTCTTCTGGCCGGTGCCTG
GCGCCGGCCAACCCCGCCCCGTGTCGCGGTGACGACCCGCTCAACTGCGGGTCAGCCCGA
AACACCTTGCCGATCAGTCGATCGGCTTTTTTCATTATCCCGCTGTATCCCCAGTGCTTT
TCTGCGGTTTCTGTATTCTGGCCGCCGACTTTGCGGCATAGTGATCCCCCATAGTACAAG
GAGCCACCCATGATCTTGCTGACCCTGGGGGTACTGCTGTTTACCCTGACTCACCTCTAC
CCCTGCTTCGCGCCCGACCACAGGATCCGGCTGCGCGAGCGGTTGGGGGAGCATCGCTAC
AAGGGACTCTTCTCGCTGGTGCTGTTTATCGGTATCGCCTGCATCATCGCCGGCTGGCGC
ACCTCCAGCCCCTTGCCGCTCTATTTTCTGCCCGCCTGGGGCCCGACCCTGATGATGGCG
GTGATGCCCATCGCCCTGATCCTGTTCTGCTCCGGTCAGGGCCCCAACCACCTGCGGCGC
TGGCTGGTGCATCCCCAACTGCTCGGCACCCTGCTCTGGGCCGGTGCCCATCTGGCGGTC
AACAGCGAGGCTCGCTCCCTGGTGCTGTTTGGCGGCATAGGCCTGTGGGCACTGGTGAGC
ATTGTCTGGATTTCGGTGCGGGACTGGCAGCGTCATCCCCGTCCGGCGGCCAACTGGTAC
GGCACCGGGCTTAGTGTGGGGGCCGGGCTGGCGCTCACCGCCCTGCTGATCTTCTGGGGG
CACGGCATGCTCACCGGCATCCCGCTCTATTGAGCCGGTGAACCGGCCGGCGTGTTCGCG
CGTATGTCACTCATCTGACTGACAGGAGTCACTCGATGAAAAGGCTTGTCTTGTTGCTGA
CGCTGGCATCCGGCATGGCCGGCGCCGCCTGCCCCGACTACTTCAACGTGGAGATGCGGG
AGCTCAACAGCACCCAGCGCCACAACCTCTGCCAGCTGACCGAGGGCAAGGTGGTGCTGG
TGGTCAACACCGCCTCTTATTGTGGTTACAGCGGCCAGTTTAGGGATCTGGAGCGGCTCT
ATCAGGGCTACAAGGAGCAGGGGCTGGTGGTGCTGGGCTTCCCCTCCAACGACTTCAGAC
AGGAGGCGGGCAACGAGAACAAGACCGCCGAGGTGTGCCGGCGCGACTACGGGGTCACCT
TCCCCATGTTCAACCGGGTGGCGGTTCGAGGCTCGGATGCGGTCCCCCTGTTCAAGGGGC
TGGCGGCGGCAGCCGATGGCGATGCTCCCAACTGGAACTTCCACAAATACCTGGTGGGGC
GCGACGGCAAACTCATCGGCAGCTACGGTGCCAACCAGAATCCGGCGGACGATCCCCTGC
AACAAGAGGTCAAACGGGCGCTCGGCCTTTAGCGCTACCCCGCGGCGGGCCGCTCTGGAA
TAATGGGGGCCCGCTCTTCTCTCTGGTAATCCCGTGCTGCAACGTCTGCCCCAAATGGTG
ATCTTCGATGCCCTGGTCCGTGAACAGGGGATCTCTGCCGCCGCCCGGCGGCTCGGCGTC
TCCAAATCCCACATCAGCAAGCAGCTGGCCCAGCTCGAGGCAGAACTCGGTGCCCAGCTG
GTGCAGCGCACCACCCGCCGCTTCTCCCTCACCGAGCTCGGCCAGGAGTATGCCCGCCAC
TGCCGCGCTCTGGTAGCGGTGGCGCTGGAGGCGGACTCCATGGTGGCGGAGCGGCGCGGC
AAGGTGAGCGGCGTGCTCCATCTGGGGGTCGGTCAATCCTTCGGCCGGCTGCACGTGATC
CCGCGGCTCAAGGCGTTTCAGGATCGCTACCCCGAGCTGGAGCTGGAGGTCTCGCTGTTT
GATCACCGCACCAACCTGGTGGATGAGGGGCTGGATCTCTGGATCACCACCTACGAGGAC
AAACCCGAGGCCCTGGTGGGGCAGCGGCTGGCGGACATCGGCTTCGTGCTGGTGGCTTCG
CCGGACTATCTCTTGAGCCACGGTACCCCGCTCCATCCCAAGGATCTGGCCCAGCACAAC
TGCATCACCTACCAGAGCCGGGAGCGGCGCTACCACGAGTGGTCGTTTCGCCAGGGCAAG
GAGCGCCAGACGGTGCAGGTGGCCGGCAACTACCGGGTGGATCTGGCGGAGGCGGTGCGT
GACGCCGCCCTGGCCGGGCTCGGCATCGCCTACGTGGCCAACTACCTGCTGGACAAGGAG
TTGCAGACCGGCCAGCTGATCCCGCTGCTGCCCCAGTGGCGGCCGAACCAGAAGATGGCG
GTGCACGCCGTCTATGCCAGGCGCGAGCACCTGGATCCCAAGATCCGGCTGTTCATCGAT
TTCCTCAAGGAGGGTTTCGGCCCCCATCCCTACTGGGAACAGCGGCTGGCCCCCTGGCTC
GGCGGCAAATTGTCCGGTACAGAGGAATAATCGTTTCCATATAAGAACACTGGCTTTCGC
TTGATACCAAAATCGAGCCAAATCAGCCAGTTGCCGCAACCGGTATCGTGAAAACGTTTT
TGCTAACAGGGCTGTAACCAACTGGACTTGCAGTGGCGAGGCTGGGAGAGCAAAATCCGC
GCCCATCTTTTGCCCCACCTGATGGAGTCCCTATGATTGCCCTGCTCGGCATCCTGAGCA
TTCTGGCCCTGGCCACGCTCTGCTCTGATAATCGTCGTCGTATCCCGTTGCGAACAGTGG
GCCTGGCCCTCTGCCTGCAGATCCTCTTCGCCGGCCTGGTGCTCTGGCTGCCCGCCGGTC
AGCACGTGCTGAACGGGGTGAGCGAGAGCGTGAGCAGCGTGATCGGTTACGGTCAGGAGG
GGATCGCCTTCCTGTTCGGCGATCTGGCCAAGTTCAAGCTGGGCTTCATCTTTGCCTTCA
ACGTGCTGCCGGTCATCATCTTCTTCTCCGCGGTGATCGCCATCCTCTACCACATCGGCC
TGATGCCGAAAGTGATCGCCCTGCTTGGCGGCGGCCTGCAGAAGCTGCTGGGCACCGGCC
GCGCCGAGAGCCTCTCCGCCACCGCCAACATCTTCGTCGGCATGGTGGAGGCGCCGCTGG
TGGTCAAACCCTATCTCTCCAAGATGTCCGACTCCCAGTTCTTCGCGGTGATGAGCTGTG
GCCTCGCCTCCGTGGCTGGCGGTACCCTGGTGGGTTACGCCAGCATCGGGGTCGAGCTGA
AATACCTGATCGCGGCGGCCTTCATGTCGGCGCCGGCCGGTCTGGCCATGGCCAAGATCC
TGGTGCCGCCTGCCGCCGAAGAAGAGGACCATCATCAGGACGTGGTGATCCCGCGCGCTA
CCAACGTGATTGAAGCGGCCGCCGATGGTGCCATGTCCGGTCTCAACATCGCGGTCGCCG
TGGGGGCCACCCTGCTGGCCTTCGTCGGCGTGATCGCCATGCTCAACGGCCTGCTGGGCT
GGGCCGGCGACCTGGTGGGGCTGGATCTGAGCTTCCAGATCATCCTGGGCTGGCTGTTCG
CTCCCGTCTCCTGGCTGATCGGCATCCCCTGGGAGCAGGCTCAGGCCGCCGGCGCCCTGA
TCGGCACCAAGATAGTAGTGAACGAGTTCGTTGCCTTCATCGCCCTGGTGCAGGACCAGA
CCCTGAGCGAGTCGAGCAAGGCCATCGTCACCTTCGCCCTGTGCGGTTTCGCCAACATCT
CCTCCATGGCGATCCTGATCGGCGGCCTGGGTGCCATGGTGCCGGAGCGCAAATCCTTCA
TCGCCCGTTACGGCATGCGCGCCATCCTGGCGGGGGTGCTGGCGAACCTGATGAGCGCCT
CGCTGGCCGGCCTGTTCCTCGCCCTCTGATTGACCCCAGAAGTTAGCACCTTCCGGTCAG
AGCCCGCTTCGGCGGGCTTTTTTGCGCCCGTCTGCCGGCAAAAAAAAGCGCCTCAGGGAG
GCGCGGGGGAAAAAGACAGATTGGAAGCGTCACATGGGTGCCACTTGAATGAGGGATGAG
CCATGCCATCCAAGTGTGAAGCCATGATGCCTGAGGCTGTCTGAAGCCCTTCTGAGGCGA
TTCTTCATACTATGTTCATTTTGCTAAACGCAGTGGAGGCTGGTTGGGGGGAGCGCGACG
TCGTCTGCGGTCTGCTGTTCCAGTGCCGGCAACCAGATTGCTAACGGGATGCCGGCCGCG
GCTCAGAGGGTCAGGGGGTCAGCACAAAATGATCGGCAGTCTGCTGTTCCAGTGCCAGCA
GCCAGCGTTTGATGGGGATGCCGCCGGCATAACCGGTCAGCTCGCCGCTGCGGCCGATCA
CCCGGTGGCAGGGCACTATGATGCTGAGCGGGTTGCGGCCGTTGGCGGCACCCACCGCCC
GCACCGCCTTGGGATTGCCGATGGCCTGGGCTATCTCGAGGTAGCTGACGGTCTCACCGT
AGGGAATGTCGCCCAGGGCGCGCCATACCGATTGCTGAAAAGGGGTGCCCCGGGCGGCGA
GCGGCAGATCGAAGCGGCGCAGGCGACCGGCGAAGTAGGCAGCGAACTGCTCGACGAAAG
GGGCGAGCGCCTGATCGTCCCGCTGCCACTGGTCGGTCGGCGTCACCGGTTGTTCGCCTC
GCACGAACTCCACGTAGCGCAGCCCGTCCCGATCGATGGCGATGAGCAGGGGGCCATGGG
CGCTGTCGCAAAAACTGTATTGCATGTTGTCATCCTCGGGTGTCGGGCCTAGTCCACTAC
CGGCTTGCCGCGGGTCGATTTGATCTCCCCCTTGCGCTTCTTGGCATCGACCCGCTTGCG
CTGGGAGCTGCGGGTCGGCTTGGTTGCGTGGCGCGCCTTGGGGCGCCATGCTGCTTTTTT
CAGCAGCTCCACCAGGCGGTTCATCGCCTCCTTGCGGTTCATGTCCTGACTGCGATGGGT
CTCGACCCGGATCAGGATGAAGCCGTTGTGAACCCGGCTGTCGCTCAGCTTGTCTAGCCC
CTCCTTGTAGAGCGGGGTGAGGCTGGGGGAGCTGCGGTAATCGAAGCGCAACCAGACGGC
GGAGTCGGTCTTGTTGACGTGCTGGCCGCCGTTGCCCTGTGCCCGCATGGTCTGGAATTG
CAGCTCATGCCAGGGCAGGGTGACGCTGTTGGAGATGACTAACATACTGCTGTGCTCTTG
TTTGGTGCAGCGGCGCTGGCTGGTTCAGCTTGGTGCCTCATAATGGGGCGAGCTGCGCTC
CCTTGGTGATGTCGGGAGAGTCCTGCTCCAGACGTAAATGCTATCTTTTTGAAATTAAAC
AATAAAAAGACTTGGCACAAGAATTGATTCCCCATTCATGACATACCATGGATTGGGAGC
AACCAGATGAAGCTGATTACTGCGATTATCAAACCCTTCAAGTTGGATGACGTGCGCGAG
GCCGTCGCCATCCTGGGGGTCGAGGGTCTGACCGTGTCCGAGGTCAAAGGGTTTGGCCGC
CAGAAGGGGCACACCGAATTATACCGGGGAGCCGAGTATCAGGTCGACTTCCTGCCCAAG
GTCAAGCTGGAGATCGCCACCGCCGATGACAACGTCGAAGGGGTGATCGAGGCGATCTGC
AAGGCCGCTTACACCGGCAAGATAGGTGACGGCAAGATCTTCGTCTATGACCTGCTGCAG
GCCGTGCGCATTCGGACCGGCGAGAACGACGACGAGGCGCTCTGACGGCCCTGACGGGGC
TGGTGGTCGATGGGGTGTCGCTGATTGACTCCATGGTGGGGCTGGATAGGATTCTATCCG
GCCCCTTTGTTTGAACGGCGTTTAAATATGTGATCCCGCAACGTCAGGATTTCTTGATCC
TGCTGTCGAGCTCAATGCAAAATGCAAACAGCAATGGTTCTCACTCGATATAGCAACTCA
AGGAATGGATGATGAAAATGAAGATGTTGGCACTGGCTTTCTCTACGTTGGCGGCTCAGT
CGGCGTTTGCCGCAGGGGAAGTGAATGTCTACTCCAACCGCCAGGATGAGCTGATCAAGC
CCATCATCCAGCAGTTCGAGAAAGAGTCTGGCATCAAGGTCAACGTGGTGTTCGCCAAAG
AGGGTCTGAACGAGCGTCTGGAGCGGGAAGGCAAGCTCTCCCCGGCGGATTTGATGCTGA
CCGTCGACATCAGCCGGCTGACCGATCTGGTGGACAAGGGGCTGGTGCAGCCGGTGGACA
GCAAGATCCTGCAGGAGAACATCCCCGCCATCTATCGCGATCCGGACAATCGCTGGTTCG
CCCTGACCACCCGCGTGCGCGCCATCTATTCCAGCAAGGATCGCCTCGGCAAGCTGGACA
CCATCAGCTACGAAGATCTGGCCAAGCCTGAATTCAAAGGAAAAATCTGCACCCGCAGCG
GCAAGCATGAGTACAATGTGGCGCTGGTCTCCTCCATGATCGCTCATCACGGCATGGCGG
ATGCAAAAACCTGGCTGGAAGGGGTCAAGGCCAACCTGGCGCGTAAGCCGCAGGGCAACG
ACCGGGATCAGGTCAAGGCGATCAAGGATGGTATCTGTGACCTGTCGCTCGGCAACAGCT
ACTACCTGGGTGCCATGCTGAAGGATCCGGCGCAGAAATCCTGGGCCGATGCCGTCTACA
TCAACTTCCCGAACCAGGGGGATCGCGGTGCCCACGTCAACGTGAGCGGCGTGGCCATGA
CCAAATATGCCAAGAACAAGGCCGAGGCCCAGAAGCTGATGGAGTTTCTGGCCGGCGACA
CCGCCCAGCACATGTATGCGGACGTGAATGCCGAGTATCCGGTCAAGGCCGGGGTCGAGC
CTTCCGCCATGGTCAAGTCCTGGGGCAGCTTCAAGTCTGACGCCCTGCCGGTCAGCGATT
ACGCCAAGCACCGCAAGGACGCCTTGCAACTGCTGGATGAAGTGAAATTCGACTTGTAAT
CAGATGGGGCCAACGGCCCCATCAACCTCCGTGGTCTCATGAAAAATTTTGGATGGATTA
CCGGCAGCTGGGCCAGCGCCCTGCTGCTGGCCTTGCCGGTGCTTGCCCTAGTCTTCTCCG
CCTTCTCGGCCGACGGAGATCTGTTTAGCCACCTCGCCGATACCGTACTGTTCGACTATC
TGACCAATACCCTGGGACTGGTGGTTGGTGTTGTGCTGCTCAGCCTGCTGTTCGGCGTGC
CGACCGCCTGGCTGGTGGCCATGTGCCAGGTGCCGGGGCGCCGTGCCCTGCAGTGGGCGC
TGATGCTGCCCATGGCTATGCCCTCCTACATAGTGGCCTACGTCTACACGGATCTGCTCG
ACTACTCGGGCCCGCTGCAGGCGGGGCTGCGGCAGCTGTTTGGCTGGAGCAGTCCGGCCG
ACTACTGGTTTCCGGCCATCCGCTCCCTCGGCGGCGCAGCTTGGGTGCTGGCGCTGGTGC
TGTTTCCCTACGTCTATTTGCTGACCCGCGCCTCCTTTCTGGAGCAGTCGGTCAGCCTCA
TTCACTCCAGCCGTCTGCTCGGTTGCAGCCCTTGGCAGAGCTTTCGCCGCCTCAGCCTGC
CGCTGGCACGCCCCGCCATCATGGTCGCTGTGTCGCTGGTGGCGATGGAGACGTTGGCGG
ACTTTGCCACCGTCCACTTCTTTGCCATCAACACCCTGACCACGGCGGTCTACGATACCT
GGCTTGGCTACGGCAGTCTGGCCACCGCCGCCAAGCTCTCCTGCCTGATGTTGCTGGCGG
TGGTGCTGCTGATCGCGCTGGAGCGCCGCTCCCGCAGTCGGCAGCAGGTGTTCCAGAAGT
CCATGGGCCACGAACAGCCGATGCGCTACCCGCTCAAGGGGGCGCGACGCTGGCTGGCCG
GGCTCTGGTGCTGGGGACTGGTATTGGCCGGCTTCGGCCTGCCGTTCGTCATTTTGCTGG
ATTACGGCGTGCGCTACTTCGAATTGTCGTGGACGCCGGAGTTTGTCCGCTTCGCCGGCA
ACAGCTTGGCTATCTCGGCGCTGACCGCCCTGCTTGCCATGGGCATCGCCCTGCTGCTCG
GCTTCTGTCGTCGTCTCGATGGCGGGATCAAGAGCCTGCTGCCCCTGCGCATCGCCGCCA
TGGGTTACGCCATGCCGGGTACCGTGCTGGCCATCGGGGTGCTGGTGCCGCTCACCGCTC
TCGACTTTGCCATCAACGATCTGGCCGAGTGGCTGGGGCGTCAGGGGCCTGGGCTGCTGC
TGACCGGTACCCTCACCGCCATCGTGTTCGGCTATCTGGTGCGCTTCGTGGCCATCGCCA
TCGGCTCGGTGGAGAGCAGCATGGGCAAGATCTCCCCCAGCCTCGACATGGCGGCCCGAT
CCTTGGGGCAGGGAGATGGCGCCATGCTGCGGCGGGTGCACCTGCCGCTGGTACAGCGCG
GCCTGTTTGCCGGTGCCATGCTGGTGTTCATCGAATCCATGAAGGAGCTGCCCGCAGCCC
TGCTGCTGCGGCCGTTCAACTTCGATACCCTGGCGACCCACGTCTACCAGTTCGTGTCGG
ACGAGATGCTGGAGCGCGGCGCGCTCGGCGCCATCGTCATCGTGCTGGTAGGGTTGTTGC
CGCTCATCTGGGTCAACCGCAACCTGGATGGGGCGGGGTACTGAGTTCGCCACGTCGGCC
AATGAAATTGCATGCGGTGTGCTGAGCCGAAAGGCAGCACACCGCCAGAAATGAGAGGAA
GTCAGCCTTGTCCTGTTTGCAGGTTGAAAATGTCAGTTGCCGTTACAACGGCCGCAATGT
GCTGGAACAGCTCTCCCTGACGGTGGCCGACAACGAGATCGTCTGCCTGCTGGGGGCCAG
CGGTTGCGGCAAGACCACGCTGCTCAAGGCCATCGCCGGCCTGCTGCCACTGGCGCAGGG
GGCTATTCGCCTCGGCGATACCCTGCTCGACGGGCCGGGTGCCAGCGTGCCGCCCGAGGC
GCGCAACATCGGCATGATCTTTCAGGATTACGCCCTCTTCCCCCACCTGACGGTGGCGGA
CAACGTCGGTTTCGGTCTGACCCGGCTCGATCGCCGTGTCCGCCAGCAACAGGTGGACGA
GGCGCTGGCGTTGGTCAATCTGCAGGGGCTGGGGGATCGCTATCCGCACCAGCTTTCCGG
CGGCCAGCAGCAGCGGGTGGCCATCGCCCGCGCCCTGGTGTGCAAGCCGCGGCTGATGCT
GCTGGACGAGCCCTTCTCCAACATCGACACCCAGGTGCGGATGAAGCTGATCCTCGAGAT
CCGCGCCTTGCTCAAGCAGCAGGGGATCGGTGCCATCTTCGTCAGCCACAGCAAGGAAGA
GGCGTTTGCCTTCGCCGATCGGCTGGCGCTGTTTCGCGCGGGTCACATCGAGCAGGTGGG
CCAGCCTGAGCAGCTCTATCGTCGCCCCGAGAATCGCTTCGTGGCGGAGTTTCTCGGCGG
GGTCAACTACCTGGCGGCCGAGGTGGTGGATAGCCACTGCGTGCGCACGGCGCTCGGGGT
CATCTGCGGCAGCGAGCCTCACGGCCGGGCAGCGGGTGAGCTGCTGCAACTGATGCTCAG
GCCCCAGCAGCTGCTGCTGGAGAGCGCCGCGGATGGCGAGCTCAAGGTGGTGGAGCAGCA
GTTCTTAGGCCACCACTGCCGGGTGCTGTTCGAGAGTGGCGAGCTGCGGCTGGAGGCGAG
CATCGGCGAGCCGCTGGAGGGCGCGCGGGCGCGGGTCAGGGTGACCCCTCACGCTCTGGT
GTTGTTTGACCCTTTACCCTGAACGCGTGATATCGTCGTGAAATCAATGAACTGGAACCG
CGCTGGTTTATAATCGCGCAACGCCAATTGCCCATATCGCCAATGTCTGTTCAGGGGAGA
GATATATGAAAGCCCAAGCCGGGATCTGCGCAGAGCCCAATCTGCACGCCCTCTATCTGA
TGTTCAACCGCACCGGTGACGCCGCCGAGCTGGTGGCCCGTCTGGCCAGATTGCCCGCCC
TGTGGGAGGCGGTGGCCGCCGATTTCCCCGCTGCCGGCTTCAGCGGTCTGGTGGCCGTCG
GCGCCGACGCCTGGGATGGCCTCTATCCCGCCGCCCGTCCGCCCCAGTTCCGCAGCTTTA
TGGCGCAATCCGCCAACGGTCAGGAGGCCCCCAACACCCCGTTCGATCTGTTCGTGCAGC
TGCGCGCCGATCGGGTCGATGTGCTGCATCACGCCGGTCAGCGCGTGATGGCTCTGCTGG
CCGGGTTGGTAGACCTGGCGGAAGAGGTGCGCGGTTTTCGCAACCTCGACTGCCGCGACC
TGACCGGTTTTGTCGACGGCACCGAGAACCCGCAGGATGAGCACCGCGCCGAAGTGGCTC
TGCTGGCCGATGGCGAGTTTGCCGGCGGCTCCTACATCCACGTGCAGCGCTGGGTCCACG
CCATGAGCGACTGGGAGAAGCTGGCGCAAAAAGAGCAGGAAGACATTATAGGTCGCACCA
AGGTCGACAATATCGAGTACGAGTCGGCCGACAAGCCGCTGACCGCCCACATCAAGCGGG
TCAACCTCAAGACGCCGAAGGGGGAGTCCATGGAGATCCTGCGCCAGAGCATGCCCTGGG
GCACCATGACCGAGCAGGGGCTCTACTTCATCTCCTGCTGTCGCACCCCGCTGCACTTCA
ACGCCATGCTGGCCAGCATGTACAAGGGGGAGGGCAGTCACTTCGATCACCTGCTGCGCT
TCACCAGGGCGGTGACCGGCGCAGCCTTCTTCGCTCCTTCAGAAGATTTTCTGGTGGGGC
AGGGCAAATAAGCTCGACCCGCAGATAACAAAAATCCCGGCCTTGGCCGGGATTTTGCGT
TCTGGTGCAACCGCTACAGGGCGGTTGCCACCCTTACGGCGTCTGTTCGAACAGCTCGAG
GGCGGAGAGATAGAGCTCCTCGATGTCGGTGTCGCTGGTCGGGGTGATGAAGATGGTGTC
GTCACCGGCGATGGTGCCGAGGATCCCTTCGGCCTTGCCGAGGGAGTCGAGCAGGCGGGC
GATCAGCTGGGCCGCACCCGGACTGGTATGGATCACCACCAGGGCACCGTTGTGGTCGAC
ATCCAGCACCAGATTCTTGAGCGGGCTGGAGGTGGTGGGCACGCCCAGTTCCACCGGCAG
GCAGTAGACCATCTCCATCTTGGCATTGCGGGTGCGAACGGCGCCGAAGCGGCTCAGCAT
GCGCGATACCTTGGACTGGTTGATGTTTTCGAAGCCCATCTCTTGCAGGGCAGTTACTAT
CTCTGCCTGGGAGCCAAATCGTTCTTCTTTCAGCAAGGCTTTAAAGGCCTTGGCCAGTTT
TTCTTGCTTGTCGTTATGCTTCATCTTGGACTCACGAATGAGGAGGTTTGGCTGCCTGTC
ACGCTCAGGCGGCAGATATGAACAGCGTGCCCATTTTGCATTCATATGCCTATTTTTGCA
AGGAAGCGGCGCTTGTTCTGCATATTGATTCAAATATAGCTTGCATCCACCCATGCCAGC
GTTAGAATCAGGACGAAATTTTGAAAACTTATTCAATTGGGCTGTATGGGTATTGAATTA
ATCGGTATCGAAAAATCCTGGCACAAGGTGCCGGTACTGCAACAGGTCAGCTTTCGGACC
GCACCCGGTGAAACCCTGGTGCTGCTGGGTCCGAGCGGTGCCGGCAAGAGTTCTCTGCTG
CGCATGATGAACCTGCTGGACACCCCGGATGCCGGTGTCCTGCGCATCGGTGAAAGTGAA
TTTTCTTTCCCCTCCAGCCTCTCCACCGCCGAGTTCAACCGCCAGACCCAGGCGCTGCGG
CGCAAGGTGGGCATGGTGTTCCAGCAGTACAATCTGTGGCCCCATCTCACCGTGATGGAG
AACCTCATCGAGGCGCCCGTCAAGCTGCTCGGCATGAGCAAGGCGGCGGCCATGGAGAAG
GGGGGCTATCTGCTGGCCCAGCTGCAACTGGCCGACAAGCGCGACGCCTGGCCGGCCCGT
CTCTCCGGTGGTCAGCAGCAGCGGGTGGCCATCGCCCGCACCCTGATGATGGATCCCCAG
GTGCTGCTGTTTGACGAGCCGACCGCGGCCCTCGACCCCGAGATCACCAAGGAAGTGGCG
GAGATCATCCGCAACCTTGGCCAGACCGGTATCACCCAGGTGGTGGTGACTCACGAGGTG
GAGTTCGCCCGCAAGGTGGCCAGCCAGGTGATCTATCTGGAGAAGGGGCGGATCATCGAA
GCGGGCTCCGCCGCCATTTTCCAAGCCCCGCAAACCAGCCGGTTTGCCGAATTCTTGATG
CATTGATATTCAAATCGATAAGGAAGCTGTCATGAAAAAGAGTCTGTTGCTGATCGCGGC
CATGGGCCTGCTGAGCACCCAGGTGCTGGCAAAAGAGATCAAGTTCGCCACCGAGGCCAC
CTACGCACCGTTCGAATACCTGGACGACAAGAACGAATTCCAGGGGTTTGACATCGACCT
AGCCCGCGCCATCTGTGAACAGGCCAAGCTGGAGTGCAGCTTCCACAACCAGGCTTTTGA
CAGCCTGATCCCCAGCCTGAAATTCCGTCGCTACGACGCCGCCATCGCCGCCATGGACGT
GACCCCGGAGCGGGCTGCCCAGGTCGACTTCTCTGACATCTATTACCAGAACTCCGCCGT
GTTCGTGACCAAGAAGGACGCCTTCAAGGGGCCGGAAGATCTAGTGGACAAGACTGTCGG
CGTGCAGAACGGCAGCTCCCACCAGTCCTATCTGGTGGACAACTGGGTGAGCAAGGGGCT
GCTGACCGTGCCCTACGCCAGCTACCAGAGTGCCTTCCTCGACATGATGAACGGCCGCAC
CGACGGCGTGTTTGCCGATACCGCGGTCGCCGCCGACTGGCTCAAGCAGCACAAAGAGTA
TGCCGTGATCGGCACGCCGGTGACTGACGCCAAGTACTTCGGCACCGGCTTCGGCATCGC
GGTGGCCAAGGGAAATCAGGAACTGCTGACCCAGCTGAACAAGGGGCTGGCCGACATCAA
GGCCAACGGCACCTATCAGAAGATCTACGACAAATATTTCGCGCACTAAGCCATGTTGAG
CCTGTTGTTGGATGCCGCCTGGATGACCCTCGGGCTGGCCCTGGCCTCCCTGGTAGGGGG
CATGGTGCTGGCACTGGCGTTCAGCGCCGCCGAGCTGAGCAAGCAGCGGTGGCTGGTGTG
GCCGGTGGCCACCCTCACCACGCTTATTCGCGGGTTGCCCGAGCTGTTGGTGGTGCTGTT
CATCTACTTCGGCTCGACCCAGGTGCTGTTCCTCATCACCGGCGAGTACGTGGAGTTCAG
CCCGTTCGCCTGCGGCGTGCTGGCGCTCTCCCTGCTGTTCGCCAGCTACGCTACCCAGAC
CCTGCGGGCCGCCCTCAATGCGGTGCCCGCCGGGCAGCGGCTGGCGGCGCTGGCGCTCGG
CCTTGGCAAGCGCCACATCTTCTTTCGCATCGTGCTGCCCCAGGCCTGGCGGCACGCCCT
GCCAGGGCTCGGCAACCAGTGGCTGGTGCTGCTCAAAGACACCGCACTGGTGTCGCTTAT
CGGGGTGAACGAGATGATGCGCCAGGCCCAGATGGCCTCGGCCAGTACCTATCAACCCTT
CACCTGGTATGCCGCTGCCGCCCTCATCTACCTGGCCATCAGCCTGGTGAGTGAGTTCGG
CTTGAAGCAGGCGTCCCGTTATACCCGCCGTTACGGAGGCTGATCATGCAGGATTACCTG
ATGACCCTGCTGGGTGGCCTGGCGATTACCCTGCAACTGACTGCCGGCAGTCTGCTGCTG
GGCGTGCTGATGGCGGCGGCCATGACCTGGGTGCTGGAGCGCCGCATCCCGGTGGCGACC
CAGCTGGTGCAGCTGTGGGTGCTGGTCTTCACCGGCACGCCGCTGCTGATCCAGATCTTC
CTCATCTACTACGGGCCGGGCCAGTTTGCCTGGCTCAAAGAGGGGCCGCTCTGGCCGCTG
CTCAAGCAGCCCTGGTTCTGCGCCGTGCTGGCGCTCGGTTCCAACACCGCCGCCTACTCC
ACCCGGCTGTTCAAGGGAGCGCTCGATGCCATCCCGGCCGGTGAGGTAGAGGCCTGCCGC
GCGCTCGGCTTCTCCGCCAGCCAGACCCTGTGGATGAAGGTACGCCACGCCGCCCGGCGA
CTGGTACCCGCCTACTCCAACGAGGTGATCCTGGTGCTCAAGGGGAGTTCGCTTGCCAGT
ACCATCACCATCATGGATGTGATGGGGCTGGCTCAACGCCTCAATGCCCAGACCTATGAC
ACCCTGGCGGTGTTCACCGTGGCCGGTGCCCTCTACCTGACCATGAACGGATTGTTAACA
ATTGGTTTTCGTTGGTGTGAACGCAGGGCGCTGGCCTTCCAGGGCTGAAGTCGGCAGATC
TACCTATTAATGGTGAGGGGAAGTGCAGGAAATCTGTGCTTCCCCTCCAATTTTTTGCAT
TTCCCCCCATTTTTATTCGCCGCCTGTTTATTGGCTCACAGAACCTGTGATTACAACTGT
TATCAGATTGTTTTTTAGGGGGGGATCCTTTAAGGTTGGGCGCACAACAAGAAACAACCT
TAAACCTACGCTTAAACATGGAGTTGATCATGAAAGTTGCCGTTCTGGGTGCCGCCGGTG
GCATCGGCCAAGCCCTCGCTCTGCTGTTGAAAAACCGTCTGCCTGCTGGTTCCGAATTGA
GCCTGTATGACATCGCTCCGGTGACCCCGGGCGTGGCGGTCGATCTGAGCCATATCCCGA
CTGACGTGAAAGTAAAAGGTTTCTGCGGTGAAGATCCGAGCCCGGCTCTGGTCGGCGCCG
ATGTCGTGCTGATCTCCGCCGGCGTGGCTCGCAAGCCCGGCATGGATCGTTCCGACCTGT
TCAACATCAACGCCGGCATCGTCAAGAATCTGGTGGAAAAGTGCGCCGCCTCCTGCCCGA
AAGCGCTGATCGGCATCATCACCAACCCGGTCAACACCACGGTCGCCATCGCCGCCGAAG
TGCTGAAGAAAGCCGGTGTCTATGACAAGCGTCGCCTGTTCGGCGTCACCACCCTGGACG
TGATCCGTGCCGAGACCTTCGTGGCCGAGGCCAAGGGTCTGAACGTCGACAAGGTGCGCG
TCAACGTGATCGGTGGCCACAGTGGCGTGACCATTCTGCCGCTGCTCTCCCAGATCGAAG
GTGCCAGCTTCACCGCTGACGAAGTGGCCGCCATGACCAAGCGTATCCAGAACGCCGGTA
CCGAAGTGGTGGAAGCCAAGGCCGGTGGCGGTTCCGCCACTCTCTCCATGGGTCAGGCGG
CCTGCCGTTTCGGTCTGTCGCTCATCAAGGGTCTGCAGGGTGAAGCCAACGTCATCGAGT
GCGCCTACGTGGAAGGCGACGGCAAGCACGCCACCTTCTTCGCCCAGCCCATCCTGCTTG
GCAAGAACGGCGTCGAAACCGTGCTGGACTACGGCAAGCTGAGCGCCTTCGAACAAGAGG
CGATGGATGGCATGCTGGCCACCCTGAAAGCCGATATCCAGCTGGGTGTCGACTTCGTCA
AGTAAGGCGTCCGGATGGACAGCAAGGGGAGCTTCGGCTCCCCTTTGTCGTTATGGGCAG
GCGGTGCCGGACTAAGGGGATGTCGCCGGCTGCCGATAACAGGGTGCTGCAGGAGATCCT
TATGATGAAACCCATTACCCTTGTCGGCCTGCTCTGTTTGCTGGCGCCCCCATTGCTGAC
GGGCCAGGCGCAGGGGGCCGAGCCTTCCACCTCTGCCGCCACCGCGACGAGCGGGGCCAC
GCCGTCGGCCAGTGCGCCGGCGCAGCCGGAGGTTGCCGATCAGCCCTCTGCGGCTGCCCC
GTCCTCTGCTGCGGCTCCCGCACCGGCTGCCGTGCCAACCACGGCAACGCCAGCCGCCAA
CCCCTCTGCACCGGTTGCGGCAGCGAGTACAACACCCGCCGCTGCGCCAGCGGCAGCCCC
CATTCCCGCGCCTGTCGCTGCAGAGGGCGACCGTTCGCCGAACAATCGTCCCATGACCAG
CACCCCGGCCAGCGGTCTGACCGTGGACAGCGGCGCGCTGCAGGCGGTGCCGCTCTATCG
CCAGGACGAGCTGCTCAACTGGATTGAGCAGGGCCGCCACCTGCAGCAGGTCAAGCAGGA
CAGGTGCCAGCTCACCCAGGATATCGAGGTGCGGGCCGAGGTGATGAAGATCCCCTCTTA
TCAGTTTCTGTGGGGGGACATGCTGGCCTGGGGGGTCTGCATCAAGCCCAATGCGGAGCT
GGGGGTGAAATTTATGTGGGATGCGGCCAACCAGGGGCTGGCGCCGGCGCTGGAGCAGCT
GGGTCGCTACTACTGGAAGGGCACCCTGGTGCAAAAGGACCTGCTCAAGGCCGAGACCCT
GATGCGGGAGGCCGCCAGCCTGGGCTTCCAGCGGGCGCAGATCGAGTGGGTGGAGATGCT
GTTGCAGGGGATGGGCAGCCCGCTCGACTATGAAGAGGCCTACCACTGGCTGCACAGCAC
GGTGATCGGCGACAAAGCGCTGCACCAGAAGGCGACCGGTCTGTTGAGCCGGCTCGGCAA
CCGGATGCCGGCCAACGCCATCGCCCGTGCCAAGGCGATGCACTGATCCAAAAAAATGAC
CCACGGATCTGCATCCGTGGGTCGGGAGGGGCCAGCCGCCGTGCCGTGACAGGCTGGTCC
CTCATCAGGTTATAGTGATCCGCCCGCCTTACAGATCTTGGTGGGGACCAAAAACTTCGT
AATGGAGCTGGCCGGCCGGAATGCCCGCCGCGATCAGCTGCTGCTTGACCGCCTGCATGA
AGCCAAGAGGGCCACAGAAGTAGTAGTGGGCCTGCGGCGTGATGCGCTCCTGCACGGCAC
TCAGATCCATGGTGCCAGCATGATGGTACTCTTCGCCCTGCACGTCACTGGCCTGTGGCT
CCCGATACCAGACCCGGCTCAGCAGATTGGCGTGCTGGCGGGATTTTTGCTGAATATCCT
CCCTGAAGGCATGCACTGTGCCCTGTTCGCAGGCGTGCAGCCAGGTGATGTCGGCCTGAT
GGCTGCTCGCCAGCAGCTGGTTGAGCATGCTCATCATCGGCGTGACACCCACACCGGCCG
AGAGCAGCACCACCGGGGTACGGTTATCGGCTTTCAGGTAGAAATCGCCGGTGGGCGGCA
TCAGCTCCACTTGATCGCCCTCCTGCAGATGATCGTGCAGCAGGTTGGAAACCTGGCCCT
GCGGCTCGCGCTTGACGCTGATGCGGTAGTGTTGGCCGTTGGGGGCATCGGAGAGGGAGT
ACTGGCGGATCTCCTGATACTCGAGCTCGGGATGGACCAGCTTGATGCTGAGATACTGAC
CCGGCTTGAAGTCCAGCATCGGCTTGCCATCCACCGGCGCCAGCAGGAAGGAGGTGATGA
GCTCGCTCTCGACCCGCTTCTCCTTGATCAGGAAGGGGCGGGGGCCTTGCCAGCCACCGA
TCTCGTTCGCCTTCTCCTGATAAATCTCGCTCTCGCGGCCGATGAAGATGCTGGCGAGCA
CGCCGTAAGCCTTGCCCCAGGCATCCAGCACCTCGTCGGTGACCGTACTTCCACCCAATT
CTTTGAGCGTGGCCAAGAGATGACTACCTACAATGTGATATTGTTCTGGCTGGATCAGGA
AACCCGTGTGCTTGTGGGCGATGCGTTCCACGGCACCGGCCAGTGCCCCCAGGTTGTCGA
TGTTCTTGGCGTAGGCCGCCACCGCATTGAACAGCGCCAGCGGCTGACCGCCGCTGCGCT
GGTGCGCCAGGTTGAAAATGTCCTTCAGCTCCGGGTTATGGCTGAACATGCGCTGGTAGA
AGTGCTGGGTGAGCGCGGGGCCCGCTGATTCGAGCAAAGGGATGGTGCTTTTGATGACGG
CGATGGTGGCTTGGTCTAACATAGGGGGTCCTTGCTAATTGAACATCTAGAATGTCACTT
AATAAGCTGCATCCTAGATGTTTATTTGATCTGAATCAATAATCAATTTCCGCGTGATGC
GACACAGGCACTATGAGACTAACTAGCTATACCGATTTTGGATTGAGAGCCCTGCTCTAT
CTGGCGACCCTGCCGGAGGGCGAATTGTCTAGCGTGGCCAAGGTCTCCGCCTTGTATGAC
GTCTCCCGCAACCACATGGTGAAGGTGGTGAACCAGCTGGTGAAACTGGGTTACCTGCAG
TCCCAGCGTGGCAAGAATGGCGGCATTCGCATGGCCTGCGCGCCGGAGAGCATCAACATC
GGCCAGGTGATCCGGGCGCTGGAAGGGAACCTGGACGGCATCGACTGCAACTCGCCGGCC
TGCCACATCGTCTCTGTCTGTTTGCTGAAGAGTGCCCTGAAAGAGGCGATGAATGCGTTT
CTGGCGGTGATGGACAGCTACACGCTGCAGGATCTGCTGGCCAATCGCGACGAGCTGCAG
CAGGTATTCGGCGAGTTGATCCCGACCCTGGTGCTGGAGCCTGGCGACGAAGATGAGTGA
GCCGATCGCCGGCCAATGACGCAATAGAAAAAGGCTGCCATCGGCAGCCTTTTTTCAATC
TTCCAGTCCCGACTCGTTTCGGTACAACGCCGGCATGATCCGCGCCATCTTCACCATGTT
GTTCTCCACTTCCAGGATCTCGATGGGGTAGCCGGCCAGCCGCAGGCTGATGTTGGGCTG
GGGGATCTCCTCCAGATATTCGAGGATGACGCCGTTGAGGGTACGGGGCCCGTCGATGGG
CAGTTGCCAGTTCATCTCCTTGTTGAGCTCGCGGATGCTGGCCGAGCCCTCCACCAGGAA
GGAGCCATCCGGCTGGGGATGGATCTCGTCGCTGGGCGCCGGGGTCATGGAGGTGGTGAA
GTCGCCCACTATCTCTTCCAGGATGTCGTCCAGGGTGATCAACCCCTGAATGTCGCCATA
CTCGTCGACGATGAGACCGATCCGCTCCTTGTTGCGCTGGAACTTGGCCAGTTGCACGTT
GAGGGGCGTCCCTTCCGGAATGAAGTAAATCTCGTCCACTTCCCGCAGCAGGCTCGACTT
GTTGAACTGATCCTTGGCCATCAGGCGCAGCGCGTCGCGGGCGTGCAGAAAACCCACCAC
GTCGTCGATGTTGTCGCGATAGAGCAGGATCTTGGTGTGGGCGCAGTGGGCCAGCTGACG
CAGTATGGTCTTCCAGTCATCGTTGATGTCGATGGCGTAGATCTCGCTGCGCGGCACCAT
GATGTGTTCCACCGTCATCTTGTCCAGATCCAGGATGCTGAGCAGCATCTCCTGATGACG
CTGGGGGATCAGACTGCCCGCCTCGTTGACGATGGTGCGCAGCTCCTCGGTATTGAGGGA
GTCATCCTTGTTCGGATTGATCTTCAGCAGCTTGAGCAGGCCGCTGGTGATGCCATTGAT
CATCCAGACGAAGGGGGCAAGCGGCACCATCAATCCCTTGAGCACCCAGGAGGCGGGATA
GGCGACTTTCTCCGGGAACATGGCCGCCAGGGTCTTGGGGGTCACTTCGCCAAACACCAG
CACGATCAGGGTCAGGCCGAAAGTGGCGATGGCCACCCCCAGATCTCCGAACAGACGAAT
ACAGACGATGGTGGCGATGGCCGACGCCAGGATGTTGACCAGGTTGTTGCCGATCAGGAT
CAGCCCCAGCAGACGGTCGGGCCGGGAGAGCAGTTTCTCCACCCGGCGGGCAGCCTTGTG
CTTGGTCTGGGCCAGATGCCGCAGCTTGTAGCGGTTGAGCGACATCATGCCGGTTTCAGA
ACTTGAGAAGAAGGCAGACATGAGGATCAAGATAACGAGAACAATCAGCAATGTACTCGT
TGAGATACTGTCCAAGAAGGGCTCCTGTGGGACTGGGTGATGAAGAAGTAGTGGGCGTTC
AGCTCAGCAGCACTTCTTTGACGAAGCGGCTGCCGAAGTAGGCCAGGGTCAGAATGAAGC
TGCCGATCAGGCTCAGAGTGATCACCTTGCGACCGCGCCAGCCACGGGTATGGTGGCCCC
ACAGCAGCAGCACGTAGACACACCAGGCCAGGATCGAGAGGATGGCCTTGTGGGATTTGC
CTTGGGCGAACATGTCTTCGAGGAAGAAGAGGCCGGAGGCAATGGAGAGTGTCAGCAACA
GGACGCCGGCCGAGATGAGCTGAAACAGCCGCTTCTCGACCGTCATCAGGGGCGGCATGG
CCGGCAGCTGGCTGATCTTGCGCGTCTTCAGTTGCCGGTCCAGACAGGCGAGCTGCAGCG
CAAACAGGCAGGCGATCATCAATACCGAGTAGGCCATCAGCGCGAGGCCGATATGCAGCA
GCAGCTGGGGATGGGCCTCCAGGTGGGTGATGTAGCGACCGGGAATGAGGGCGCTGGCGG
CCAGCAACAGGGCCGAGAAGCTGTAGACCACCGGCAGCAGGATCCAGCCGTTGAAGCGGC
GGGTGACGCAGGTCATGAAGCAGCTGATGATGAGACTGACCAGCGATGCCACGTTGAGCA
TGCTCAGATTCTGCCCGGAGTGGGTCACCAGCACCTCGCCGGAGAGGGCGGCGCCATGGG
CGATCAGGGCCAGTCCGATGCAGGCAAACAAGGGGGCTTGTCCCACTGGTTTTGCACTGA
GCAGCAGGTGCAGAGAGGCGATGATGGCCAGCAGATAGAACGCCAGGGCCAGAACAGAGA
TCACGATCATAACCGGGTCGTTGTCGAGCAAGCGATTGGGAATAGGAAGGGCAGTATACC
TTGCACAAGATGTGCTCGCCAGTTGTGCTGCCGCCGATCTGCCCATATATAGGCAGCATG
TTGGGCCAGCCGCACAGGGCTGACCGCAGCCGAGTGCGGCGAATAATCGTCCTCATCGTG
CGAGTGAGGTATAATGCCTCCCATTTGTTACGCCAAGAACCGGAATGCGTCATGTTTGAG
AATTTGACTGAACGACTCTCGCGCACCCTGCGCAACGTCAGCGGCCGTGGCCGCCTGACC
GAAGAGAACATCAAGGATACCTTGCGCGAAGTTCGCATGGCGCTGCTCGAGGCGGACGTC
GCCCTGCCGGTGGTGCGTGACTTCGTCGCTCGTGTCAAGGAGCGGGCGGTGGGCCAGGAA
GTGGCCAAGTCCCTGAGCCCAGGCCAGGCCTTCATCAAGATTGTGCACGGCGAACTGGTC
TCCGTGATGGGGGAGGCCAACGAGCAGCTCAATCTGGCGGCCCAGCCGCCGGCCATCATC
CTGATGGCGGGTCTGCAGGGTGCCGGTAAGACCACCACTGTCGGCAAGCTGGCCAAGCTG
CTCAAAGAACGCAACAAGAAAAAGGTGCTGGTGGTCAGTGCGGACGTCTACCGCCCGGCG
GCTATCAAGCAGCTGGAGACCCTGGCCGGCGACATCGGCGTCGACTTCTTCCCGAGCGAT
GCCAGCCAGAAGCCGGTGGACATCGCCAACGCGGCCATCGATCAGGCGCGCAAGAAGTTC
TATGACGTGGTGATCGTCGATACCGCCGGTCGTCTGCACGTCGATGGCGAGATGATGGAG
GAGATCAAACACCTTCACGCCACCATCAAGCCGGTGGAGACCCTGTTCGTGGTGGATGCC
ATGACGGGTCAGGATGCCGCCAATACGGCCAAGGCGTTCAACGAGGCGCTGCCGCTCACC
GGCGTGATCCTCACCAAGGCGGACGGCGATGCCCGCGGCGGTGCCGCGCTGTCGGTGCGC
CATATCACCGGCAAGCCGGTCAAGTTCATCGGTATGGGCGAGAAGACTGACGCGCTTGAG
CCCTTCCACCCGGATCGTCTCGCCTCCCGCATCCTCGGCATGGGCGATGTGCTCTCTCTT
ATCGAGGAGGTGGAGCGCACCGTCGATAAAGAGAAGGCAGCCAAGCTGGCCAGCAAGGTC
AAGAGTGGCAAGGGATTCGATCTGGAAGACTTCCGCGAGCAACTGGCCCAGATGCGCAAC
ATGGGCGGCATGATGGGGATGCTCGACAAGCTGCCCGGCATGTCCGGCCTGCCGGACAAC
GTCAAGGATCAGATGGATGACAAGCTCACCGTGCGGATGGAGGCCATCATCAGCTCAATG
ACCCCCAAGGAGCGTGCCCATCCCGATCTCATCAAGGGCTCTCGCAAGCGCCGTATCGCT
GCGGGCTCCGGCATGCAGGTGCAGGACGTCAACAAGCTGCTCAAACAGTTCACCGAGATG
CAGCGCATGATGAAGAAGATGTCCGGCAAGGGTGGCATGCGCAAGATGATGAGCCAGATG
AAGAACATGCTGCCTCCCGGCTTCGGTGGCGGCCGCGGTCCGTTCTGATTATTCGGGCTG
ATGTAGCGAGTGAGGGTCTGCCATTGGCAGACCCTTTTCATTGCGGCTCTGCGCAAAAAA
TGGCTGGCTTGGTTGCAATTATTACGAATCCAAGTAGAATTATGCGGCTTATTTTAAGCT
AGGGTCCGCGTGTTTGCGGGCCTTGTTCATTAGATGTTAATGAGGACGATATGGTAACCA
TTCGTTTACAACGTGGTGGCGCGAAAAAGCGTCCGTTCTACCAGGTAGTAGTTGCTGACA
GCCGTAACGCCCGCGACGGTCGTTTCATCGAGCGCGTTGGTTTCTTCAACCCGGTTGCTT
CTGGTAACGCTGAAAAGCTGAACCTGGACCTGGCTCGTATCGAGCATTGGGTTGCTACTG
GTGCCGCTGTTTCTGACCGCGTTGCCAAGCTGATCAAAGACGCTGCCAAAGCTGCTTAAT
CAGCCAAACGGTAAGGAGTTAAGGTGGAAAAACCTGTAGTTCTGGGCACCCTGGGTACCG
TTTACGGCATCAAGGGCTGGCTTAAAGTGAACTCCTTCACCGATGTTGCCGAAGCGATTT
TCGATTACAACCCCTGGCTGATCAATCAGAACGGGGTGTGGCGTGAAATTCAGGTTTCAT
CCTGGAAGCGTCACAACAAGGGTCTGATCTGCAAACTCGATGGTATCGACGTGCGCGAGG
ATGCCCTGGCATTGACCAATGTCGAGATTGGCGTAGCCGCCGATCTGTTGCCTGCGTTGC
CTGAGGGCGAGTTCTACTGGCGTGACCTGATTGGTTGCTCGGTAGTGACCACCAAGGGAT
ACGACATGGGCAAGGTGACCGAATTGATGGAAACCGGCTCCAACGATGTGTTGGTGGTTG
AGGCCAATGTAAAAGATGCCTTTGGTGCAAAGGAGCGGTTGATTCCGTTCCTGGAAGAGC
AGGTGATCAAGAATATTGATCTGACTGCTCGAACAATCGAAGTTGATTGGGATCCTGGTT
TCTAGTTTCCCGCGGTAACACGAGTGCCGGAGGTTTCTTATGTGGATTGGGGTGATTAGC
CTCTTCCCTGAAATGTTCCGAGCCATTACCGAGCACGGGGTAACGGGTCGGGCCGTCAAG
AGTGGCCTGCTGCAGATTGAGTGCTGGAACCCCCGGGACTTTACCCACGACAAACACCGT
ACGGTCGATGATCGTCCTTATGGTGGTGGGCCCGGCATGCTAATGATGGTTCAGCCGCTG
CGTGACGCGATTCATGCAGCCAAGCAAGCGGCGGGAGACGGGGCGAAAGTCATCTATCTC
TCTCCTCAGGGACGCAAGCTGACTCAAGCGGGCGTGACCGAGTTGGCGACGAATCAGAAA
CTGATTCTGGTAGCCGGTCGATACGAAGGTATCGATGAACGCGTGATACAAACCGAAGTC
GACGAAGAGTGGTCTATCGGGGATTACGTGTTAAGTGGTGGCGAGTTGCCTGCCATGACC
CTGATCGATGCGGTTTCGCGTCTGGTCCCAGGGGTTTTGGGTGATCAGGCCAGTGCCGAG
CAGGACTCCTTCACGGACGGCCTGCTGGATCATCCCCACTATACTCGGCCGGAGGTGTTG
GATGGGTTGGCGGTGCCCGAGGCGCTGACAAGCGGCAATCACGAAGTGATTCGACGCTGG
CGTCTCAAGCAGTCGCTCGGACGAACCTGGCAAAGAAGGCCGGAACTTATTAACAACCTA
GCTCTGACTGACGAGCAAGAATCACTTCTTGCCGAGTATGTCCGCGAAGTGCGTGACAGC
GTTAAGTAGAGTTTTCAGTTTATCCTAGGTAAGGAAAGACAATGAGCAAGATTATTCAGC
AGCTTGAACAAGAGCAAATGCGTACCGACATCCCGGCTTTTGCCCAGGGCGACACTGTAC
GTGTTCAAGTTCGTGTTAAAGAAGGTGGTAAAGAGCGTCTGCAGGCTTTCGAAGGCATCG
TGATTGCCAAGCGTAACCGCGGTCTGCACTCTGCTTTCACCGTTCGCAAGATCTCCAACG
GCGAAGGTGTTGAGCGTGTATTCCAGACTCACTCTCCGCTGATCCACAGTGTAGAACTGA
AGCGTCGTGGTGATGTTCGCCGCGCCAAACTGTACTACCTGCGCAACCTGTCCGGTAAAG
CTGCTCGTATCAAAGAGAAGCTCAACTAATTCGATTCGAATTGGTGTCGATATGTCGGCG
AAATGCTCGACAGGTAGTGAAAAGGCTCGCCAATGGCGAGCCTTTTTTGTATCCACTTTC
GGGTGTGCCGACTCAACCTGGTTGGCTGACCCGCACCACAGAGTTGTCTCGCCCGAAGGG
GCCGGGTACGTAGTCATCCGCCGCCCAGTCGTTGTCGTAGTGGGTCTCCCCGTTCGGCTG
AACCAGCTGATAGCAGTACTCGAAATGGCTGGGGCCATCGGTCGGCAGGTTGAGGGTGGT
CTTGAACTCACCGCTCTTCATCCGCTTGAGCTCGATGGGTTGCCACTGGCTGAACTCTCC
CAGCAACAACACCTGCTCGGCCTCTCCTGCGGCCTCCCTTTCCACGGCAAAGGTCACCTT
GACCTCGGGGCGGGACTTGAGAAATTGCTTGTTGATCGGCATGACGCCTCCTTGTCCTGA
TTGCGAAAAATAGCGGCTGTCTATTTTTATATCACTTTATGACAAGGATGTTGATAACAG
AGATCAAGCGGGCAGGGCAAAGTAGCGCTGCAGCAGGCCGTGGGTGAAACCTATCTTGAG
GTAAAAGCCGCGGGGCAGGGTCAGGATCGGCTGGCCATTGCGACCGATGGCCCGGGTCAG
CGCCTTGTTGTTGGCCGCCTTGGGACGCAGTTGCAGCACCTGGCCGTGGCGGGCGCTGAT
CCGCTCCACCTCTCCCAGCACTATCATGTCCATCAGCTCTTCCCAGTCCTGGCGCAGCAG
CATCTCCTCCTCTTCATTCGGACTCCACAGCAGCGGCATGCCGATCCGGCGCTCGCCGAT
GGGGATCTCTCGGCTGCCCTCCACCGGGATCCAGAGCACGCGGGAGAGCTTGTTGCGCAC
GTTGGACTCCTCCCAGTGCTGGCCGCTGACACCGATCAGCGGTGCCACGCAGACGAAGGT
GGTTTCCAGCGGCTTGCCCTGAGGATCGATGGGGATCGTCTTGAGCTCGATGCCGAGATC
CGGGAAGTCCTGCTCCGGCTTGCTGCCGGCACTCGCTCCCAGCTGCCACTCGATCAGCTG
ACCGACCCAGCCCTTGTCCCGACGCAGATCCGCCGGCACGGCGATGTTGGCGTCGGCGGC
CAGCTGGGCCAGGGTGAAGCCGGCCATGGCGTAGGCGCGGGCCAGCAGTTCCTGTTCTGA
GCGGGGGTTGGCGGGCATCAGTGACTCCTGCAAAGAGGGATTATTCTAGCAACTCTGATC
CTCCCTGAGGATCGCTGTTTTTATAACCGATCCTGGCAGGGGTATGCACAGGGGGAGCAG
TTTTGTGTGTAAGTGTTTATCGTAATGATTTTAAAGGGATTTGTCTCCAATTTATCGATG
GGCGTAGCGCAGGATCCTGCCTTGAAATAGTTGTCCAAGGGTTTGCTCGCGCTGTTTCAC
ACAGTTATCCACAGAAATCTTGGATAACTGCTTAAAAGTAGGAATAGTCACCCTGTTGTT
ACAAAAAAATGTGAAACTGCACCGATTTTTGCGGCGATATCGGGGCAGATAGTGTGCCAC
TCCTGTGGATAAAATAGCCGTGGTGGATCTTTGAACAGTCGAACTTGTTCACAATCCGGA
TCCCGGATCGCCGGCGGTAAAAGACATGGATCTTGATCCAGCATTCTTTATTTAACACCA
TGTATTTAAATACATATTTTGTTTTATATTGCATCCTGTATGCTGTGGGGCAGTTTGGAG
CAGATAAATAAAACTACTGTATATACCCGCTTGCTCACAGGCTTATGCACAGTCTGGGTG
GGCAACTTGCAGGATCTGATCCTTTAATTTGTTTATAAGTTTGCTTGAAATCGAAAGTTA
TTCATGAATGGGGGATTGCAGTCCTTGTTTGCTGCCACGAGGTGAATGTGGAACAATCCC
CTTATAGATTCAGCCTTTATAAGGTGATCACGTGATAGATGGCGACGGGTTTCGTCCCAA
TGTCGGAATCGTGATCTGTAACCGTGACGGACAAGTATTGTGGGCCAAGCGTTATGGGCA
GCACTCCTGGCAGTTTCCGCAGGGAGGAGTTGATGACGGTGAGACGCCAGAGCAGGCCAT
GTATCGTGAGCTGTATGAGGAGATAGGCCTCAAGCCCGAGGATGTGACCATCATGGCGAC
CAGTCGCAACTGGTTGAAGTATCGCTTGCCAAAACGCCTCGTTCGTTGGGACAGTTCACC
GGTCTGTATTGGCCAAAAACAAAAATGGTTTCTGCTGCAGCTGGATCCGGGCAGGGAGTC
CAGGATCCAGTTCGGTTGTCATGGTCATCCGGAGTTTGATGACTGGCGTTGGGTCAGCTT
CTGGTACCCGGTGCGTCAGGTGGTTTCCTTCAAGCGGGAAGTCTATCGACGGGTGATGAA
GGAGTTTGCCCCGCTGGCGATGCCGGTGCCGGCAGTGCAGGTCAACAAGAAGGATGGGCG
GCGTAATCGCGCCCGCTAAGGAGCACAGATTAGTTGTTAACGGAACTCAGACGCATCGTC
GAAAGCATGGCCGAAGCCAATACCCTCGAGCTGGCCTTGCAGGCACTGGTCAGCCAGACC
CGGCTGGCCATGTCGGTAGACTGCTGTTCCGTTTACGTCTCCGAACCTGAAATGCGCCGC
TACCGGCTGGCTGCGACCGACGGTCTGGCCGAGTCGGCGGTGGGCAAGGCCACCCTGCCG
TTCGAGCAGGGTATCGTCGGCCTGGTGGGTCAGCGTGAAGAGCTGATCAACCTGGCCGAT
GCCCCCTCCCATCCCAGTTTCAAATTCCTACCCGATGTGGCCGAAGAGGCGTTTCGCTCC
TTCCTCGGCGCCCCCATCATGCATCAGCGCCAGGTGGTGGGTATTCTGGTGGTGCAGCAG
AAGGAGAGCCGTCTCTTCGATGAGGGGGAGGAGTCCTTCATGGTCACCCTGGCGGCCCAG
CTGGCGGCGCGCATCGCCCAGGCTCAGGCCAAGGGGTGGCTGCAGAAGACCGACTGGAGC
AAGCCGCTGCGCGGCATTGCCGGGGCCAGCGGCATCGCCATGGCCAAGGCCTGGGTGTGG
CGGCCACGCAAGGAGCTGCGCTCCATCACCCCGCGCAAGGATGAGGATCACGCCAGCCAG
CTGGCGCGGCTGAACGTGGCGGTGGAAGAGGTGCGTCACGATCTGGAGAGCCTGGCCCTG
CGTTTTCGCGAGAGCTACAGCCAGGACTCGGTGGCCATCTTCGACATCTATCTGCATCTG
CTGGACGATCCCGGCTACATCAAGCCGATCCGCAACAAGGTGAGCAAGGAGCACTGGACG
GCGGTCTCGGCGGTCAAGCTCATCAGCGATCGTCTCATCGAGCAGTTCAAGGGGATGAAG
GATCCCTATCTGCAGGAACGCTCCACCGATGTGAAGGACATCGCTCAGCGGCTCATCAGT
CGGCTGGTGCAAAACGAGCCTGAGCACATCGCCATCGGCGAGCCTGTGGTGCTGGTTGCC
GACGAGGTGACGGCCACCATCCTCGCCGAGGTGCCCCGCGAGTTCCTGACCGGGGTGGTA
TCCCTCAAGGGGGGCACCAACTCCCACGCCGCCATCCTGGCCCGCGCCATGGGGGTGGCG
GCCATCATGGGGGTGGATCTGCCGCTCGGCGACATCGGTGGTCGCATGTTGGTGGTCGAT
GGCTACAGCGGCGATCTCTTCATCGAGCCCAATCAGGTGATCCTGACCGAGTATCGCCAG
CTGCTCAATGAGGAGCGGGCCCTCGATACTCTGGTGCGCAGCGTCGACAACCAGCCCTCC
GAGACCGCCGATGGCGTGCCTGTCTCTCTGCTGCTCAACGCCGGCCTCAGCGCCGATACC
GAGATAGCCCTCAATCATCTGGCGGACGGGGTCGGTCTCTATCGCACCGAGATCCCCTTC
ATGCTGCAGGACAGCTTCCCGTCAGAGTGGGAGCAGACTGCCCGCTATCGCGGCATTCTG
GAGACTTACCGTAATCGCCCCGTCTGCATGCGGACTCTGGACGTGGGGGGTGACAAGCAA
CTGCCCTATTTCCCCATCGTCGAGGAAAATCCCTTCCTTGGCTGGCGGGGGATCCGGCTC
ACCCTGGATCACCCCGAACTGTTCCTGGTGCAGCTCAAGGCAATGCTGCGGGCCAGCGAA
GGGCTGGACAATCTGGCCATCATGCTGCCGATGATCAGCAGCGTCAGCGAAATCAAGGCT
TCCCGCCGCCTGCTGGATCAGGCCTGGCGCGAGGTGTCGGAAGAGGCGGCCAGCCGTGAG
GCGGTGATCCGCTACCCGAGCCTCGGGGTGATGATCGAGGTGCCTTCCGCCCTCTACATC
CTGCCTGAGATGGCGCCGCTCATCGACTTCTGGTCGGTGGGCAGCAACGACCTGACCCAG
TACCTGCTGGCGGTGGATCGCAACAACGCCCGGGTCGCCAACATCTACGACGCCTTCCAT
CCGGCGGTGATCCGCGCCCTGCAGCTGCTGGTCGATGCCTCCCATCGCTACCACAAACCG
GTCTCGGTCTGTGGCGAGCTGGCCGGTGATCCGGTCGGGGTGTTGCTGCTGCTGGCCATG
GGCTATCGTCGCTTCAGCATGAACACCCACAACATCGCCCGCATCAAGTACGTACTGCGC
CAGGCCAACCTGAGCGAGCTGACTGTGTTGCTGACCGACGGCCTCAAGCACGACAATCCC
CATGTGCTGCGTGGCCTGTTTGCCCGCTATCTGGAAGAGCACGGTCTGGGCGGTTTGCTG
CGCGCCGGTCACAAAGCGAAACAGATTGATTGATAATCATGCCTTGTCCCTGCTGACGAA
TGATCGGAAAATGCGGCTTTTCTTATGACTGGGGCCGCTTATGCAGCACGATGGATATTG
GGTTTTCTCGCAGATTGATCCCGTAGCATTCAGTTTGGGACCACTATCGGTACGCTGGTA
TGGTCTCATGTACCTGTTTGGTTTCGCTTTTGCCATGTGGCTGGCGGGGCGCCGCGCCGA
TGCGCCGAACAGCGGCTGGACCCGCAACGAGGTGTCCGACCTGCTGTTTTACGGCTTCCT
AGGGGTGATCCTAGGTGGTCGGGTCGGTTACGTGCTGTTCTACAACTTCGACATGTTCCT
GGCCGATCCCCTCTACCTGTTCAAGATCTGGACCGGTGGCATGTCGTTCCACGGCGGCCT
GATCGGGGTCATTACCGCCATGGTCTGGTTTGCCCACAAGACCAAGCGCCACTTCTTCAC
CGTGGCTGACTTTGTGGCACCGCTCATTCCGTTTGGCCTCGGCGTCGGCCGCATCGGCAA
CTTCCTCAACGGCGAGCTGTGGGGTCGGGTCACCGATGTGCCCTGGGCCATCATCTTCCC
GGAGGCGGGCCCCGAGCCGCGCCACCCCTCCCAGCTCTACCAGTTCGCACTGGAAGGGGT
GGTACTGTTCATCATCCTCAACCTGTTCTGGCGCAAGAACCCGCCGCGCGGCGCCATCTC
CGGCATGTTCCTGCTGTTCTACGGCTTGTTCCGCTTCCTGGTGGAATTCGTGCGCCAACC
TGACAGCCAGTTGGGGCTCTACTTCAACGAGATCAGCATGGGCCAGATCCTCTCTACTCC
GATGATCCTCATCGGTGCCCTGATGATCTGGGCCGCTTACAAGCGCCCGCAGCTGTTCGG
CAACGCCGTGAAGGAGGCAAAACAATGAGAGCCTATCTCGACCTGATGCAGAAGATCCTG
GATGAGGGAACCGTCAAGTCAGATCGTACCGGTACCGGTACGGTTTCCTTGTTCGGCCAT
CAGATGCGCTTCAACCTGGCCGAAGGCTTCCCGCTGGTGACCACCAAGAAGTGCCACCTG
CGCTCCATTATTCACGAGCTGCTCTGGTTCCTCAACGGGGACACCAATACCACCTATCTG
AAAGAAAATGGTGTCAGTATCTGGGACGAGTGGGCCGACGAGAACGGCGATCTTGGCCCG
GTCTACGGCGCCCAGTGGCGCTCCTGGCCAGCGGCTGACGGGTCTGTCATCGACCAGATC
CAGAAGGCGGTGGACGACATCAAGCACAACCCGGATTCCCGTCGCATCATCGTCTCCGCC
TGGAACGTGGGCGAGCTGGACAAGATGGCGCTGGCCCCCTGCCACGCCTTTTTCCAGTTC
TACGTGGCGGACGGCAAACTATCCTGCCAGCTCTATCAGCGCAGCTGTGACGTCTTCCTC
GGCCTGCCGTTCAACATCGCCAGCTATGCTTTGCTGACCCACATGATGGCCCAGCAGTGC
GACCTGGAGGTGGGGGACTTCGTCTGGACCGGTGGTGACGTGCACCTCTACTCCAACCAC
ATGGAGCAGACCGCGCTGCAGCTCTCCCGCGAGCCGCGCCCGCTGCCGACCCTGCTGATC
AAACGCAAGCCGGACTCCATCTTCAACTACCAGTTCGAGGATTTCGAGATCGAGGGTTAC
GACCCCCATCCCGGCATCAAGGCGCCCGTCGCCATCTGATGTGAAAGGCGCCCATGAGGC
GCCTTTTTTATGCATAAAAACCACAGGATATTCATTCTTATGGGGGAGTTTCGAGTGATA
TCTGCCCGAGAGAAAACCTGCTTATAGCAGGCATGTTTGATTTTGCCTTCGGTTTTTTCG
TTGTATTTCGCAGTAAGAAACGATTTTTCACGGATTGTTATCGGATATAGACTCAAATCA
AAGTAAGACTGTGGATATTTTAACCATGAGCGACGTAATCAAGAAGTTCCTCAAGCTGGA
GGCCGCCTCCGGAATAATTCTGATCATGGCAGCCATGCTGGCCATGATCTTGGCCAATAG
CGGCCTGGCCGGCAGTTATCAGGCTTTCCTCGATACCCAGGTGCAGGTGCGCATTGCCGC
CCTTGACATCAACAAGCCGCTGCTGCTCTGGATCAACGACGGATTCATGGCTGTCTTCTT
CCTGCTGGTCGGCCTCGAGGTGAAGCGCGAGATGCTGGAAGGGGCCCTCTCTTCCCGGGT
GCAGGCCACCTTCCCGGCCATCGCGGCGGTGGGTGGCATGCTGGCGCCGGCCCTGATCTA
TGCCTTCTTCAACTACTCGGACGAAGTGGCGCGTGCCGGCTGGGCCATTCCCGCCGCTAC
CGACATCGCCTTTGCTCTCGGGGTGATGGCGCTGCTCGGCAAGCGGGTGCCGGTGAGCCT
CAAGGTGTTTCTGCTGGCGCTGGCCATCATGGATGACCTGGGGGTCATCATCATCATCGC
CCTGTTCTATACCCAGCAGCTGTCGCTGACGGCGCTGGCGATCGGCATCCTGGCGACCCT
GACCCTGCTGTGGATGAATCGCCGCGGTGAGGATCGGATCAGCCTCTACATGCTGGTCGG
GCTGGTGCTCTGGGTGGCGGTGCTGAAGTCGGGCGTCCATGCGACCCTGGCCGGCGTGGT
GGTGGGCTTCATGATCCCGCTCAACGGCAAGCGTTATGAGTCGCCACTCAAGCATCTGGA
GCATGCCCTGCACCCTTGGAGTGCCTACCTGATCCTGCCGCTGTTCGCCTTTGCCAATGC
CGGGGTGTCGCTGGAGGGGATAGGTCTCTCCTCCCTGCTGAGCCCGGTGCCCATGGGCAT
CATGCTGGGGCTGTTCATCGGCAAGCCGCTCGGGGTGTTCACCATCAGCTGGCTGTCGGT
CAAGCTGGGCATTGCCCAACTGCCACCCGGGGTCAACTTCAGGCAGATCTTTGCGGTCAG
CATTCTGTGCGGCATCGGCTTTACCATGTCGATGTTCATCGCCTCGCTGGCCTTCGAGCA
CGGCGGATTGGATTACGGCAGCTACTCTCGCCTCGGGATCCTGGTGGGATCCACCCTGGC
GGCGATCGTCGGTTATCTCGCCCTGCGCATGGCGCTCCCGAACCGGGAGGCCGATCAAAG
CACGGAGGGGTTATGAAAAGAGTAGGATGGTTGGCCATGCTGGCGCTGAGCCAGGCGGCC
TGGGCCGGCAGTCTGCAGGATTGCCAGCAGGATGCAGCCTCGGCCAGCTGCTCGGCCTAC
CTCAGCGGCGTGGTCGACAGTGCCCTGCTGCTGGGGGACAAACAGGCCAAGGCGCAGTTT
GGCGAGACCTTTGCCGAGCGGGCGCTGAGCAGCCGGGCCGGCGAGCGGGTCAAGCAGTCC
AACAAGCGCTACTGCGGGGAACGGATGCCGGATCCGGCCCGCCTCAAGGCCCACCTGCAG
GAGCAGTTCGGCACGAACAAGGTTGACTCGATCAGCGACATGTATGACATTCTGGCGGCT
GAACTCAGTTGCTACCGGAGCCCGCGCCAGGCGGGAACCCCATCGGATGTCACACCTTAA
CTACAACCATCTCGACTATATGTGATTTTAAATATCGTTAATAATCAAATGGTTGTTGAT
TTTATTTTATGTCATGGCGATGAAATGGCGGCAGCTTATCTTCTGCCGCCATTTTTATTC
CGGTAGCTCGTCGAGTTTCACCTCGAGCTGCAGGCGGTTGGTGTAGCCCTGATTGGTGAG
GTCGTGCACCACCTGGGTGAGCAGCCAGTCGGCCTCGTCTATCTGTGGCTTGAACCCCCT
GACGGTGGTGGGTTGTTCCGGGTAAAGCTCGGGCCGGCCCCTGGCCAGGGTGATGTCGAA
CTCTGCCACCCCGCGCTGGATCCGCTCCCACTCTGCCCTGGCCGCCCGCATGGCGTTGGC
CTGGTTGGCGTAGACGTGGCGCAACTCCTTGACGTTCTCGCTGCTGCCGACCAGCAGCTC
ATTCTCTTTCTTGTTGACCACGACGCCCGGCGGCAATGGCCGCTCTGGCTTCGGTTTGGT
CTTTCTCTTGCGCTTCACCTCGACTTTCTTTTTCTCTGCGGCTTTGTTGTCTTGCCAGTA
GGCCGTCACGCCGGTGTAGGCGTCGCGGTCTGCCACTGAGAAGCGGTGCTGATCGCCATC
TTGGCGGGTGATGGTGATGGCTGGCAGCGGCTGGCCCTTTGCGGTGGTGCCCTGGCCTGC
CTTGATGAACATCAGGCGGCCAGATTTGACGGTAGAGATGGCATCGCACTGGCCGGCCAA
GCGGGTGAGGAAGGCCAGATCGCTTTCGTTAGCTTGGTCGATGTGGTCGACCAGCTGCCC
CTTGAGCGAGTCACCCACGCAGGGGGTGAGCTGGTAGGTGGCGGCCACCTGTTCGACGAT
GCTGCCGACGGTGGATTGGTGCCAGCTGCGCTCGCGCAGCTTGTTCATGCTGCCGCGCAG
GTCAGCCGATTTGCCCCGAATGGTGAGCATATCCGGGGCGCCGGTGTGCTCCACTTCGTC
AATATTGAAGGTGCCCTTGTCGACCAGGGCGCTGCCTTGCCACCCTATGAGGCAGCGCAG
GGTGGCCCCCCGGCGCGGCATGTCGAGCTGACCGTCGCTGTCATCGAGGGTGATCTCGAT
GGTGTCGGCAGTGAAACCCCGGTTGTCGGTGATGGTCATCAACATCAGGCGTGGGCGGAT
GGCGGCCGAAATGTCTTTGCCATCGACCAGCACCTGGTAGGCCGGCACCGGATGGCCTTG
GCGCAGGGCATCGAGCGAGCTGGTGATGCCAAGATTCTCGGCCAGGCGGCTGCCGAACTG
GTCTAGCGCCCCCATCAGAGGATCCCCCCCAGCTTGCCGCCAATGCTACCCATGAGTTTG
CCCACCCCCAAGCGGCCGAGCAGGTTACCTGCGGTGCGCCCAAGCAGGGTGTTGCCCAGC
GTGCTGTCGTTGTCGTCGACCCGCTTGAGCTTGATGCTGAACTCTATCTTGCGGGCGGCG
CCATCGCTTAAAAACTCGGTGCGGGTGGTGCTGATGCCCTCTATGACGAACGAGCCGCGC
ATCACGCCATCGCCCTGGATCAGGGGGAAGGCTTCACCGCTGTCGCCCATCTGGCGCAGC
ATGTCGAGCGACACCGGCCCGCCGGTCAACTCTGGGTAGAGCACCCCGCTCAGGGTGCTG
GTTTCATCGTCAGGGCCGAGGAATTGGTAAGCCGGGCGGGCACCGACCCGGTTATTGCCC
GGGTGGCGCCATGCCCATTCGTCTTGCTGTGATTGTGGGGCAACGGTCGAGCGCATAAAC
ACGAACCAGCCTAGGGTCATCATCATGGTGGTTGCTCCTTAGTTGCGATCACCCAGCGTG
GCGCGGCCACGGGCGGCGGCTTGCCGTTCGCGTTGTTCTATCCGTTGGTCAATCTTGCGA
ACGAGATCATCAGGTGTTTCCCCCGGTTGCTGCACGATGGTCCATTTGTGGGTGGTAGTG
GTGTTTCCACCTCTGGCCGCGACGGGTTTTGGCACCGGTGTAGGTACAATGCGGGGGCCG
TAGCTGTACCCGCTGGAAAGTGCTGGTGAGCCGAAGTTGCCATTCAGGTAACCCGGTGTG
GATGCGGTCGGCGCAGTCATCTGGAAGCTCGGCAACTTCTTGGCTTCCAGAATGCCAAGC
GATTCGAGCAGCCATTCGATCCCTTTCAGGAAGGCCTTGAGCGGGGTGAGAGCCAGATTG
AAGGCCTCGCCCAGGATTCTGCCGACGAACTGGCCGGCGCTGCCGAACCCTTCCAGCGTT
TCCTTGGAGAACTTGAGTGGTTCTAGCAGGTCACCAAACCAGCCAGATAGCGCTTTAACC
CCGGAGCCGATGCCATCAATTAACGGGGCGAACGGCTTGAAGGCTTCAAAGACTGGGGCA
AGCCCGGTCATGATTCCCTGCCAGAGGCCGCTGAAAAATGCGCTGATGGGCTGCCAAAAC
TTGATGATGGCAATCCCCAGCGCAGCAAGGGCAGCCAATGGGGCAAGGAGTGCCCCTATC
GCACTCAGCATGCCGCCAAAGGTGACCCCCAGCACCCCGAAGATGAGTTTCATGATGGCC
AGAGGCCCCAGCAGGGTAGCGACTGCCAGCGATAGCCCGCCCATGGCGATGGCGATGACC
GAGGTCACAGCTGCGACACGCACCAAGGTGTTGGCCAGCTCCGGGTTTTCTTCAACCCAG
TGGCGAACGCCCACCACGATCTGCTTGATGTACTTGATGATGTCCATCAATGAGCCGCGC
AGCTTCTCGCCGAGGTCTGCCTTCACGTTCTTTATCCCGGCCTGCAGGATCAGCCACTGC
GATGAGAGCGAGTCTTTGTCGATGTCTGACTCTCGCTGCATCGACCCCCTAGACTTCTCG
GCGTTCACCAGTTTCAGCTGGCGATAGAGCTCGTCCAGGTTGTTGGAGAGCTTGGCCGCG
TCTTTGCCGTATTCCTTGCCGAATATCTGGGTGGTGACCCTGAGCTGGTCTTCGACGTTC
AGCTTCTTAATCTTCTCCAGCACCTTGGTGATGGTGCCCATGGCGTCGGTGGCCATGGCC
TTTTCTACTGCGGTTGACTGCATGCCGATCGCTTTCATCCCAGCCTGGAAGCGCTTGCTT
TGCATGGTCGCGATGGAAAGCTCGCGCACCATGGCGTTGGAGGCGCTGGCGGCTATTTCC
GGCGCAGCCCCCAGGCTGAGGAAGGTAGAACCCAGCGCGGCGGCTTTGCGGAAGTCGAGT
TTGTCGGCTACCCCGCCCAGGCGTTGCAGCACGTCGATGATGTCGGCGCCCTTGGATTGG
GCGTTGTCGTCGAGGTAGTTGATGGCGTCGCCAAGCTCTTCGATGTTGCCGATGGGGATT
TTGTAGAGGTTGGCGATTTTGCCCATGTCTTCGGCGAGCTGGCCGGCCGGCAACTCAAAG
GCGGTGGCAGCCTTGGCGGAGGTTCTGGCGAACTTGAGCAGGTTCTCTTGACCTTGCACC
CCCATGCGGGCGGCGCCTTCAACCAGTGCTGCGATGTCGATCGCGCCGTTGAGTTGGGGG
ATCTCTTCTGAAATGGCTTGAATCTGTTTGGCCATGTCGAAGTAGACCTGGGTCAGCTTG
CCAGAGTCATCCCTGGCGCCATCGACCTGTTTTGCCACCCCCTTCATGGCGTCTTCAAAG
CTGGAGTATTCCTTGATGGCGCTGTAAACCGGCATGCCGATGGCGGTACCGGCTGCGATA
GCGGTGGCGCCGTGGCCGGCAATCTGGCCGCGCAGCTCCTGGGTCTGCCGGTAGCTGGCC
TTGACCTGGTTGAGGCGCTTTTGCTGGTCAGCCAGCTGGCCCAGCTTGGCGCGTTGCTGG
TCGAGTTGTCCGTTGGCGGCGGCCAGATCAGTCTTGAGGCGGCGCTGGTGCTCGCCGAGC
TGCCTCGTATTGATGCCGACTTCGTTCATGGCGCGTTTCAGGCTTCCGTGGCGGGCGACC
ATTTCACGCTCTTGCTGGGAGAGATCGCGCACCTTCTGCTTGGCTTGCTCCATGGCACGG
GTCATGGCTTTGGTGGGCTGTTCTACCTGAGCGAGCTGTTGGGCCATCTGCTGGGCATCG
CGTTGTGCCTGGGTGAGCTGGGCGCGGGTGGCGCCAATCTGGCGGCCAAGGGTGCGGTAA
CCTTCAATCTGGCCGCTTTGGGTTTCCAGCTCTTTGATGCGCTTTTTGGTGGCGAGCAGG
TCTTGAGCTGTCAGGCGGCTCTGGCCGCTGACGGCTTTGAGGGGGGCGGTGAGCTTGTCG
ACCGCCCCGAGCAGGATTTGAAGTTTGAGAGGGTTCATTGTTCTGTTGCCCCGTTGATGT
GGTTGTGAATCTCAACGAGGCGTTGGTGCCAGCCCATCAGCTCGCTGATTTCCATGGCCG
CCATCTCGGACGGCGGCCAGTGGGCGATGATGGCGATCTCGGCCATCAGGTCATCTACGC
AGCCAGGTAACCCATTTTCTTCGGCATCAAAAAACCGGCCACCTTGCTGCCCAGCTGCAG
CAGGTCAGCCGAGTCCATGTTTCCTACCTCGGCTTCGGTGAGGCTCGGAGTGGTGATGCG
GGGCAGCAGTTTGATGAGGGCGTTGACATCCATCTGCAGAACGTCGGCCAGGTTGAGGCC
GCGCAGCTCGCCTGCTTGTGGCTTGCGCAGTTGCACGTCGGTAATAGTGGTGTCGCCGCG
TTGGATGGCTTGGTCGAGGGTCACGGGTTTGTTTTCCATGGTGCTTGTTCCTGTTGTTGA
TGTGGTGAGGGCGGCTGTGGGCCGCCCGTTGGGTTGTTGGGTAGGTTAGAGGCCGATGGC
TTTGCGGTGTTCGGCCATCAGGTCGACGCCGTCGACAATCCAGATCATGTTGATCAGGTC
GATTTCGACCAGGTCGACGCCGTTCATGGTCTCTTTGTAGTAGGTGTTGACCATGCTGAC
TTTGCTCTGGGAGTTGTCGCCACTCTTGAGGGTGCCCCGGTCGAGCTCTTTGAAGCGGCC
GCGCTGGACGATTTCGACAGCGACCACTTCACTGGTGTCGTCGCGCTGAACTGAGCCGGC
AAAGCGGAGGGAGACGCCGTCAATCTTCGGTGTGCCCATGCGCTTGACCAGATCGGCTTC
AAGGCCGCCGAAGGTGAAGGACGTGTCGAGGGCGCCATCTTCCAGCCCCATGTGGATATT
GGCGGCGCCCATCATGCCGCCGCCCCGGTAGGCTTCGAACTTCTGGCTCAGCTTGGCCGG
GGTGAAGTCTTCGGCGACGCCGATCCAGTTGCCGCCATCGAGAAACATGTTGAGGTGCTT
GAGTTTGCGTGGCAGTGCCATGGTGGCTCCTTATGCTGCGGCCGCGACGCGGGCGCCGAA
GTCGATGAGGTAGTGGTCGGTGATGCGCTGGATAAAGCCGAGGTCTTCGAGCGGCGGCAC
CGGGGTGTAGTTGTAATCGATGCGCAGCTTGCCGGCCTTGAGGGTGTCTTTGTCGTTGAG
CTCTTCGTTGTACCAGCAGTCAAAGCCGAGCAGGTAACCGCCCGCCACCAGTTCGCGGCC
CTTGGCCTTGATGCCCTCGACGATGTCTTTCACCAGGGTTGGGGTGAGCGGCTTGTCGTT
GGCCCACATGTGGGCCTCGGCCATGGTGTCTGCCAGGATCTGGGCGGTGCGGGTGTAGTT
CTCGAAGGCGAACAGCGGATCATCGGAACAGGTGCGGTTGCCCCAGTACCGGAAGCCATC
GGCCCGGATGAGGGCGGTGATCTCGTTGGCGTTGAGCAGGCCGACCTCGGTATCTGGGTC
TTGCAGATCCCAGAACAGGGACTTGGTCATGCCGTCGACCCCGGTCACGCCGACGTTCGA
CAGGGTCTTGTGCCAGCCGATCTCTTTGTCGATGAGCGCCCGCATGGCGGCAGCCTTGAG
GCAGGCATCCAGTTTGACGCTGGCATTGGCTACCACATCCCACGCAGTCCAGTCGCCGTG
GATCGGCATCAGTTCGCGGCTGGAGAAGTTTTCGCGGTAGGCCAGTGCAGCCTCGACGGT
CTCGGCGATGGTCGGCACGTAGGCAAAGGCGCGCAGCTTTTTGGCCACGCCACCCAGCGC
GCTGGCCACCGGCAGGGTGCAGTGATCCGGCACACAGAGGATGCGCGGCTTGACGCCGGT
CATCGGGGCAGCCCGTTCCAGTGCCTTGAGTCCGGTGTAGCTGCCATCCGGCTTGATGGT
GCCGATGATGTTGCTGGTCAGCTCGGCCTCGTCATTACCTTTGGCGTAGCGCACGACAAT
GGCAATGGTGTTGACGGTGTCATAGATGGTTTGCAGCGAGCGCTTTAGGTTGCCTTGGGT
GCCTGCCTTGGCGATGGCTGCCGGCAGGTTGGCGATCAGCACCGGTTTACCGAGCGGGAA
GTAGGTAGCATCCGCATCTTCGCCGTGGCAGGCCATGCCGATCACCGCCGTGGCGACGGT
GCGGATGGTGCGGGTGCCCTCGTTGACTTCCACGACGCGTACGCCGTGGTGAAATTGGTC
CAGTGCCATAGGTTCTCCTGTTGTCCGGACGGAGCTTTTGCAAGGAAATGCGAGCATGGT
CAGGATGCAGGGGCTGGGGATGGCAGGCGAGCTGCTGCCATTGTGTGGCGGCGCTACACA
ATGGTCAGGCGGTGACAAGGTGGCGTTTGGCGGCAGTTACGAAACACCCCGCGCTGGGCG
GGGTGCTGATTGGACTTACTAAGCGATTAGCTGCTTAGTTTTCTTATTTTTTTTACTATA
TATTCTAGTGGTATATCAATAAATGCAGCCATGAACAGAGATATACCAAAACACATAACA
GTAAGAATTATATTCGCGTTATACGAGTTTAAGACTATGTTTACATTTGGTGCATGCCTA
ATTATCACCCCTAAAACAAGTATGTGAATAAGATATATTCCATATGTTTTTCTTCCCACA
TAAGAAATACAATTTATCGCTTTTTCACTTATGCAGCAAAGTAAGTCTGATTTTTTTGAG
AAAAGCAAAAACAAACCGGATGTAAAAACCACCATGGTTACATTCACATCATACTGCTGG
AATGTAATTCCATATTTGTTAGGTGTAATCCAAGTCAATGAAGCAGTCATCAAGAAGCCA
AATAAAACCATTAGCCAAGATTCTTTGAATGAAAACATATCCTTGCATTTATATAGCAAC
CCACCACAAATGAAATACAACATCCAAATATACATATCCGGTATCAGGAAAATATTCGGA
ACGTTAGTTACATGCTGAATCACTGGATAGTTAGAGCTAATTCCATGCAAAACTAAAATT
ATAACAAGCGCTCTCTTTGCTCCCTCTGCGGTCATCCCTTGCATCATTGCACTCAGTGCA
GGCGCCAATAAATACAGGCCCACCATTACGTATACAAACCAGAAATGAGCCGATATTGAT
GTCTGACTCGTCAACAACGATTTTGCAAACAACTTTAATGTTAATGCATCAAATATGTTA
ATGTTCATTGTGAATGCAAAGTGTATATATGCGTACGTAATAAATGGAATCAGGATTGAA
GAAAATCTAGTTATATACCACTTGGGAACATCTCTTATGTTTGATGTTAGTAAATATGCC
CCAGATATAATAAAGAACACCGGCAGACCAGACCTAACCGCTGCTTGCAGCCACATGTTT
ATATTATCTGCTATACCACCTTCGCCGGTATACAATGGTATGGTGTGTATACCAACGACC
ATAAATGCGGCCAGTATCCTCAATATATCTACGCCTACATCCCTATTCATTCATTAATCC
CCAATAAAATAACTGGGCGATTATACACTTGTTTCTGATAACTGTTAATGGAAAAAGCCA
AGATTCCATGCACTTGCTTGGTATCTTGGCTTTTTGCTACTTTATTGTTCCTGCAATGAT
GGGTACCCATTTTCGTCGGCAATTAACTTAGCCTGACCTTGTCCTTTAACCATTTCATCC
CGCAACTCCCTGCTTATCTCTTTAGCGTCTTTTGGGATGCCATCTACTGTGTGTATATCA
GTATCATAAAACCCCATGGTTGATGCTGAAAATAGTATCATATTGCCCCTCTCTAAATTC
CAATTGCAATCCAGTTTGTTGACAGTGTGTCACTAGAACGGCAAACAAGCCTTGTTCTTT
CCTTTTTACAGGCAACGTATCCAACCCTTCCTGTCTCGGGTGTGTAATCACATGAAACAG
TCGCGGCCCAACACGCAGTTGGGAATGCAATAGGGAAGGATATCCCGAAGTCATAGGTTG
ATGCACCGATGCCAGTTCCCCACTGGATGATGACCCCTCCCATCCAGGATGGCAGGCAGA
TATACCCGACCGAACCGAGCATGAAAGAAATGCCTGACCTGAGTTTTTTCGGGGTGATGG
TCACTGCGTCAGAGGTACCCGCATCGGTTTGCGCCTGGGTCGCCACCTTCATCATGCCGA
GTACGGTTTCACTGGCCTGCTTGACCCAGCCCCATAGGGTTTTCACTGTGACAACGGCAT
CAGCCTTCTGATTGGCGGTGACAGTCTCATTGACTTCGGCCTGGGCAGCATAGCGGGTAA
AACCTTTTTCAGTCTCGCTGGCATCCGGGTGGTCACGGCTCTGCTTGTGGGCGGCCAGTG
CATCATCGACGTATTTTCTAGTTGCCAGCACCACGGCCGGGTCAATTTTGAGTTCCACTG
CACTGGTGCTGCTGACAATCAGCATCATGCGAATAACCTGAGTACGGCCAGACCCTTCAG
ACAGCAGCGGCTTGTAGGTGTCAGGGCAGTTGGCCACGGCGATGAGGGTGCCGGCGTCAT
CGAACAGGCCTAGTTCACGGATCCACCACCCGCCAACGGTTTCAGGAATAATCTGTTCTG
CTACCAACTGACTGGCGTTGAGCGGGTCTGCAAACAGGGCATTGAGTGGCGCCGTGCGTT
TGGCGTTGACGAGCTTGGTTGCTGCCGGATCCGGTGTTACCGGCTGCCCGTTGCCGTCAC
CAATTGCCATCGATGTCAATTTCAGCGGGATGCCCAGCGCAGTAGCGTTTGCCAATTTTG
CCGCGCCGGCGTTGGTCAGGATTGCGAAAAAGTTTGCCATGGTGGCTCCTTATGCCCAGA
CCCTGAGCGGGGTGGCAGGGTCAGTTTTCAAATGTGCGAGTTGTGCTGCCACCGCGTCAG
ATGTGGTGCGTACGTTGACGTGGTAACCAGGAATCTTTTCAAACACCGGTACCGACTCCC
CATCAATCAGGGTTACTTCACCGGTTGGGCGGTAAATGTCCCCAATCACATCGATGGCCG
ACGATGCTTCGTAGAACACACCCGTTTCGGCGTCATGGCTAAAACCCGCTTCCAGAAGTG
CGCTGGCCATGGTGGATTCGTCAGTGGCTCGCAGGTATAGGTCTGTCATGTGCATTACTT
AATCCCCCTCAACTGCGTGTCAGATGCAGGGCGATTCCATTGGCGGAAGTTGCGCAATCG
GATACTTGATACATGACCCCAACCACCAAGAGACCCTATCTCCAAGCGTTCATAGGCAGC
TTCTGATTGACCCGGTTTGATGGTGCAAGGCGTGGGTGATTTCACGACTGGTCCACCATT
CAGGCTTAATGCGGCATAGCCTCCGTCGTAGTTAAATGACGCAGCCATAACATTTCGCTT
CTGTAGTGGTGGGGCGAGTAATCTTGCTGGCGTGTAGTCATTTGTTGCGATGAGAGCGCC
ATCTACCCATACCCCAAGAAAATGACGAGTTGGATGAACACCATCACAGAAAAGTGGGAT
ATAGCCTGTTGTGCTGGCGCTGATGACTTCAAACTCCACCGCGTAAGTCCTGCTCCTTCC
ATAACCCGGGTTATTTGCTGGCCCAGGCAGCCAAACAAGCTCAGCAGCTCTTGTTGCGGC
GGCAGTTGTGGTTGGGATGAGAGAGGTCGGTGGTCCCTTTTCTACCTGAACAGACAACAC
TTCAAAGTTGACGCTGCCATCACCAAGCCATTGGGTTTGCCCGCTGACCATTGCCCATAT
GTATCCACGCAGGGTGGTGGCGGTTGCCGTCCCTGTGTAGGTGATGACCATGGGCTTGCC
AAGTTGTGACGGTGGAACATCGTAGGTCACCTTGGTCGGTGCACCGAAGTTGTCGCCGCC
AATCTGTATCTTGTCGATGCCTGCTTTCAGTGGCACAACTTCAGCTGTGATTGAGACGAC
ATCGCCGACAGTGAATCCGGCGGTGTTTTTCAGCCACATGTAATGAGGCCCGTCAGAGGT
ATCCTCCCTGAACTTGGTGGTTTGAGCCTCCCCAAGAAGGCCGGATCCTGCTGTCACCTC
AACGGTCCCTCTTGTTCCTACGCAGCCGGAACTGGCGTCATGAGGGAAATTCATGTTGGT
GGAGCCTCGCTCTTTGACCAGAAAACCACCCTCGTAACGTGGTTCGCCGGCTGGAACGAG
GCGCAGCTTTCCATCCTTCTGGCGCTCTGTCGCAGCACTGAGTCTCTCGAATTGCCAATA
ACGGGCAACGACATCAGCACCAACCAGCACATCCCGCCCCTTGCCGGTGATGAGCCGCAG
ATTGTCGACCAAGGGAGACCAGACATCCGGCAAAGGCATGCCGGCCAGCGCGATCGCGTC
CTCTACTGTGCCAAGTCCGGTTATCTGCGAGGCCAGTTTGGCTGATTCGTCTGCTGCCTT
GGCGCCAGCCATCGCTTGGCTTGCGTAACCGGCGGCCGCATCTGTGCTGGGCTTTAGGTT
CTGTTTGACGCGCTCGGCCAGGGTTGGTTGCGGGTTTTTACCCGGTACCGGCACGGTTTG
CCCTTCCGGTCCGGTCAGGATGTCTTCAAACGCTGTGACGGCTGCATCAAGCCGTGCGAC
GGCGTCATCGCCCTGGTTAGTGGACGCCATTGGTTACCTCCGAGAATCCGAGGGCACATG
CCGATTCAACGGCAACTGCCCATTTGTTGAAGTGGTATTCGCCGGCCTCTGTGCTGATGC
TGGTGATGTCGATGGTGTGCACCGCAGCACCGAACACATCCATCCCTGTCACGACGATGG
GGCCCGGCTGATATGGGTACACGGTGAGCTCTTCCCCCAGGTGACAGGCAGCCCCCATGT
AAACCTGGCCGCGGGTTTCCATGCTGATGGCAAGGCCGGTCAGATGGCGGGTCATTGGCT
TGGCGTCGGCGATCAGCCGTTCCAGCTCCTGGTACATGGTTTCGGTGATGCCGGTGTCGA
GCACGCCGATGTCGAGCTTGAAGGTGCCCGGGTCTGCGTTCGGGGTTTCTTGCCACCATT
CCAGTACCCTGATCAGGTAGCCCAGCGGCTCTACCACCCGGCGGATGGCGCCGATGGTGC
CTTTGTGGCTGTGCACAAAGTAGCTGTTGGCGATGACCTGGCGTTTGGTGGCCTCTGGCC
ATTTGTCATCCCAGCGATCAACGCTCCAGCTGGCGGCCAGATAGGGCAGCAGGCGGGTTG
GGCAGGTCCAGGGTGACCAGAGTGAACGAAACGGGAGCGGCAACTGCATGGCCTGCTCCC
CGGCGGTGGCCAGGTTGCGTTCGGTACGTCTGGTGCTGGGTGGCAGCAGGGTGGTCATGA
TGCCCGCTCCACGGTGAAGCCGGTGCAGTAGGCCGCCTGGGTGGGGCTGGGGGTGATGTC
AGCCCAGCCGATCAGGTCGACCTTGCTGACCCCTTGCACGTGCAAGGCTGCATCAATGGC
AGAGCGCGGCACCTCGATGCCGATGCGCCGGCGCGGGTTGATGAAGGCGGCCAGCTTGTC
GCGGGCGGCTTGCAGGATCACGTCGCCCTCTGCCCCCTGGCTGCTGATATGCAGCTTGGC
GGTGATGCTGTAGTGGAGGATGCCTGCGCTCTGCACGGTGAGCCGGTCGGCCACCGGGCG
CTTGTCTTCGTGACTCAGGGCTTTGTCGACCTTGGCAATCAGCGCCGCGTCGGCGGTGCC
GTCCCCTTCGGTGCTGAGGATGGTGACGATGGCCACGGCGCCCGATGGGCTGGAGCCTTT
GGCGTCTGCCACCTTGCCATCAGCAGAGAGAGCGAAATACTCATAGGCCCCGGTCGGGCC
GGCGACGCTGAGGCCATCCCACGCCATCAGGGCGCGCAGGATCAGGGCTTCGTCATCTTC
CTCGATTTCTGGCACCGGCGGGGTGGCGGTGGGGTCACCCGGCTGGATGATGAGCCGCTG
CACATTCCAGTTGGCCACCAGGTTGTCGAGGTCGCTCCCTTTGGCCCACGCCAGCATGTT
GGCGACGGCGGAATCGTTGATGCGTTGGCGCAAGATCAGCTCTCGATAGGCATTCTCTTG
CAGCAGCTTGGTGATGGGCTCTGATTCGAGTGCCAGGGTAGCTTCGACGCTGGGCTGTTG
GTCTGCCGGGTAGAGGCTGACGAAGTAGGCTTTGCGCTCGGCCAGGATGGTCTCGAAGTC
CAGCAGTTCGATCACATCGGGCTGCGGCAGTTGGGAGAGGGTGATGGTGCTCACTGGGCG
GCTCCGGTTTGGATGGTGATGCTGGCAGACTCCTGGGCTCCACCATCTTTGCGTTGCCAG
GTGAGCTCGATGGTCAAGGCGCCGGCAGTGGCGCCAATCAGCACGTCAACCCGGGTGATG
GTGATGCGCGGTTCCCAGTTGATGAGGGCCTGCACGGTGGCGGCCATCAGGCGCAGGCGG
GTGACTTGGTGCAGGGGCTGGTCGATGAGGTAAAACAGCTCGCTGCCGTAGTCGCGGCGC
ATGACCCGCGAGCCCACCGGGGTGATGAGGATGTCGCGCACCGACTGGATGATGTGGTCG
GTGGCGCTGATGGTGCGGCCGGTGGCTGCATTCATGCCGAGCCAGTTCATACCGGGCCCC
CTGATGTGTCGCTGCCGCGCTGCACCTCTTTGTGGCCGTGGGTACCGACTTCGACGGTGC
CGACCTTGGCGGTTTCACTGATCACGCGCTTGGCCTGTAGCAGGTTGGTGCAGATGACCT
TGGGGGCGTCGAACGTCACGCTGACGCTGGCTTTGATTTTTGCCGCCATGATGCCGGTGG
CATTGAGCTCGCCGGTTTGCGGGTTGTATTCGATGATTGCGCCGTCGCTGTATTCGGTGC
GGTCGAGGTCTGGATTGTCATCGTCAGCCAGTGGCTCGTCTGCGGCGGCGGCGTTGAGGG
AGCCCACGATGTACGCATTGCGCAGATCGCCACTGACTGACAACAACATGACCTGTTCGC
CGATGGAGAGGCGATGACGGGTGCGGTTATTCCCGGCCCGTTCGGTGATGTAGGGCCGCC
AGTTGGTGATGATGTCGCCGGTTTTGACGCGACATTCCCCTGAGCGCACGGCGGTGACGG
TGCCGATGCGGATCAGGTTGTCGAGCTGGCGTTGGAGTTCGATCAGGGTCAGTTGCATGG
GGCCATTGTTTTGGGCAATGGCCGGTAAGGCGAGGAACGGCCATTGTGTAGCGCGCTTAC
ACAATGGCGGCTGTTATAGCCCTTTAGTGAGTTGGGCCAGCAGTAGTTCTTCCAACCTTT
CTACCTCTTCGGTAGTGATGCCCAGCAGCTCCCGCGCTGGATAGCTGATCTCGCGGCCCT
TGATGCGGTCTTTGAGGCCATATTGGTGAATGGTGGCGAGTCGATTGGCGGTGCCGACAA
ACTCCACCACGGCCTGCTGTTCACTGGCGCGGGCTTTGAGCCAGGTGGTGTTGCTGATCT
TGAAGAACATCTTGCGGCGAAGGCGTCCCCGGTTTTTCTTCAGCTTGGGTTGTGGCTTGC
GCGGGGCCATGGGGTTGCCATCTGGCTGGATGTTGGCGCGGATCCGCTTGGCCTGGCTGG
CGCGCAAGGTGCGGGCCATCTCGCCGGCCAACTGACGGCGGGCGGCTGGCTCCATGCTTG
CCAGCAGGCCATTGGCCCAATTGGTCAGGCGGCTCAGGTCGTCGGCGGCCATGGCTGATG
CGCCCCGTTGATAAAGAGTTCCCAGGTAATGCCGTCATAGGGGTCTTCTGGCGGTTCTGG
CAGATGCTCCCAGCCAATCCCCTGTTCGTTTTGCCACACCTTGACCCGCTCGGTCAGCTT
GACGGTGATGATGAGGTCCATCAGGTCGTTGGCGAGGTATTCCGCCTCGAAGGTGATGCC
TTCCTTTCGCTGCTCGTCGTTGGTCATGAGTTCGGGCTGGTGTTGGCGCAGCCAGGCCAG
CAGCGGCACCATGATCTGGTCCGGGTGGCCAGCAAAGTCCTCGATACCAATGGTGAGCGG
GTATTGCCACTCGAACGAGAGCGAGCGGGCGCCGGTGCTTTCGACGTTGCCCGGGGCGAT
GAAGATGTGCAGCTTGTCCGGGTTGGTCTTGAGGTGCGGCACGCAGCTGGTCAGTACCTC
ACGGATCTGTTTTGGCTTTTCCATTTTCCCTCCCATTCAGGTGCCGTTGCTGGCAGGCGA
TGAGGCTGTCGACCTGGGCGGCGCAGGTGGCCCAGGCGGCCTCGGTCTGGGTCAGCTGGT
CGAGCAGATCGCCGTTATTGGCCGGGCTGGCCGGCGGCAGCTGGCAGGGTGTCAGCCCCT
GACAGGTGAGCCTGATAATCTGCGGCGCCGGTGATGGTGGGGCGCTTGAGCAGCCTGACA
ACAGGATCAGGCAGAGGGCGATCAGCCCACTCCTTGAGTTCTGCATTTTCACGTTTGAGC
CTCTTGATGGTGTCGGCCCGGGTGGCGGCCGTGATGGTCAGATCGCCAAGCTGGCGCTGC
AGCGTGGCGGCGGCGGCGGCCTGGGCGGTCAGTTCACCGGTGAGGTGGTCGATTGCCCCG
TCTTTGAGCTTTTCCCGCTGCTCGGCCTCTTTGGCCTTGTCGTTGGCGGCCTTGAGGTCG
CTTTGCAGGGTATCGACCTTGCCCCTGGCGGCCGCTGCCGAGGTGGCAGACCAGCCCCAG
CCGGCCAAGGCGATGGCCAGCGCCAGCAGCAACCAGGTGAGGGGGGAGCGCAGCAGGTTA
AGCCACATCCGCCACCTCCTTCACCGGATAGACCTTGGCAAAGTGGTCGTATGCCTTTGC
CAGCTTGGTGTCGTAGTCGTTGTCCTTGTAGGCCGGCCCGTTGTAGCGGCGGGCGAAGTC
GGCCCATTTACGGCCCTGCAGCGCCTTGTACATGGCTTGGTCTTGCTGGATGAAGCGGCA
CAGGGCGGTGAGGTGGTCGACTTCGCTGCGCTGCATGGCGGTCTGCCAGTCGCCGGCAGA
GGTAAAGCCCAGCGCCTGCCAGTGGTAGCCCATGATCTGGAACATGCCCCAGCTGGCCGA
CTCGATGGCGGCATCCCGGTGCAGGCTGATGGCAAGTTGCAGGCGTTCCCACTCCGCCGA
GCCGCCGGCATATCCGCCGCGCTTGGGGTTGACCAGGTTGGGATAACTGGCGGCCATCTG
GTCTGCGGTGGCCTTGCCCAGGTGCTTGGTGAGCTGCTTGTAGAACACATGCCGCTCGAA
CAGCACCACCGGGCGCTGGTCTTGGGTGAAGCCTTCGCCGATGCTCTCGACCTGGGCAAC
GGTGGCCATGGTGGCAAGCGGCAGGCCCAGCAAGTCTGCGCCAGCCTGCATGTCATCGAT
GCGCAACTGGTTGCCGCGCTCGCTGCCGAGCAGGGCGGCCATGGTGCGGGGGCCTGCTTG
GCCGATGGCGGCGATCATGTAGTCCTGCTGGAAGGCGAGCAGGGCCTGCTCGGTGGCACC
ACCAAACCAGCCATCCGGCTCGACCGGATAGCCGGCCTTGGTCAGGCGGCGCTGCAGATC
GGCGACGGCGGCGCCGGTATCCCCTTTTTTCAGGCTCATGGTTGAAACCTCCCGTTCAGG
TGGCTGGCGGTGGTCGGTTGTTGGCGACGGCGTGGCAGCAGGCGCATGACGGATCCGCGA
GAGCCGATCAGGGCGGTGAGCAGGACGGCTGCCAGCAGCACCGCGGCCGGGTCTGGCGCT
GGCATGACCCCGAGCAGGACGCGCAGCGGCACGGACCCGGCGGCGACGGTGATGACCCAT
GCCAGCAGTGCCGGCAGGGGGCGATAGTCGCCCCCGTTGCGGTTGAAGGTGGCGATGCGC
ATGGCGATCGCGGTGCAGATCATGGCGTAGAGGATGGTCAGCATGTCAGCCCCCTTTGCG
GAGTTTGAGCAGGTCTTCTGGCGTTTTGCGCAGGATCCACTGCAGCAGGTGGACGGCCAG
CGCCGAGGCCAGCATGGCGCCGACGGCCCTGGGGACTTCGACACTGAGCGGCAGCACGCT
GGCCAGCATGGCGGCAACCAGCGGGGCCGCCAGCGCGCCCGCCACGAAGGCGGCAACGAA
CAGGCCCGCCTTGCGCAGGTTGCCAAGCTCGGCGGTGGTGGCGATGAACACCAGCGCCCC
GGCGAATGCACCGAGCAGGACGCCGGGGTCTACGCCCGGGAAGAGGGACAGCAGCGCCAG
ACCGGTGAGGGTGCTGGTTGCTGCACTGGATGAAATCGGTTCTGGCATCGTGCTCTCCTG
TTTTTATCGTTTGCCGCCGTAGTGGCGAGCGGTTTGAAATTCGTGGATGGTCTGGCACTC
GGCGCAGCGTTCGCAGCCCCGGATCGCTTCACGGCGCGCCTGCGGGATGGGGTTTTCGCA
GTCGATGCAGTAGTGCGGGCCGGTGCCACTGATGCGGGCGGCGTGGATGCGGGCAGCGAG
TTGCTGCTCGCTGATGTCGGCCAGTCGTTCGAGTTCGTCGTCGAGGCGGCTCATGGTCAG
TCCCATAGCTGGATCAGCGGCTGCTCGGCCTGGGTGGGGGCCGCTGGCATTGTGATGAGG
GTTCCGGTCGGGAGGATGGGGCCGAGCTCGGCCAAACCGGGGTTGAGTTCGAGCACCTGC
TCGGTGATGCCTGCGGTGTAGCCGTAATGCCGGAACAGGATGAGATCGAGGGTGTCACCC
TGCTGGCTGCGCAGCTGCATCAGATGAGCTCCACCGTGATGTGGGTGGTGCCGATGATGT
CGCGAATGGCAAAGCGGGCGTCGCGGTAAAGGTCATCGGAGCTGACCACTTTGGCGTCTG
CTCCTTTGACGCCGTCACCGGTGGCGCTGTAGTCGGTGTAGCGTTCCAGCAGGTTGGCGC
GGGTCATGGCGTAGACGGCGCGCCGGTAGCTGTGCAGGTGTGCTGATTCGTTGTTGATGA
GTTCGCCCGGCACGGCGGCTAGGGTGGCGTGGCCTTCGGCCTGGCGAGCGGTGCGCCACT
GGGCCAGATCGCGGTTGACGCTGGTGACGGCGTCGATCACGGCGTGGGTGAGGCGCTTGG
TGGTGACGGTGCCATCGAGCCTGACGGTGTCGCGCAGGTCGGCCAGTGAGATGGCCGGCC
AGAACGGATCGCTGGTGACTTGCCCTTCATCCGGTGCGGTCTGTGCGGTGGCGATGAATC
CGGTGCTCATGGTGCTCCTGGTTCTGGTGGTAGCCCGTTTGTTGGGCGGTGGTCGGGCCG
TCTGGTATGCGAAACGCATTCGTCAGGCCCGAGCCGCCCAGGGTGCGGGGTTCGCTCGGT
TAGCTGCCGCCGCCGGTGGCGTCGGGCTGCTGTTCTTTTTTCAGTTCGCGCTCGAGCACT
TCGAGCTCTTTTTTGATGCCGACCTTGTCATGCAGCTCGATGGCGCGCCGGTAGTGCTCG
GCGGCCTGCTGCTTGAGCCCATCGGCGAGGCAGGCACGGCCCACCGCCTTGTGCAGCTTG
GCGCGCACCTGGTCGAAGATGTCGCAGTCGGCCAACAGGGCCAGATAGCGATTGAGCAGG
GGCAGGGAGGGGCCCGTGCTGGCTTCTTGCTGCTTGATGGCAGTGTCGGCGACTTCTTCG
GCGATCATGGTGGCGGCGGTGCGCTCGTAGCGATCGGGGGTGCTCAGGCCATGGCGGATC
ACGTAGGAGGCCATGGGTAGGGCCCCTTCGAGATCGCCGGTGTCGAGGTGCCAGAGCATG
ACGGTGACCAGGACGTCATCTTGTCCGCCCCGGTCGGCGGCCAGCACGCCATCAATCCAC
GGCTGATAGACGGCCAGCATGGGGCGCTTTGCGTCGATCTTGCGTTCGATGCTCTGGATG
CCTTTGAGGGTGCGGCGGTGTTCGGCCAGCTGCATCAGCTGCAGCTCGTAGGCGTTGGCG
CGCATCTGGTCGAACTGGGGATTGGCCGCCCCTTGCAGGGCGGCCAATTTGCGTTCGCGG
TTGCGACGGGCAGGTGAATTCATGCAGCCCCCTTAACCGCCGGCGGCCGGTTTCGGCCCG
ATGACGATGTTTTCGATCAGGGCGACGCAGTCGTAGTCCTCTACCACGTAGGCGTCGTTG
GAGCTCTCGTAGTTGACGATGCGGTCACGCTGCGGTTCTTCCTGGATGTGACGGCGGCGG
GCGCCTTCCTGCCAGTAGATGGAGAGGTTTTCGAGCTTGGTGACCAGCATGGCGTTTTCC
GGGAAGAAGGGGACGCGCACGGCTTTGAGGCCGCCGATCTGCTTCTGGCTCACCAGCACC
TGGCCGGCCAGCTTGTCCTGGTTGCTGGCTGCGTTGTTGATGATGGGGAAATACTTGTCG
GCCAGCAGTTTACGACCGCAGATGACCACCAGGTCGGTATCGTCCTGATACCAGGGAGCG
ATCATCTCGTTGACGGCATCGAACACCACGGCGTCGAGGTTTTGGTAGTCGCCTTCTTTG
GTGTCGGCGTCGTTCTTCTGTTGGTAGACGTAGATCTTGCCTGAGCCCTCGTCACCTTCA
TCCATCACTTTGGCTGGTGCATCCACACGGATGTGTTCCAGCCAGCCGATGTTGACGTCT
TGCAGCAATGGATAGGTTGTGCGGTTGGTTTTTGGCGCAACCTTGGTGCCGTGCCAGCCG
ATCATGATGCGGTCGAGCCCTTGCCGCGTGAGGATGGCGTCACGGATGCGGGTCTGGAAG
TCGGGGAACTTGGCCCAGATATCCAGTTTGTTGTAACCCAGACTGGTGTCGTAGTTGGTT
TTGGCACACTCGTAGCCAGTGGGATAGAGGGCGCTCGGGTCATTGGGTACGCGATCTTCG
GTGTTGGTATCGGTGCGGCCAGCAATGGTGCTGCCGATACCGATACCGACTTTTTCGCCC
TTCATCTCCGGCACCGGGATTACTTGGATCATTTCCAAGAATTTCACCGATTCCTGCATC
TTGGTTTCCAAGGTTTGCTGGACGGTCGGCTGCACGTTGAATTGCACCATGGCGCTGGTG
ATAGCGTTGAGTTTGGCCACCTGGCCGGTGAACTCGTTGAACTTCTGGCGGGTTTCGTTA
CGCATTGGGCATGGTCCTTAGCAGTCGGTTTGAATGGTGGCGCCATCGCTACCGGTGGCC
GGCTGGCGCTTGTGGCTGAAATCTTCCTGGCCTTCCAGGTTGGCGGTGAGGTCTGCCAGC
GCCTTGGCGGTGGCGTCCAGCTTGCCGGTCAGCTCGGTGATGGTCTGGGCCTGCTCGGTG
AACTTCTCCTGCATGCCGGCATCGAGGCTGGTGACCTCTTTTGCCACCGTTTCGACGGCC
TGGTGCACGTCGCTTAAATCGGCGGTGGATTGCTTCTTGTGGGTGGAGAACAGCGCGGTA
ACCCGCTCCAGCAGGCCGGGGCCTTTGTCGCTGTCGTCTTCAAACTCGATGACGGTTTCC
AGCGCTTCGGTGAACAGGCACTCCTTGTACTGCTTGCGCTCGGCCAGCGGATTGACGGAT
GCCTTGCTGCAGAACTGCAGCATTTCGGTGCCGAGGCTGGCAGGGCTGTCGGTGACGGCC
AGCCCCATCAGGTAGGCGCCCTTTTCGTTCAGGTTGGGGTGGATTTCGACGGAGGTGTAA
ACCTTCTGGCGTTTCTTGTTCAGCTCGACCAGCTCGGGGGTGGGGTCGATCTGCACGTAC
AGGGCCAGGCGCTTTTCACCTTCCATGTCGACCTCTTCGGTCTTGGCTGCAGTGATGTCG
CCGTACATCTTGAACTGACCGTTCGGGTCATAGCCCCGGATGTGTTCCATATTGACCCGC
GCGCCGTAGGTGGACTGGTTGTAGCGCTTGGCCATCTGTTCAATCCATTCGCGGGTGATG
GTGCGCCCGTCGGTCGTGCCCCCCTCGACGGCGACGCGGAAAAATTTGGACTTAGGCATG
AGCTGGGATCCCTTTGGTGATTGGGTGGTGATGTCGCGGTTATGGTCTGGGTGAGCGGCG
GGATCGTGCAATCGGCCGCCATTGTGTAGGGGCGCTACACAATGGCGGTGGGGCGTTGGT
GGTTGGTCTGGCTGGGTAGACTGGCGCCATGACTACAGCACCCTTACTTTTTCCCCATAT
CGAACCCAGACGGCAGGCCATGCACCTGTTCTTCCAGGGCTACCCGCTGCGCGCCATCGC
TGAATTGCTGGCTGTGCCAGAGGGGACTGTCTCGACCTGGAAGAAGCGTGACGGCTGGGA
TGACATCAAACCCATTGACCGGGTCGATTTCGCCATTGAATCGCGGATGTGCCAGCTGAT
CGCCAAAGAGGTAAAGACCGGCGGCGACTTCAAGGAGATTGACTTGCTGGGCCGCCAGCT
GGAGCGGATCGCCCGGGTCAACCGGTATAGCAACGGCGGCAACGAGGCCGACCTCAACCC
GAAGGTGGCGAACCGCAACAAGGGGCCGAAGAAGGCGCCGGTGCGCAACAATTTTGATGA
GGCTCAGCTCGAGAAGCTGGGCGAGCTGTTCCACGGCAATATGTTCGGCTATCAGAAGGT
GTGGTATCAGGCCGGCCTGCAGCACACGGAGCGCAACCTGCTCAAGAGCCGCCAGATCGG
TGCCACGTTCTACTTTGCGCGGGAGGCGCTGATTGATGCGCTGACCACTGGCCGCAATCA
GATTTTCTTGTCAGCCAGCAAGGCGCAGGCCCATCAGTTCAAGCAGTACATTTTGGCTTT
CGCGCAGGAGGTCGGTGTTGAGCTCAAGGGGGATCCCATTACGCTCGGCAATGGCGCCAT
TCTCTACTTCCTCGGGACCAACTCCCGCACCGCCCAGAGTTATCACGGCAATCTCTACAT
CGATGAGTATTTTTGGATCCCCAAGTTTCAGGAGCTCTACAAGGTCTCCAGCGGGATGGC
GATGCAGAAGTTTTGGCGGCTGACCTATTTCTCGACCCCATCAAGCCTGTCACATGATGC
CTATCCGTTCTGGTCAGGGGCGATGTTCAACAAGGGGCGCCCGAAGAACGAGCACATCAA
GTTCGACGTTGACCATGCGGCCTTGCATGGCGGGCGGTTGTGCGGTGATGGCCAATGGCG
GCAGATCGTCACTGTTGAGGATGCCGTGCGTGGTGGCTGTGACTTGTTCGACCTGGACCG
GTTGCGGCGCCGTTACTCCCCTGATGACTATAACCAGCTGTTGATGTGTCAGTTTGCTGA
TGACACTGACAGCGTATTCCCGCTCGCCATGCTGCAGCGCTGCATGGTTGATAGCTGGGA
GGTGTGGGAGGACTACAAGCCCCACGCGATGCGCCCGCTCGGTCATCGCTCGGTGTGGAT
CGGCTATGACCCGGCCAAGGGCGGGCAGGGCGATAGTGCCGGCTGCGTCGTGCTGGCACC
GCCGGCAGTACCTGGCGGCAAGTTTCGCGTGCTCGAGCGCCACCGTTGGAGCGGGATGGA
CTTCGACGCCCAGGCGCGGGCCATCAAGGCCATGTGCGAGCGCTACAACGTCGGTTACAT
CGGCATCGACACGACCGGGATCGGGGAGGGGGTTTATCAGCTGGTGAAGCAGTTCTACCC
GGCAGTTACCCCCATCCAGTACAACCCGAGTGTGAAAATTCAGATGGTGATGAAGGCCCA
GGATGTGATGAACAAGGGCCGGTTGGAGTTTGACTGCGGCATGACTGACCTCGCGCAGGC
TTTCATGAGCATCCGCCGTTCTGTGACGGCTGGCGGCAAGATGCCGACCTTTGAGGCCAG
CCGGTCAGAGGAAACTAGCCACGCCGATATTGCCTGGGCAACGATGCAGGCCCTGTTACA
CGAACCGCTGGCAGGTGCCACCGGTGCCAATACCAGCATGATGGAGATTTTCGCATGAGA
AAGCGCCGCCCACAGCGTCATACCCCGCCGATGACGGCGACCCAGAAACCCGGCGAGGCC
ATCGAGGCGTTCAGCTTTGGCGAGCCGGTGCCCGTTTTATCGCAACGGGAAGTGTTCGAC
TACCTGGAGGCCATGCACAACGGCCGCTGGTACGAGCCACCCCTCTCCCTCAATGGGCTG
TCCCGGGTCTATCGGGCCGGGGTGCATCACGCCTCGGCCATCCAGGTGAAACGCAACATC
CTGCGCTCCTGCTTCATCCCGCACCCCAAACTGAGTCTGGCCGCCTTCACCGGCTTGGTG
CTGGACTACCTCATCTTCGGCAACGGCTATCTGCAGGCGGTGCAGAACCGGCTCGGCGGG
GTGCTGCGCTATGACCACCTGCGCGCCAAGTACACCCGGCGCGCGCTGGATCTCAACCAG
TATTGGTGGATTGCTCAACCCGGCCAGGAGCAGGCCCTGCCCACTGGCCGTGTGGGCCAT
GTGATGGAGGCGGACATCAACCAGGAGATCTACGGCATCCCCGACTATGTCGGCGGGCTC
AACTCCACCCTGCTCAACGAGTCGGCCACCCTGTTCCGCCGCCGCTACTACGAGAACGGC
AGCCACGCAGGCTTCATCATGCACATCACCGACGCGGTGCAGAACGAGGGGGACATCGCC
AAGCTCAAAGAAGCCCTGCGCCAGAGCAAGGGCCCCGGCAACTTCCGCAACCTTTTGCTC
TACACCCCGGGCGGCAGCAAGGACGGGGTCAAGCTGATCCCGGTAGCCGAGGTAGCCGCC
AAGGATGACTTCCTCAGCATCAAGAACGTGAGCCGGGATGACCAGCTGGCCAGCCACCGG
GTACCGCCCCAGTTGATGGGGGTCATGCCCAACAGCACCGGCGGCTTTGGCGATGTGACC
AAGGCCGCCCAGGTGTTCGACATCAACGAGATAGACAGCATCAAGGCCAGCTTGCTGGCG
CTCAATGACTGGGCGGGGGAGGAGGTGATCCGGTTCAATCCCTACCGACTGTCAGATCTG
ACAGGGCAGGCGGCATAGGCGAGGCTACAGTTACATCGAACATCTGGAGTTTGTGTATGT
TCAAGGTGTCACGAAAGCCCCCTCACCGAGGGGGCTTTGTTTTGCCTGGCGTTCAGCGCC
CTGACGCCCCGGGGCGGCGGCCCCTCAGCACCCGGCGCGCGCAGTCAAGACCCCGCCTCG
CCTGCGCGCTTCCTGTGTCGATTTCCATTCGGGTGAAAGGCTGCTGGCGGCCGGCTGGTC
CCCGCGCCAGCACTGGCCGCGCGCATCCTGCCAGATCCTTTTCGCGATCCTTCACTTTCC
GTCAGATCCTTTCACGTATTCACCTGGCAGAATGGAATGGATGTCAATGGTACAAAAAGA
ACTGGGGGCTCTATTACGCCCCCAGTTCTTTTGATGGGCTCTAAGCCTTATTGATAGGAT
TTCCAATTATCAACAAGCCAGCTCCAGACATTCTTATGGCTACGCACATCTCCTGGAAGA
TGGCTTTTGATAAGCCTTTCCGCTTTCAAAGCAGGAGCCTTGGTAGTCCACTCACTAGCT
TTGGCCAAGCGGTTCAGAAACGACAGAACTTCATACCCTTCATTACGATTCAGTAAGGTG
TTATCAGGGGTTCCTGTTACTCGTGGATCATCAGGTGATATTGCCGTCCAAGAGTAGCTA
TATTGCAGGTCACTACGATTCAGAAGCGCCATAATTCTTCCTTAAAATTAATGGGTTAGG
TGTTTTTAGCGGGGGGCCGCTGGCAGATAATATAGGTTAAAGCTCATCTGAGCCCTCATG
CAAAAGACTACCCTTTGGGGTCGCTCCGGTCACGCACCGAGGTGCGTGACCGGTCACAAT
TACCAACTCTTTGCTGTTGGCAGGCGGTGCAGGTGGGGGATCAACCTGTTCCAGTCTCGG
TCACCGTGGGTGGCGGGCTGAATATGGCGGGTTTTATCGGCCAGGATGCGTTGGGCAGCG
GCCAGGGTCATCGGGTATTCGTGAATGATGGAGTAATAGGTGCCGGCTTCGCGGTGCTCG
GCCACATCGAGCAGGGGATAGATGCGGCGGGCGGCCCCCATCATGTAATCGGCGGCGCGC
CAGAGCCACGCCAGCGAATGCAGTTCGTCGTCGGTCAGCATGGTGAGGGGCTGCGGATGG
GCGGCGGTCTCCCGGTCCAGCACATCGAGCACCCAGCGGCGAAACTCTTTGGCGAGCGCG
GTGCGGGAGAACATGGCGATCAGATGGGCGCCGCGCAGGGAGAAGATCCGCACCGGGATC
GGCATAGGATTTCCCGGGGTCATCAATTCGGTGACCCCGGTCATGCAGGGGGAAAACTCG
TCCGCGTTGCGGCGATACAGATTGCTGATCGACTTCTCGCTGGCATAGCCAAGGGCTTGG
GCGATCTGGGTTGCGGTCAGCCAGGGTTGGCCATGATGGGGGATAACGGTGAACTGGGTG
TCATGGAAGCGGATGCTGTTCATGATGCGTTCCTTTGGGTCAACAAAGTAAACGTCACCA
AAAGAGGTGCAAATCTCGGTCTGGTGACGAGCTGAACAGGGTTTGCACTACCGGGACCCA
AAGAGACCGGCCAGCCCGAGGGCTGCCCTGCCCAGCCCGCCATAACTGAAATTGCGGGTA
CAACTGGGCCGCACAAAAAAACACGCAGGCGCGTGTTGTGCGCTTTGGGTTTGGCGGGGT
GCAAATCCCGGCAACGGATTTTGCCGTTGCCCGCGCAGTATCGCGCAACAGCGCGACACC
AATCAACCCCCAATCAGCCCCAATAAGGCGGGATAAGCCACAACAACCCCGCCCAGCAGC
ACAACACCGCCGGCAGGGTACCGGTTTTACACAGGGAAGAGGACGTTAGTTTCGGCAGGA
AACATACACAGGGTGGTGGCCGAGCTTGCCGGGGCGGTCAAGTTGACCTTCCCGAGATAC
ACGGCCTACCTACTCACAATGACGGTCAATTTGACCGCCGTTGCGATGTGTCGGCTTTTG
GGCCCGTCAATCTGACGGTCCCGGTCATGCGATGCACAGACCATAACCCTTGACCGTCAA
ATTGACCGTCAAGGGTCGGTGGTCAGATTGACCACCCCTGGATAGAAAAATGGGCCCGAG
AGGGCCCATTCAGGGTCAGCCGATCAGTTTCAAATCGGCCTTGCGACGCTCTTTGAGGGC
GTCATAGAAGTTCTCATGGGGGCCGACGCTCAGCAGGTAAAGCTGCAGCTCTGCGTCTTT
CCAGGCGTAGCCCAGCAGCACCAGCTGTCCCTTGAGTTTGAACTTGTGTACTCGCAGGTA
CGACAGGTCCCCCTTCTTCTGTTCGCCGATCTCGGGGTCATCAATGACCCGTTCGATCTC
GTCTTCCACTACTTTCAGGTCTTTTTCAGAGAGCTTTTTGAGTTGCTTGGTGAACAGGTT
CGACTCAAAAACCTCAATCTCGTTTTGTTCTTCTGACATAGCGGGTTACTTGCCCTTCTT
TGACTTGCTCTGCGGCGAGCATCACGTCTTTGATAAAGCTAAAAGGCAGGTCCGGGTTGT
CCTCGACCATACGGCCGATCTTGGACCAGTACTCAATCTGCTTCGGCAAAGAGCGATGTG
CGGCAGACGCGTGGATCTTCACGTCGGCGATGAAGTCATCGTCTAAGCGTACTGTTTGTG
CCATGTGGTTTGAACTCCTGCTCAATCTCCGGCTGTCTCTGGCGGATTCGTTGATATGCC
CCAACATTGGTAGCCTATCTAGGATTGAATTGTAGCAACAAATTGTTGCTTGTAAACTCT
ATTTGTCTCGCTTTGTCTTAGTACATACGCCCGATGTCTTTGCTTAAGCTGATGAGTTGG
GCTCCTACCATCAGAATGCAGAGCCAAGCGACGAAACCAATCGTAGTTTCAGGGAGCATG
GCTTGAAGGATGGGCCATTGTGCAAACATACCGGGCGGCGTGGGCAGTGGCGCTCTGCCA
TCAGCGAGCGCCTGGATTTGGCTAGACACCCTGGCAAGCTGGCGGTCCACTACAAGTGAA
CGGGCCCCCAGTGCCATCGCAAGCAGAGAGAGCCCCGTCAGTCCGGCACCCAGAAACCGC
AATACCGCAGGTTCCATCATCAGCGATAGCAGCAGATCTTTGAGACGTTCCATCTTGAGT
ACCCCTTTAAAGCTTCGTTTGAAAAAGCTTACATCTGGTTGTCATAATTGGTCATCCGGT
TCATTACTGTCTGTATCAGCCTTGTGTGACCGGTCACAATGCCAGCGTTTTGTCCCCGCT
GGTACGCCAGCAGTCCGCCTCACCCTTGAAGGTTCCTCCACACCCTTCCGGTAACGTACA
GTCGCAGTTCGGGCAGATCTGCTGCTTGAGCTCGGCTTCCTGTTCCTGCCAGCGTTCCCA
GTCACGGCGCAGCAGGGTGCTGAAGTACTCGTCGGCGCTGTAGGGTTCACCGGATCCGGC
TCTGGCCCGGCGCAGGGTTTCCAGCTGCTCGCGCTCTCGGGTAGAGAGCGCCACCTCCAC
CCGCTTGATGCCAAGCGCGGCCTGGCGCTTTCTCTGTGCCTCCTTTCTGGTCTTCGCATC
TTTCGGCTTTTTCATCGGCATCCCCCTTTGGCATATGCACCCTGTCTCGCCCTGGTGTCC
TTCCAGACCTGCTTTGCCGTCTGGCCAGCAGGTATCACCCGCTTTGCCTTCTTCGGTGGG
GTGATGGTGTCCAGCTCGCCCTGGTAGAAGGGGAACCAGGTATCCTCGAATTGGATGACC
CGCTCCATACGGTCGAGCAGCAGATCGCAGATATGGCGGTCAGCGGCCGGCATGTTGTCG
AGTGTGCTGGTGATGGCGGCACGCCCCGCCGATCCCGGCGGGTGCTGTTTGATGGTTGGC
CAGAGCTGCTGGCAGAGCGGCAGTAGGCGCTCTACCTCGCCGCGGTTGATGATGTCAGTC
ATGCAACACCCCCACATCGACCCGGATATTGTTGAGCGCGCCCTCGACCATGTCGCTGAA
CGATGACCACTCTTCCGGCCCGCAGTCTCTAAGCTCTCGAGCCTGCGCAGTCAGTGCCGC
AGCCAGCAGCTCAAGCTCCTCCTTTGAAGGGCGGCCAGCGTTATCTTCGACAGCCTTCAT
CCCGAATACCACAAACCCTGGCTGCTGGGCGTAGTCGGTGACGAAGGTGATCTGTAATTT
TGCTGCGCGGCCGGTATAGCGTTTTCCGTTCCATTCCTTGAGGGTGACGGTGTCACCCTC
TTGAAAGTTGCGGTCTGAGTTTTCGCGGATCTCGAACGGCTTGGCGCCGTCCAGTACCGG
CTGGAAGTAGGCCGGCAGAATTTTCAGTTCGTGGTGCATGCTTTTCCCCTTCTGCACTAT
GCGGCAGCCTTTACGGCTTCAATGATGTGGCGAGCGGCCAGCGGAGGCACGGCGTTACCA
GCCATGTGAACAGTCAGGCGATGGTTCTTCGGGCGCTTGAGATCGGCAGGGAACGACATG
GCCAGCAGGTTTTCATCAGCAGTCAGCATCCGCATATGGTCGCCATTCACGATGGCCCAG
CGGTCGCGGGTTGTGATTGTGCCAATGGCCCGATCAAAGCTCCGGCCTGACTTGCTGTTG
CCGTAGTAACTCATCAAGAACAGATCTCCATGAGCATCACGGCCATTTCTCACGCGCTCC
AGGGTGGCAGCAGCTCGGCCCGGGCGTTCTACCAATGACCACTTCCCGGCATTGAGGTCT
ATAAAGCTGGAGGCTGGAACATGCGGCATCTTCGGGAGCTCAAGGAACAACGGTGAGACT
GACAACGTGCAGACCATAAACAGGCGGATGCGCTCTTGCGGCACCCCGAGATCTGCACAG
TTGACTACATGTGGCGCCAGCGAATAACCCAGCGCTTGCAGGGCAGCAGCCCAAGCCGGA
TAGATCGGCCAGGCCATGAACTCTTCCACATTTTCGACAATGGCGACGGGTGGGCGGTGA
AACTCCAGAGCGTCAACGACAGCCCATGCAGTCGCGCGACTATCGTCGTGCTGCGGGTTA
CCGTTTGCCTTTCCTCTCGCCTTGCTGTGGCCCTGGCAACATGGTGAGGCGAGCAGCAGA
TCGTGGGATGGCACCAGCGACCAGTCAGCCTGTTTCAAATCCTGACATACGTGGTCTGTT
TCCGGGTGATTGGCGCTGTGCCACTTCACCGCCTCTTGCCAGTGGTTGGCAGCCCATAAC
ACTGTGCATCCAGCCTGCACGGCCCCTGTTGACCAACCACCAAGCCCGGCAAATAAATCA
ATGCAGTTCACGATTCCTTCTCCTCACTCCACGCCCAGGCGCGCCCGCGCCTTGGCAATC
TCCGCCTGATGGCGGTCGTTGTCGGCTTGCATGCTCGCGACGCGGGCCTGCTCCTGTTCG
GTTGGCTGGTAACTGGCCCGGTCTTCTTCGTCATCCAGCAGGCGGGTGAAGATGGCGATC
GCCTCTTCGGCCTTGGTCAGCGGCATGGCGGCCAGCCACTCGGTCACGCTGCCGCCGGAG
[truncated: 4,566,601 more chars]
